# Supplementary material for: Host transcriptional responses in nasal swabs identify potential SARS-CoV-2 infection in PCR negative patients
Source: iScience. 2022 Oct 7;25(11):105310. doi: 10.1016/j.isci.2022.105310 (PMC9540688; doi:10.1016/j.isci.2022.105310)
Supplement: Data S1. Spreadsheet of gene expression values used in this analysis related to Figure 3 [file mmc2.xlsx]

## Sheet: SIG_Genes_High
GeneSymbol	chr	start	stop	Class	Strand	logFC	AveExpr	t	P.Value	adj.P.Val	B	Column1
ENSG00000059378	PARP12	7	140023749	140062951	protein_coding	-	2.3656	5.80125	15.9816	1.16358e-47	2.44829e-43	97.5267
ENSG00000108700	CCL8	17	34319435	34321402	protein_coding	+	6.40463	-2.27724	14.6525	2.11618e-41	2.22633e-37	81.7965
ENSG00000111335	OAS2	12	112978395	113011723	protein_coding	+	3.50702	7.25713	14.5924	4.01037e-41	2.77146e-37	82.6364
ENSG00000137628	DDX60	4	168216294	168318804	protein_coding	-	2.8633	6.56763	14.5667	5.26868e-41	2.77146e-37	82.3787
ENSG00000111331	OAS3	12	112938444	112973251	protein_coding	+	3.73263	7.37758	14.1743	3.31835e-39	1.39643e-35	78.2123
ENSG00000157601	MX1	21	41420304	41459214	protein_coding	+	2.99512	8.48007	13.9948	2.16917e-38	7.60691e-35	76.2254
ENSG00000138642	HERC6	4	88378739	88443097	protein_coding	+	3.16953	6.08098	13.9432	3.71225e-38	1.11585e-34	75.8871
ENSG00000138496	PARP9	3	122527924	122564577	protein_coding	-	2.1921	7.2303	13.831	1.19048e-37	3.13111e-34	74.688
ENSG00000163840	DTX3L	3	122564338	122575203	protein_coding	+	1.70922	6.97862	13.6438	8.2443e-37	1.92743e-33	72.7641
ENSG00000173193	PARP14	3	122680839	122730840	protein_coding	+	2.46162	8.85332	13.4674	5.04202e-36	1.06089e-32	70.7095
ENSG00000134326	CMPK2	2	6840570	6866635	protein_coding	-	3.80769	5.20302	13.4364	6.92656e-36	1.32493e-32	70.6903
ENSG00000124201	ZNFX1	20	49237946	49278426	protein_coding	-	1.61809	8.09352	13.3879	1.13623e-35	1.78092e-32	70.0458
ENSG00000170581	STAT2	12	56341597	56360167	protein_coding	-	1.90891	7.56072	13.3848	1.17338e-35	1.78092e-32	70.1183
ENSG00000165949	IFI27	14	94104836	94116698	protein_coding	+	2.54635	7.0594	13.3791	1.24273e-35	1.78092e-32	70.0845
ENSG00000132274	TRIM22	11	5689697	5737089	protein_coding	+	2.43097	7.59886	13.377	1.26961e-35	1.78092e-32	70.036
ENSG00000226025	AC005515.1	19	39679374	39686373	transcribed_unprocessed_pseudogene	+	5.40173	-2.08715	13.3364	1.92148e-35	2.52686e-32	68.5109
ENSG00000169248	CXCL11	4	76033682	76041415	protein_coding	-	7.36941	-0.00889312	13.2522	4.51992e-35	5.59434e-32	67.7254
ENSG00000132530	XAF1	17	6755447	6775647	protein_coding	+	3.49288	6.72364	13.2445	4.88996e-35	5.71609e-32	68.7773
ENSG00000089127	OAS1	12	112906783	112933222	protein_coding	+	2.9217	6.79638	13.2284	5.75839e-35	6.37696e-32	68.599
ENSG00000055332	EIF2AK2	2	37099210	37157065	protein_coding	-	1.77341	7.4596	13.2077	7.10298e-35	7.47269e-32	68.3362
ENSG00000002549	LAP3	4	17577192	17607972	protein_coding	+	2.01484	6.90418	13.1902	8.47682e-35	8.49337e-32	68.1859
ENSG00000137965	IFI44	1	78649796	78664078	protein_coding	+	3.08991	6.00072	13.1693	1.04777e-34	1.0021e-31	68.027
ENSG00000115415	STAT1	2	190908460	191020960	protein_coding	-	2.18336	8.44166	12.8164	3.62978e-33	3.32062e-30	64.2783
ENSG00000137959	IFI44L	1	78619922	78646145	protein_coding	+	4.91872	6.08357	12.7518	6.90753e-33	6.05589e-30	63.8875
ENSG00000107201	DDX58	9	32455302	32526208	protein_coding	-	3.19037	6.34911	12.3636	3.18147e-31	2.67765e-28	60.1058
ENSG00000115267	IFIH1	2	162267074	162318684	protein_coding	-	2.72979	6.46681	12.298	6.03632e-31	4.88501e-28	59.4664
ENSG00000121858	TNFSF10	3	172505508	172523475	protein_coding	-	1.9842	7.06953	12.1011	4.08195e-30	3.18105e-27	57.5071
ENSG00000160932	LY6E	8	143017982	143023832	protein_coding	+	1.84354	7.19074	12.0555	6.3389e-30	4.76346e-27	57.0107
ENSG00000142089	IFITM3	11	319676	327537	protein_coding	-	3.05831	6.84272	11.9543	1.67764e-29	1.21721e-26	56.1633
ENSG00000156587	UBE2L6	11	57551656	57568284	protein_coding	-	2.27898	6.13901	11.7191	1.58109e-28	1.10892e-25	53.9699
ENSG00000221963	APOL6	22	35648446	35668404	protein_coding	+	1.76496	7.74754	11.5265	9.74075e-28	6.61146e-25	51.9764
ENSG00000185885	IFITM1	11	313506	315272	protein_coding	+	3.54387	4.63557	11.4931	1.33161e-27	8.75573e-25	51.8315
ENSG00000133106	EPSTI1	13	42886388	42992271	protein_coding	-	3.40164	5.56319	11.3982	3.23466e-27	2.06244e-24	51.0074
ENSG00000160710	ADAR	1	154582057	154628013	protein_coding	-	1.26012	8.80699	11.3649	4.41127e-27	2.72993e-24	50.2713
ENSG00000197110	IFNL3	19	39243553	39245129	protein_coding	-	3.67697	-3.57173	11.3414	5.49206e-27	3.30167e-24	49.8591
ENSG00000100342	APOL1	22	36253071	36267530	protein_coding	+	1.67459	6.53595	11.2676	1.08867e-26	6.36297e-24	49.7156
ENSG00000130813	SHFL	19	10086122	10093252	protein_coding	+	2.34438	4.42569	11.2396	1.4107e-26	7.93778e-24	49.5371
ENSG00000184979	USP18	22	18150170	18177397	protein_coding	+	3.65686	3.71665	11.2379	1.43356e-26	7.93778e-24	49.3588
ENSG00000130303	BST2	19	17402939	17405630	protein_coding	-	2.82744	4.86293	11.2158	1.75853e-26	9.48751e-24	49.3378
ENSG00000166750	SLFN5	17	35243071	35273655	protein_coding	+	1.2737	7.58726	11.2081	1.88661e-26	9.92401e-24	49.0164
ENSG00000130300	PLVAP	19	17351450	17377342	protein_coding	-	4.41193	-1.02527	11.0973	5.22967e-26	2.68384e-23	47.6304
ENSG00000013374	NUB1	7	151341699	151378449	protein_coding	+	1.61255	6.00048	10.7619	1.10226e-24	5.52205e-22	45.2364
ENSG00000122643	NT5C3A	7	33014114	33062797	protein_coding	-	1.9938	5.53962	10.7407	1.33363e-24	6.52578e-22	45.0755
ENSG00000185722	ANKFY1	17	4163821	4263995	protein_coding	-	0.890732	6.69114	10.727	1.50732e-24	7.20809e-22	44.843
ENSG00000068079	IFI35	17	43006740	43014456	protein_coding	+	2.71553	4.47067	10.6175	4.01628e-24	1.87792e-21	43.9887
ENSG00000181541	MAB21L2	4	150582151	150584693	protein_coding	+	3.37773	-2.85842	10.5888	5.18688e-24	2.37254e-21	43.2548
ENSG00000115155	OTOF	2	26457203	26558756	protein_coding	-	5.40701	-0.455294	10.5797	5.62432e-24	2.5179e-21	43.1627
ENSG00000196141	SPATS2L	2	200305881	200482264	protein_coding	+	1.47212	6.90262	10.5734	5.95164e-24	2.60893e-21	43.4531
ENSG00000078081	LAMP3	3	183122215	183163839	protein_coding	-	2.63711	4.70227	10.4552	1.69555e-23	7.28084e-21	42.5839
ENSG00000108771	DHX58	17	42101404	42112714	protein_coding	-	2.341	4.40861	10.4221	2.27e-23	9.55262e-21	42.293
ENSG00000135114	OASL	12	121019111	121039242	protein_coding	-	4.36179	4.47131	10.4176	2.36289e-23	9.74855e-21	42.2271
ENSG00000162614	NEXN	1	77888513	77943895	protein_coding	+	4.04919	-1.0617	10.3823	3.22453e-23	1.30476e-20	41.4793
ENSG00000185745	IFIT1	10	89392546	89406487	protein_coding	+	5.16448	6.01213	10.3794	3.30592e-23	1.31245e-20	41.9288
ENSG00000225964	NRIR	2	6819463	6840464	lncRNA	-	4.44617	1.16733	10.3411	4.6256e-23	1.80236e-20	41.1571
ENSG00000183709	IFNL2	19	39268396	39270188	protein_coding	+	3.50725	-3.43948	10.206	1.50446e-22	5.75552e-20	40.0276
ENSG00000269720	CCDC194	19	17390509	17394158	protein_coding	-	4.06634	-1.24642	10.1823	1.84833e-22	6.94478e-20	39.8231
ENSG00000138035	PNPT1	2	55634061	55693863	protein_coding	-	1.75441	5.11104	10.161	2.22333e-22	8.20721e-20	40.0319
ENSG00000168961	LGALS9	17	27629798	27649560	protein_coding	+	1.653	5.33347	10.1541	2.35942e-22	8.55942e-20	39.9748
ENSG00000162654	GBP4	1	89181144	89198942	protein_coding	-	2.765	5.81663	10.1179	3.22783e-22	1.15113e-19	39.6802
ENSG00000169245	CXCL10	4	76021118	76023497	protein_coding	-	6.91506	2.02376	10.1016	3.71555e-22	1.30298e-19	39.2409
ENSG00000126709	IFI6	1	27666064	27672198	protein_coding	-	4.35186	6.06781	9.9362	1.53652e-21	5.29997e-19	38.1613
ENSG00000108679	LGALS3BP	17	78971238	78979947	protein_coding	-	1.32195	6.99173	9.93131	1.60195e-21	5.43654e-19	37.8439
ENSG00000067066	SP100	2	230415942	230545606	protein_coding	+	1.45242	7.62201	9.91014	1.91878e-21	6.40843e-19	37.6966
ENSG00000137200	CMTR1	6	37433219	37482827	protein_coding	+	1.14805	5.56664	9.88756	2.32557e-21	7.59969e-19	37.7
ENSG00000140464	PML	15	73994673	74047827	protein_coding	+	1.96726	6.46133	9.88644	2.3477e-21	7.59969e-19	37.6646
ENSG00000134321	RSAD2	2	6865806	6898239	protein_coding	+	4.31672	6.73335	9.86255	2.87629e-21	9.1697e-19	37.4807
ENSG00000140105	WARS1	14	100333790	100376805	protein_coding	-	2.00436	7.32976	9.82913	3.81869e-21	1.19924e-18	37.054
ENSG00000119917	IFIT3	10	89327997	89340971	protein_coding	+	4.51897	6.85328	9.78996	5.31874e-21	1.64576e-18	36.8853
ENSG00000168016	TRANK1	3	36826820	36945098	protein_coding	-	1.861	7.00318	9.76175	6.74849e-21	2.0579e-18	36.5505
ENSG00000229754	CXCR2P1	2	218059155	218065729	transcribed_unprocessed_pseudogene	-	3.87098	-2.11729	9.72241	9.39835e-21	2.82501e-18	36.0538
ENSG00000187608	ISG15	1	1001138	1014540	protein_coding	+	4.96457	5.37133	9.62067	2.20378e-20	6.53094e-18	35.5539
ENSG00000088827	SIGLEC1	20	3686970	3707128	protein_coding	-	5.70352	1.47853	9.60006	2.61714e-20	7.64823e-18	35.0799
ENSG00000182393	IFNL1	19	39296407	39298673	protein_coding	+	3.18302	-3.55922	9.59627	2.7011e-20	7.78547e-18	35.0587
ENSG00000174444	RPL4	15	66498015	66524532	protein_coding	-	-0.928312	7.98573	-9.55805	3.71211e-20	1.05549e-17	34.5697
ENSG00000138646	HERC5	4	88457119	88506163	protein_coding	+	3.88002	4.4532	9.55611	3.77254e-20	1.05837e-17	35.014
ENSG00000238015	AC104837.2	1	78666272	78666695	processed_pseudogene	+	3.56952	-1.64661	9.44154	9.73273e-20	2.69456e-17	33.7855
ENSG00000223387	LINC02068	3	172560888	172595607	lncRNA	-	3.91454	-0.679094	9.41387	1.22206e-19	3.3394e-17	33.5799
ENSG00000178685	PARP10	8	143977153	144012772	protein_coding	-	1.79421	5.45611	9.3736	1.70076e-19	4.58791e-17	33.5114
ENSG00000136514	RTP4	3	187368385	187372076	protein_coding	+	2.83729	3.44925	9.28225	3.58617e-19	9.55146e-17	32.815
ENSG00000168394	TAP1	6	32845209	32853978	protein_coding	-	1.85836	6.9808	9.25957	4.31238e-19	1.13421e-16	32.4014
ENSG00000152778	IFIT5	10	89414568	89420997	protein_coding	+	2.31775	5.51914	9.25288	4.55337e-19	1.18281e-16	32.576
ENSG00000173786	CNP	17	41966763	41977740	protein_coding	+	1.31736	5.7072	9.17559	8.51265e-19	2.18433e-16	31.9176
ENSG00000106785	TRIM14	9	98069275	98119222	protein_coding	-	1.46369	5.52203	9.14976	1.0484e-18	2.65775e-16	31.6862
ENSG00000240065	PSMB9	6	32844136	32859851	protein_coding	+	1.63372	5.25116	9.08523	1.76076e-18	4.40508e-16	31.2278
ENSG00000163565	IFI16	1	158999968	159055155	protein_coding	+	1.31226	7.67868	9.0839	1.77954e-18	4.40508e-16	30.9229
ENSG00000163644	PPM1K	4	88257620	88284769	protein_coding	-	1.46628	5.44844	9.0776	1.87173e-18	4.57944e-16	31.1521
ENSG00000203650	LINC01285	X	118839539	118919669	lncRNA	+	3.31104	-2.0247	9.0742	1.92335e-18	4.65162e-16	30.9484
ENSG00000233975	LINC02574	1	27660328	27662722	lncRNA	-	3.23416	-2.78261	9.03328	2.66756e-18	6.3782e-16	30.6433
ENSG00000072121	ZFYVE26	14	67727374	67816590	protein_coding	-	1.09599	6.22161	9.02072	2.94866e-18	6.9711e-16	30.6165
ENSG00000196116	TDRD7	9	97412096	97496125	protein_coding	+	1.4197	5.36538	8.98093	4.04759e-18	9.46281e-16	30.3952
ENSG00000114127	XRN1	3	142306607	142448062	protein_coding	-	1.18313	7.70873	8.97457	4.25751e-18	9.84421e-16	30.0825
ENSG00000204264	PSMB8	6	32840717	32844679	protein_coding	-	1.11311	6.19702	8.9699	4.41832e-18	1.0105e-15	30.2158
ENSG00000152061	RABGAP1L	1	174159410	174995308	protein_coding	+	0.712316	7.49464	8.92821	6.14847e-18	1.39107e-15	29.6614
ENSG00000172159	FRMD3	9	83242990	83538546	protein_coding	-	2.65946	2.25352	8.90146	7.59629e-18	1.70036e-15	29.8325
ENSG00000125148	MT2A	16	56608584	56609497	protein_coding	+	1.90833	5.52934	8.85811	1.06907e-17	2.36783e-15	29.4284
ENSG00000232884	AF127936.1	21	14676698	14763090	lncRNA	-	3.41117	-2.07781	8.82763	1.35844e-17	2.97738e-15	29.0577
ENSG00000128335	APOL2	22	36226209	36239954	protein_coding	-	1.54875	5.90834	8.82281	1.41078e-17	3.06024e-15	29.1402
ENSG00000258159	IMMP1LP2	12	113015607	113016098	processed_pseudogene	+	3.21781	-2.65347	8.80037	1.68212e-17	3.61158e-15	28.8676
ENSG00000119922	IFIT2	10	89283694	89309271	protein_coding	+	4.75609	7.08514	8.75091	2.47575e-17	5.26185e-15	28.5522
ENSG00000183486	MX2	21	41361999	41409393	protein_coding	+	2.8818	7.79896	8.70579	3.51737e-17	7.4009e-15	28.0699
ENSG00000010030	ETV7	6	36354091	36387800	protein_coding	-	2.49268	2.95454	8.68524	4.12555e-17	8.59461e-15	28.1946
ENSG00000135899	SP110	2	230167293	230225729	protein_coding	-	2.17211	6.17046	8.68125	4.25516e-17	8.77772e-15	28.0945
ENSG00000155363	MOV10	1	112673141	112700746	protein_coding	+	1.23562	6.08865	8.67452	4.48295e-17	9.15784e-15	27.9531
ENSG00000287188	AC068989.1	4	168170097	168194861	lncRNA	-	3.38464	-0.245704	8.66211	4.93537e-17	9.9851e-15	27.8395
ENSG00000188282	RUFY4	2	218034960	218090581	protein_coding	+	3.50915	0.631109	8.60645	7.58511e-17	1.51998e-14	27.4657
ENSG00000130589	HELZ2	20	63558086	63574239	protein_coding	-	2.3955	6.99289	8.57673	9.53386e-17	1.89247e-14	27.1999
ENSG00000280270	AC068299.2	3	187383101	187384849	TEC	+	3.05273	-2.59889	8.56485	1.04441e-16	2.05378e-14	27.1361
ENSG00000112773	TENT5A	6	81491439	81752774	protein_coding	-	1.02998	6.17691	8.56301	1.05925e-16	2.06368e-14	27.0637
ENSG00000253838	AC007991.2	8	39914229	39915721	lncRNA	+	3.36992	-1.73231	8.5525	1.14827e-16	2.21658e-14	27.049
ENSG00000131203	IDO1	8	39902275	39928790	protein_coding	+	3.43426	4.33327	8.48449	1.93108e-16	3.68079e-14	26.6784
ENSG00000168062	BATF2	11	64987945	64997018	protein_coding	-	3.29541	2.88635	8.48377	1.94177e-16	3.68079e-14	26.6195
ENSG00000132256	TRIM5	11	5663195	5938619	protein_coding	-	2.21011	3.57672	8.43732	2.76456e-16	5.19367e-14	26.341
ENSG00000102794	ACOD1	13	76948511	76958638	protein_coding	+	4.32201	-2.11812	8.43134	2.89291e-16	5.3867e-14	26.1589
ENSG00000034510	TMSB10	2	84905656	84906671	protein_coding	+	0.908355	7.99282	8.4015	3.6267e-16	6.6938e-14	25.6082
ENSG00000140853	NLRC5	16	56989485	57083531	protein_coding	+	1.45887	7.20143	8.38805	4.01504e-16	7.34613e-14	25.69
ENSG00000177409	SAMD9L	7	93130056	93148385	protein_coding	-	3.03735	6.78695	8.35783	5.04324e-16	9.13265e-14	25.7069
ENSG00000176046	NUPR1	16	28532708	28539008	protein_coding	-	2.01623	4.93176	8.35691	5.07827e-16	9.13265e-14	25.7143
ENSG00000205413	SAMD9	7	93099513	93118023	protein_coding	-	2.18925	7.7363	8.32838	6.29491e-16	1.12247e-13	25.2412
ENSG00000177294	FBXO39	17	6776215	6797101	protein_coding	+	3.77253	0.640548	8.32699	6.36075e-16	1.12468e-13	25.3898
ENSG00000108691	CCL2	17	34255218	34257203	protein_coding	+	4.71593	0.657298	8.31073	7.18701e-16	1.26018e-13	25.2883
ENSG00000204010	IFIT1B	10	89378056	89385205	protein_coding	+	3.01117	-2.88695	8.27288	9.54285e-16	1.65943e-13	25.0165
ENSG00000155287	SLC25A28	10	99610522	99620609	protein_coding	-	1.67587	4.19787	8.17276	2.01078e-15	3.46794e-13	24.3911
ENSG00000173821	RNF213	17	80260866	80398786	protein_coding	+	2.06591	10.1561	8.15467	2.29905e-15	3.93287e-13	23.1808
ENSG00000144596	GRIP2	3	14489107	14556075	protein_coding	-	3.31452	-0.640699	8.1472	2.42956e-15	4.12262e-13	24.0968
ENSG00000156508	EEF1A1	6	73515750	73523797	protein_coding	-	-0.723101	11.1328	-8.07634	4.09491e-15	6.89288e-13	21.9265
ENSG00000148730	EIF4EBP2	10	70404145	70428618	protein_coding	+	-0.528685	7.46882	-8.04394	5.19309e-15	8.67204e-13	23.0449
ENSG00000240219	AL512306.2	1	204626775	204629712	lncRNA	+	3.37733	0.202308	8.01884	6.23914e-15	1.03368e-12	23.209
ENSG00000139644	TMBIM6	12	49707725	49764934	protein_coding	+	-0.481431	9.05903	-8.01214	6.55209e-15	1.07705e-12	22.3545
ENSG00000130487	KLHDC7B	22	50545899	50551023	protein_coding	+	2.76853	3.35949	7.99305	7.53064e-15	1.22831e-12	23.1306
ENSG00000100316	RPL3	22	39312882	39320389	protein_coding	-	-0.750876	8.60987	-7.98956	7.72435e-15	1.25022e-12	22.2555
ENSG00000112343	TRIM38	6	25962802	25991231	protein_coding	+	1.45851	6.70614	7.96515	9.22553e-15	1.48179e-12	22.7175
ENSG00000124256	ZBP1	20	57603846	57620576	protein_coding	-	4.3626	2.83002	7.92156	1.26539e-14	2.01706e-12	22.562
ENSG00000121380	BCL2L14	12	12049844	12211084	protein_coding	+	2.25787	2.79687	7.9071	1.40484e-14	2.22249e-12	22.5267
ENSG00000135148	TRAFD1	12	112125538	112153604	protein_coding	+	1.22002	5.83816	7.88261	1.67637e-14	2.63227e-12	22.2417
ENSG00000228308	LINC01209	3	176814155	176817001	lncRNA	-	2.78609	-2.55005	7.87736	1.74109e-14	2.71365e-12	22.2103
ENSG00000240710	AL512306.3	1	204603035	204616565	lncRNA	+	3.17395	-0.612217	7.86682	1.87827e-14	2.90594e-12	22.1645
ENSG00000123240	OPTN	10	13099449	13138308	protein_coding	+	1.04555	6.34576	7.85568	2.03508e-14	3.12556e-12	21.9211
ENSG00000282851	BISPR	19	17405686	17419324	lncRNA	+	2.46302	2.21786	7.8514	2.09862e-14	3.19979e-12	22.1392
ENSG00000179044	EXOC3L1	16	67184379	67190185	protein_coding	-	2.95218	-1.84095	7.82401	2.55441e-14	3.86671e-12	21.8623
ENSG00000117226	GBP3	1	89006679	89022894	protein_coding	-	1.23152	6.12823	7.73327	4.88003e-14	7.33433e-12	21.0619
ENSG00000223960	CHROMR	2	178413635	178440243	lncRNA	+	2.18907	2.85233	7.72208	5.28339e-14	7.88424e-12	21.2385
ENSG00000196684	HSH2D	19	16134028	16158575	protein_coding	+	2.13067	5.23739	7.64365	9.19579e-14	1.3626e-11	20.6409
ENSG00000105939	ZC3HAV1	7	139043515	139109720	protein_coding	-	1.18138	6.89271	7.64169	9.32332e-14	1.37183e-11	20.3372
ENSG00000105559	PLEKHA4	19	48837097	48868617	protein_coding	-	2.01726	3.38957	7.63529	9.75276e-14	1.42505e-11	20.6296
ENSG00000145016	RUBCN	3	197668867	197749727	protein_coding	-	1.18363	5.82702	7.62764	1.02915e-13	1.4934e-11	20.4153
ENSG00000175518	UBQLNL	11	5514393	5518431	protein_coding	-	2.97835	-0.689078	7.6107	1.15908e-13	1.67042e-11	20.4119
ENSG00000156234	CXCL13	4	77511753	77611834	protein_coding	+	3.22768	-2.10107	7.59562	1.28829e-13	1.84401e-11	20.3148
ENSG00000223715	LINC01208	3	176415439	176867838	lncRNA	-	2.86376	-1.4521	7.57821	1.45521e-13	2.06886e-11	20.1868
ENSG00000198785	GRIN3A	9	101569352	101738647	protein_coding	-	2.75553	-2.72885	7.56715	1.57213e-13	2.22008e-11	20.1218
ENSG00000180616	SSTR2	17	73165010	73176633	protein_coding	+	2.88317	-2.31271	7.56042	1.64766e-13	2.31122e-11	20.0781
ENSG00000175643	RMI2	16	11249619	11381662	protein_coding	+	2.6218	0.524735	7.55911	1.66279e-13	2.31701e-11	20.1225
ENSG00000284194	SCO2	22	50523568	50526461	protein_coding	-	1.79014	4.55559	7.55664	1.69177e-13	2.34188e-11	20.1013
ENSG00000175520	UBQLN3	11	5507300	5509958	protein_coding	-	2.68541	-2.16166	7.52219	2.15023e-13	2.95706e-11	19.8203
ENSG00000164054	SHISA5	3	48467798	48504826	protein_coding	-	1.13964	6.6532	7.51411	2.27444e-13	3.10757e-11	19.5317
ENSG00000125826	RBCK1	20	407498	432139	protein_coding	+	1.16302	5.55509	7.51209	2.30655e-13	3.13111e-11	19.6383
ENSG00000076067	RBMS2	12	56521820	56596193	protein_coding	+	0.958917	6.10846	7.50829	2.36822e-13	3.18887e-11	19.4795
ENSG00000117228	GBP1	1	89052319	89065230	protein_coding	-	2.72693	7.17177	7.50761	2.37942e-13	3.18887e-11	19.5504
ENSG00000172183	ISG20	15	88636153	88656483	protein_coding	+	2.36629	5.79906	7.48774	2.73082e-13	3.63666e-11	19.5829
ENSG00000121594	CD80	3	119524293	119559614	protein_coding	-	3.49273	-0.788076	7.41925	4.38054e-13	5.79691e-11	19.1447
ENSG00000198959	TGM2	20	38127385	38166578	protein_coding	-	1.32964	6.41041	7.4164	4.46721e-13	5.87466e-11	18.8533
ENSG00000137154	RPS6	9	19375715	19380236	protein_coding	-	-0.755205	8.04608	-7.38821	5.42064e-13	7.0842e-11	18.281
ENSG00000100911	PSME2	14	24143362	24147570	protein_coding	-	1.07778	5.23861	7.34741	7.16473e-13	9.30574e-11	18.5543
ENSG00000128284	APOL3	22	36140330	36166177	protein_coding	-	1.89078	3.59461	7.34247	7.41064e-13	9.56609e-11	18.6572
ENSG00000145425	RPS3A	4	151099624	151104642	protein_coding	+	-0.795222	7.33278	-7.23811	1.50368e-12	1.92921e-10	17.4585
ENSG00000135363	LMO2	11	33858576	33892076	protein_coding	-	1.31454	4.76444	7.19614	1.9941e-12	2.5429e-10	17.6245
ENSG00000048052	HDAC9	7	18086949	19002416	protein_coding	+	1.37194	5.23004	7.18128	2.20307e-12	2.79245e-10	17.3918
ENSG00000188313	PLSCR1	3	146515180	146544856	protein_coding	-	1.86054	7.31385	7.15976	2.54433e-12	3.20571e-10	17.2136
ENSG00000171863	RPS7	2	3575260	3580920	protein_coding	+	-0.756776	6.46871	-7.11437	3.44335e-12	4.31259e-10	16.8208
ENSG00000234073	AC011816.1	3	36880184	36880729	processed_pseudogene	-	2.48972	-2.13903	7.099	3.8135e-12	4.74792e-10	17.0831
ENSG00000137198	GMPR	6	16238587	16295549	protein_coding	+	1.8149	3.52119	7.07846	4.36993e-12	5.40869e-10	16.9201
ENSG00000174748	RPL15	3	23916591	23924374	protein_coding	+	-0.63688	7.89679	-7.07326	4.52319e-12	5.56565e-10	16.2621
ENSG00000149131	SERPING1	11	57597387	57614848	protein_coding	+	2.85769	4.1529	7.07126	4.58327e-12	5.60678e-10	16.9102
ENSG00000086598	TMED2	12	123584533	123598582	protein_coding	+	-0.551312	6.70634	-7.06091	4.90801e-12	5.96933e-10	16.4632
ENSG00000122406	RPL5	1	92832013	92841924	protein_coding	+	-0.887016	7.01564	-7.05582	5.076e-12	6.13817e-10	16.3425
ENSG00000197272	IL27	16	28499362	28512051	protein_coding	-	3.04814	-1.7676	7.02318	6.29474e-12	7.56844e-10	16.6016
ENSG00000092054	MYH7	14	23412740	23435660	protein_coding	-	2.67579	-2.00643	7.00754	6.97696e-12	8.34104e-10	16.4994
ENSG00000104951	IL4I1	19	49889654	49929539	protein_coding	-	3.38327	0.6213	6.99796	7.42969e-12	8.8321e-10	16.4469
ENSG00000181616	OR52H1	11	5544489	5548533	protein_coding	-	2.53768	-1.98367	6.96389	9.28724e-12	1.09783e-09	16.2346
ENSG00000248553	OR52H2P	11	5551662	5552563	unitary_pseudogene	-	2.53914	-2.07472	6.94015	1.08443e-11	1.27472e-09	16.0834
ENSG00000181381	DDX60L	4	168356735	168537786	protein_coding	-	2.68091	7.79699	6.86713	1.74196e-11	2.03626e-09	15.2585
ENSG00000108424	KPNB1	17	47649476	47685505	protein_coding	+	0.598935	7.6201	6.81641	2.4155e-11	2.80798e-09	14.7293
ENSG00000187446	CHP1	15	41230839	41281887	protein_coding	+	-0.523527	7.30166	-6.80251	2.64093e-11	3.05318e-09	14.7265
ENSG00000229534	HNRNPA1P53	11	5571247	5572192	processed_pseudogene	-	2.3708	-2.1958	6.79797	2.71904e-11	3.12631e-09	15.2089
ENSG00000147604	RPL7	8	73290242	73295789	protein_coding	-	-0.803698	7.21274	-6.77636	3.12251e-11	3.5707e-09	14.5224
ENSG00000234127	TRIM26	6	30184455	30213427	protein_coding	-	0.82521	6.15106	6.76636	3.32856e-11	3.78575e-09	14.7537
ENSG00000089692	LAG3	12	6772512	6778455	protein_coding	+	2.94615	1.23189	6.75992	3.46834e-11	3.92352e-09	14.9848
ENSG00000138755	CXCL9	4	76001275	76007509	protein_coding	-	4.06099	1.73408	6.74434	3.83049e-11	4.31002e-09	14.8902
ENSG00000089157	RPLP0	12	120196699	120201235	protein_coding	-	-0.624025	8.36622	-6.73723	4.00779e-11	4.48553e-09	13.9277
ENSG00000256262	USP30-AS1	12	109052350	109053952	lncRNA	-	2.60209	-0.541409	6.72876	4.22977e-11	4.70892e-09	14.7882
ENSG00000104133	SPG11	15	44562696	44663678	protein_coding	-	0.44035	7.49718	6.71459	4.62803e-11	5.12518e-09	14.0679
ENSG00000161533	ACOX1	17	75941507	75979177	protein_coding	-	-0.69939	6.71707	-6.71054	4.74849e-11	5.23105e-09	14.2943
ENSG00000133328	PLAAT2	11	63552770	63563379	protein_coding	-	2.56969	3.18067	6.7043	4.94025e-11	5.41395e-09	14.6567
ENSG00000025708	TYMP	22	50525752	50530032	protein_coding	-	1.5636	6.77731	6.69036	5.39623e-11	5.88301e-09	14.2835
ENSG00000165650	PDZD8	10	117277274	117375440	protein_coding	-	-0.53605	6.59735	-6.64762	7.0676e-11	7.66543e-09	13.8389
ENSG00000196205	EEF1A1P5	9	133019486	133020874	processed_pseudogene	+	-0.680213	5.49816	-6.63882	7.46991e-11	8.06022e-09	14.0141
ENSG00000231187	AL356056.2	10	46580708	46598150	lncRNA	-	2.30287	-1.95174	6.62595	8.09911e-11	8.69456e-09	14.1714
ENSG00000233646	OR52T1P	11	5566678	5567616	unprocessed_pseudogene	-	2.39087	-1.99572	6.61241	8.81737e-11	9.41757e-09	14.0924
ENSG00000277511	AC116407.2	17	32127595	32128454	lncRNA	+	2.51391	-1.90693	6.60767	9.08295e-11	9.65224e-09	14.0622
ENSG00000132109	TRIM21	11	4384897	4393702	protein_coding	-	1.68048	4.60413	6.60404	9.29191e-11	9.82467e-09	14.0175
ENSG00000280248	AC124319.3	17	80339898	80342058	TEC	+	2.6818	0.921007	6.58737	1.03136e-10	1.08504e-08	13.9466
ENSG00000188157	AGRN	1	1020120	1056118	protein_coding	+	1.09357	6.86542	6.58393	1.05371e-10	1.10304e-08	13.4167
ENSG00000146192	FGD2	6	37005646	37029069	protein_coding	+	2.15632	3.05092	6.54101	1.37675e-10	1.43407e-08	13.6653
ENSG00000179583	CIITA	16	10866222	10943021	protein_coding	+	1.32901	5.24281	6.53598	1.42046e-10	1.47231e-08	13.4168
ENSG00000185404	SP140L	2	230327184	230403732	protein_coding	+	1.09984	4.88891	6.53217	1.4545e-10	1.5002e-08	13.437
ENSG00000174231	PRPF8	17	1650629	1684867	protein_coding	-	-0.419076	7.90205	-6.52686	1.50323e-10	1.5429e-08	12.7903
ENSG00000141664	ZCCHC2	18	62523025	62587709	protein_coding	+	1.19231	5.91459	6.51553	1.61254e-10	1.64706e-08	13.2754
ENSG00000137745	MMP13	11	102942995	102955732	protein_coding	-	3.10026	0.542803	6.49026	1.88529e-10	1.91635e-08	13.3702
ENSG00000136492	BRIP1	17	61679139	61863528	protein_coding	-	1.72008	2.42345	6.46978	2.1391e-10	2.16388e-08	13.2156
ENSG00000100600	LGMN	14	92703807	92748679	protein_coding	-	1.31869	4.7936	6.46879	2.15208e-10	2.1666e-08	13.0495
ENSG00000152689	RASGRP3	2	33436324	33564750	protein_coding	+	2.03943	2.8773	6.46446	2.21028e-10	2.2146e-08	13.2137
ENSG00000063046	EIF4B	12	53006158	53042209	protein_coding	+	-0.470011	8.10413	-6.46011	2.27021e-10	2.26387e-08	12.3634
ENSG00000225492	GBP1P1	1	89407679	89426243	transcribed_unprocessed_pseudogene	+	2.41249	2.90777	6.43826	2.59634e-10	2.57687e-08	13.0734
ENSG00000017483	SLC38A5	X	48458537	48470260	protein_coding	-	2.60315	-1.15141	6.43025	2.72691e-10	2.69375e-08	13.0221
ENSG00000105967	TFEC	7	115935148	116159896	protein_coding	-	3.3011	2.09383	6.41807	2.93813e-10	2.88884e-08	12.9515
ENSG00000181074	OR52N4	11	5754243	5755905	protein_coding	+	2.16225	-2.32616	6.40707	3.14235e-10	3.07527e-08	12.8879
ENSG00000125730	C3	19	6677704	6730562	protein_coding	-	0.993192	7.80382	6.39002	3.48692e-10	3.39668e-08	11.8767
ENSG00000142541	RPL13A	19	49487554	49492308	protein_coding	+	-0.584139	8.12892	-6.38793	3.53174e-10	3.42448e-08	11.872
ENSG00000185880	TRIM69	15	44728988	44767829	protein_coding	+	1.26036	6.1433	6.35625	4.28203e-10	4.13294e-08	12.2773
ENSG00000262979	AC124319.1	17	80315651	80316633	lncRNA	+	2.49096	0.226911	6.32887	5.05491e-10	4.85664e-08	12.435
ENSG00000106392	C1GALT1	7	7156934	7248616	protein_coding	+	0.616953	5.83631	6.28584	6.55245e-10	6.26683e-08	11.8664
ENSG00000005810	MYCBP2	13	77044657	77327094	protein_coding	-	0.437234	7.44696	6.25884	7.70548e-10	7.33625e-08	11.3224
ENSG00000110367	DDX6	11	118747763	118791164	protein_coding	-	-0.385805	7.92422	-6.25591	7.84218e-10	7.43276e-08	11.223
ENSG00000206190	ATP10A	15	25677271	25865184	protein_coding	-	2.30088	1.6929	6.24797	8.22372e-10	7.73675e-08	11.9572
ENSG00000204267	TAP2	6	32821833	32838770	protein_coding	-	1.3486	4.61832	6.24771	8.23645e-10	7.73675e-08	11.7685
ENSG00000089009	RPL6	12	112405190	112418838	protein_coding	-	-0.73067	7.1474	-6.24008	8.62118e-10	8.06215e-08	11.2943
ENSG00000123609	NMI	2	151270470	151289894	protein_coding	-	1.63799	4.73939	6.21819	9.8249e-10	9.14715e-08	11.6747
ENSG00000224295	OLFM5P	11	5518441	5524955	unitary_pseudogene	-	2.48854	-1.12579	6.21459	1.00376e-09	9.30401e-08	11.783
ENSG00000204642	HLA-F	6	29722775	29738528	protein_coding	+	1.27914	6.50128	6.2131	1.01273e-09	9.34603e-08	11.4171
ENSG00000272463	AL357054.4	6	708592	711405	lncRNA	-	2.24908	-2.12058	6.19945	1.09845e-09	1.00927e-07	11.6967
ENSG00000101347	SAMHD1	20	36890229	36951843	protein_coding	-	0.848258	8.13107	6.19438	1.13202e-09	1.0356e-07	10.9054
ENSG00000272666	U62317.1	22	50542305	50542906	lncRNA	-	2.62861	-0.0659298	6.16218	1.37018e-09	1.24805e-07	11.489
ENSG00000075415	SLC25A3	12	98593591	98606379	protein_coding	+	-0.469859	7.01187	-6.14571	1.51019e-09	1.36965e-07	10.7946
ENSG00000239920	AC104389.5	11	5254392	5678434	protein_coding	-	2.44942	-0.154566	6.13956	1.56602e-09	1.41419e-07	11.3617
ENSG00000102317	RBM3	X	48574449	48581162	protein_coding	+	-0.463094	7.05149	-6.13794	1.58104e-09	1.42166e-07	10.6535
ENSG00000163666	HESX1	3	57197838	57227606	protein_coding	-	2.46241	-0.50385	6.13323	1.62553e-09	1.45544e-07	11.3264
ENSG00000100453	GZMB	14	24630954	24634267	protein_coding	-	3.2514	0.860678	6.10836	1.88171e-09	1.67767e-07	11.1882
ENSG00000136634	IL10	1	206767602	206774541	protein_coding	-	2.64663	-1.51959	6.1006	1.96935e-09	1.74483e-07	11.1453
ENSG00000272563	AC016745.2	2	113432600	113436042	lncRNA	+	2.17496	-2.64764	6.10024	1.97362e-09	1.74483e-07	11.1439
ENSG00000182179	UBA7	3	49805209	49813953	protein_coding	-	1.16915	5.19036	6.0976	2.0044e-09	1.76462e-07	10.8958
ENSG00000174600	CMKLR1	12	108288044	108339317	protein_coding	-	2.66561	0.226703	6.06225	2.46488e-09	2.16098e-07	10.9328
ENSG00000078098	FAP	2	162170684	162245151	protein_coding	-	2.9083	0.0366615	6.05382	2.5892e-09	2.26055e-07	10.8861
ENSG00000104388	RAB2A	8	60516936	60623644	protein_coding	+	-0.406738	6.51673	-6.04011	2.80431e-09	2.43824e-07	10.3424
ENSG00000197646	PDCD1LG2	9	5510531	5571282	protein_coding	+	2.64345	-0.462562	6.03361	2.91237e-09	2.52178e-07	10.7744
ENSG00000173702	MUC13	3	124905442	124953819	protein_coding	-	2.04496	3.98713	6.01991	3.1536e-09	2.71946e-07	10.5292
ENSG00000043143	JADE2	5	134524312	134583230	protein_coding	+	0.753217	5.9423	5.99954	3.54875e-09	3.04772e-07	10.2386
ENSG00000124226	RNF114	20	49936336	49953885	protein_coding	+	0.790744	5.57671	5.97273	4.143e-09	3.54362e-07	10.0975
ENSG00000067842	ATP2B3	X	153517676	153582939	protein_coding	+	2.13935	-2.6393	5.97086	4.18801e-09	3.56761e-07	10.4308
ENSG00000172432	GTPBP2	6	43605316	43629264	protein_coding	-	0.997447	5.68937	5.96951	4.22077e-09	3.58102e-07	10.1332
ENSG00000096968	JAK2	9	4984390	5129948	protein_coding	+	0.85565	6.41439	5.94974	4.72931e-09	3.99636e-07	9.91127
ENSG00000026950	BTN3A1	6	26402237	26415208	protein_coding	+	1.19782	5.18228	5.92394	5.48358e-09	4.6152e-07	9.91315
ENSG00000183153	GJD3	17	40360652	40364737	protein_coding	-	1.98456	-0.106547	5.92051	5.59245e-09	4.68808e-07	10.1418
ENSG00000224389	C4B	6	32014795	32035418	protein_coding	+	2.48945	0.560521	5.91769	5.68335e-09	4.74537e-07	10.1414
ENSG00000070756	PABPC1	8	100685816	100722809	protein_coding	-	-0.526899	9.22732	-5.91531	5.76112e-09	4.79129e-07	8.93552
ENSG00000146859	TMEM140	7	135148072	135166215	protein_coding	+	2.44168	4.40011	5.89577	6.44147e-09	5.33602e-07	9.9358
ENSG00000132669	RIN2	20	19757606	20002459	protein_coding	+	0.755471	6.53788	5.89454	6.48662e-09	5.35235e-07	9.47866
ENSG00000239713	APOBEC3G	22	39077067	39087743	protein_coding	+	1.49941	3.99749	5.88525	6.83926e-09	5.62129e-07	9.87404
ENSG00000102531	FNDC3A	13	48975912	49209779	protein_coding	+	0.518778	6.91423	5.87989	7.05132e-09	5.77303e-07	9.39624
ENSG00000167355	OR51B5	11	5303444	5505652	protein_coding	-	2.02788	-2.36853	5.87269	7.34608e-09	5.99104e-07	9.89917
ENSG00000112308	C6orf62	6	24704861	24719998	protein_coding	-	0.470181	7.06474	5.86828	7.53266e-09	6.11949e-07	9.32862
ENSG00000120217	CD274	9	5450503	5470566	protein_coding	+	2.17808	4.41245	5.86494	7.67674e-09	6.21255e-07	9.74192
ENSG00000104972	LILRB1	19	54617158	54637528	protein_coding	+	2.89406	1.36863	5.85739	8.0128e-09	6.45967e-07	9.8134
ENSG00000229023	RAB1AP1	2	190992639	190993567	processed_pseudogene	-	2.28031	0.388571	5.85498	8.12291e-09	6.52344e-07	9.80392
ENSG00000110079	MS4A4A	11	60185702	60317944	protein_coding	+	2.5744	-0.314206	5.85186	8.2678e-09	6.59542e-07	9.78749
ENSG00000211445	GPX3	5	151020438	151028992	protein_coding	+	-0.932442	4.61069	-5.85171	8.27523e-09	6.59542e-07	9.54743
ENSG00000169946	ZFPM2	8	104590733	105804539	protein_coding	+	2.1356	-2.22757	5.84494	8.59853e-09	6.82723e-07	9.75049
ENSG00000185507	IRF7	11	612553	615983	protein_coding	-	2.65625	5.3139	5.8406	8.81222e-09	6.9706e-07	9.66911
ENSG00000167658	EEF2	19	3976056	3985463	protein_coding	-	-0.469065	9.09951	-5.83315	9.19177e-09	7.2436e-07	8.37334
ENSG00000172936	MYD88	3	38138478	38143022	protein_coding	+	1.02069	6.58071	5.83199	9.252e-09	7.26386e-07	9.15161
ENSG00000160233	LRRC3	21	44455510	44462196	protein_coding	+	2.36508	-1.1399	5.82935	9.39142e-09	7.3459e-07	9.66717
ENSG00000103966	EHD4	15	41895933	41972557	protein_coding	-	0.662695	6.32157	5.82317	9.72484e-09	7.57853e-07	9.16053
ENSG00000087085	ACHE	7	100889994	100896974	protein_coding	-	2.38622	-1.16664	5.81174	1.03722e-08	8.02526e-07	9.57332
ENSG00000165259	HDX	X	84317874	84502479	protein_coding	-	2.13502	0.624067	5.8117	1.03744e-08	8.02526e-07	9.57088
ENSG00000135709	KIAA0513	16	85027751	85094230	protein_coding	+	0.539347	6.51257	5.81079	1.04279e-08	8.03712e-07	8.99832
ENSG00000222017	AC011997.1	2	197693106	197774823	lncRNA	+	1.98343	-2.43001	5.80132	1.09989e-08	8.4463e-07	9.51701
ENSG00000118946	PCDH17	13	57631744	57729311	protein_coding	+	2.0299	1.49277	5.79609	1.13274e-08	8.66694e-07	9.42645
ENSG00000186818	LILRB4	19	54643889	54670359	protein_coding	+	2.70583	1.62691	5.7805	1.23642e-08	9.42592e-07	9.40248
ENSG00000204628	RACK1	5	181236897	181248096	protein_coding	-	-0.539033	7.53461	-5.7725	1.29314e-08	9.8227e-07	8.53575
ENSG00000186407	CD300E	17	74609885	74623738	protein_coding	-	3.4131	0.849821	5.77125	1.30222e-08	9.85608e-07	9.3573
ENSG00000280007	AC008079.1	22	18110759	18131154	lncRNA	-	2.32841	0.171636	5.76923	1.31699e-08	9.93217e-07	9.34765
ENSG00000102081	FMR1	X	147911919	147951125	protein_coding	+	0.592352	6.16221	5.7303	1.6369e-08	1.23008e-06	8.65591
ENSG00000108100	CCNY	10	35247025	35572669	protein_coding	+	-0.572368	5.91289	-5.71741	1.75856e-08	1.31679e-06	8.6038
ENSG00000038945	MSR1	8	16107878	16567490	protein_coding	-	2.00338	2.82322	5.71509	1.78138e-08	1.32915e-06	9.00531
ENSG00000003400	CASP10	2	201182898	201229406	protein_coding	+	0.906771	5.41213	5.71436	1.78871e-08	1.32991e-06	8.77671
ENSG00000019582	CD74	5	150400041	150412929	protein_coding	-	0.962287	9.38057	5.70275	1.90776e-08	1.41342e-06	7.77912
ENSG00000134243	SORT1	1	109309568	109397918	protein_coding	-	-0.616937	7.33087	-5.70197	1.91606e-08	1.41459e-06	8.27437
ENSG00000155313	USP25	21	15730025	15880069	protein_coding	+	0.587869	6.90647	5.69479	1.99378e-08	1.46682e-06	8.35029
ENSG00000111912	NCOA7	6	125781161	125932034	protein_coding	+	1.11625	6.85765	5.69098	2.03629e-08	1.49288e-06	8.37036
ENSG00000169871	TRIM56	7	101085481	101097967	protein_coding	+	0.559682	7.52925	5.68868	2.06241e-08	1.50677e-06	8.25947
ENSG00000227297	AL035541.1	20	57599695	57601200	lncRNA	-	2.30538	-2.58884	5.6865	2.08752e-08	1.51984e-06	8.91035
ENSG00000105968	H2AZ2	7	44826791	44848087	protein_coding	-	-0.646272	6.27738	-5.68567	2.09711e-08	1.52156e-06	8.33361
ENSG00000179331	RAB39A	11	107928448	107963482	protein_coding	+	2.20533	-1.96513	5.68359	2.12135e-08	1.53386e-06	8.89596
ENSG00000175550	DRAP1	11	65919274	65921563	protein_coding	+	0.988017	4.66564	5.6781	2.18672e-08	1.57571e-06	8.69937
ENSG00000224789	AC012363.2	2	120174885	120216544	lncRNA	-	2.65803	-0.730444	5.66332	2.37262e-08	1.70383e-06	8.79063
ENSG00000120280	CXorf21	X	30558809	30577766	protein_coding	-	2.75581	1.14293	5.65014	2.5513e-08	1.82592e-06	8.7219
ENSG00000065882	TBC1D1	4	37891084	38139175	protein_coding	+	0.66257	6.23147	5.64789	2.58319e-08	1.84247e-06	8.22564
ENSG00000100558	PLEK2	14	67386984	67412167	protein_coding	-	1.7398	1.65478	5.62485	2.93154e-08	2.08387e-06	8.54784
ENSG00000140526	ABHD2	15	89087459	89202355	protein_coding	+	-0.443024	8.47515	-5.62398	2.94569e-08	2.08688e-06	7.55289
ENSG00000073605	GSDMB	17	39904595	39919854	protein_coding	-	1.34253	4.69901	5.61145	3.15487e-08	2.22757e-06	8.29445
ENSG00000180644	PRF1	10	70597348	70602759	protein_coding	-	2.8427	1.00425	5.60993	3.18128e-08	2.23871e-06	8.51491
ENSG00000111801	BTN3A3	6	26440472	26453415	protein_coding	+	1.33172	4.05347	5.58909	3.56482e-08	2.49598e-06	8.21902
ENSG00000118160	SLC8A2	19	47428017	47471893	protein_coding	-	2.40178	-0.782322	5.58879	3.5706e-08	2.49598e-06	8.40343
ENSG00000128268	MGAT3	22	39457012	39492194	protein_coding	+	1.44026	3.22586	5.57785	3.78998e-08	2.64056e-06	8.16022
ENSG00000160791	CCR5	3	46370854	46376206	protein_coding	+	2.48348	1.89932	5.57212	3.90998e-08	2.71518e-06	8.30015
ENSG00000142937	RPS8	1	44775251	44778779	protein_coding	+	-0.572179	7.82189	-5.55127	4.37901e-08	3.03088e-06	7.31714
ENSG00000134470	IL15RA	10	5943639	5978187	protein_coding	-	1.66201	1.61113	5.54689	4.48414e-08	3.09347e-06	8.1418
ENSG00000145741	BTF3	5	73498408	73505635	protein_coding	+	-0.468312	7.03632	-5.54445	4.5437e-08	3.12431e-06	7.51644
ENSG00000065978	YBX1	1	42682418	42703805	protein_coding	+	-0.395278	7.47718	-5.53229	4.85285e-08	3.32602e-06	7.26404
ENSG00000067221	STOML1	15	73978926	73994622	protein_coding	-	1.41506	2.76547	5.51932	5.20525e-08	3.55596e-06	7.93784
ENSG00000206503	HLA-A	6	29941260	29945884	protein_coding	+	0.847335	9.66477	5.51805	5.2409e-08	3.56873e-06	6.69837
ENSG00000261520	DLGAP1-AS5	18	4264602	4295405	lncRNA	+	2.20127	-1.57846	5.48069	6.40781e-08	4.34925e-06	7.8545
ENSG00000255221	CARD17	11	105092469	105101431	protein_coding	-	2.75963	-0.613587	5.46887	6.82675e-08	4.61871e-06	7.79177
ENSG00000116663	FBXO6	1	11664200	11674354	protein_coding	+	1.41319	3.36661	5.46224	7.07366e-08	4.77041e-06	7.64857
ENSG00000141837	CACNA1A	19	13206442	13633025	protein_coding	-	2.22363	-0.737264	5.45994	7.16103e-08	4.8139e-06	7.75088
ENSG00000077147	TM9SF3	10	96518110	96587452	protein_coding	-	-0.417377	7.59035	-5.41433	9.13122e-08	6.11456e-06	6.68016
ENSG00000272325	NUDT3	6	34279679	34392669	protein_coding	-	-0.94408	5.54058	-5.41385	9.15489e-08	6.11456e-06	7.07228
ENSG00000134343	ANO3	11	26188842	26663289	protein_coding	+	1.97102	-2.22275	5.41327	9.18303e-08	6.11456e-06	7.51737
ENSG00000110057	UNC93B1	11	67991100	68004982	protein_coding	-	0.76192	6.47719	5.4117	9.25986e-08	6.14627e-06	6.90305
ENSG00000080503	SMARCA2	9	1980290	2193624	protein_coding	+	-0.355362	7.6008	-5.41093	9.29789e-08	6.1521e-06	6.63202
ENSG00000155367	PPM1J	1	112709994	112715477	protein_coding	-	2.02535	-0.393368	5.40673	9.50715e-08	6.27085e-06	7.48365
ENSG00000255987	TOMM20P2	17	35514766	35515186	processed_pseudogene	-	2.12031	-2.00863	5.40314	9.69023e-08	6.37163e-06	7.46439
ENSG00000188820	CALHM6	6	116461370	116463771	protein_coding	+	2.24744	-1.07798	5.39548	1.00914e-07	6.61472e-06	7.42214
ENSG00000196859	KRT39	17	40958417	40966948	protein_coding	-	2.02242	-1.705	5.38612	1.06035e-07	6.92886e-06	7.38236
ENSG00000107290	SETX	9	132261356	132354986	protein_coding	-	0.478668	8.0449	5.38381	1.07341e-07	6.99245e-06	6.48944
ENSG00000229054	RPS29P14	7	33036212	33036382	processed_pseudogene	-	1.84391	-2.10854	5.38091	1.08997e-07	7.07843e-06	7.35184
ENSG00000133313	CNDP2	18	74495816	74523454	protein_coding	+	0.453371	7.26831	5.37993	1.09565e-07	7.0868e-06	6.60501
ENSG00000104415	CCN4	8	133191039	133231690	protein_coding	+	2.03952	-2.38603	5.37947	1.09831e-07	7.0868e-06	7.34665
ENSG00000143344	RGL1	1	183636085	183928531	protein_coding	+	0.824663	5.31138	5.37894	1.10137e-07	7.0868e-06	6.97299
ENSG00000172053	QARS1	3	49095932	49105130	protein_coding	-	-0.465719	6.18569	-5.37565	1.12066e-07	7.18899e-06	6.74337
ENSG00000180354	MTURN	7	30134986	30162762	protein_coding	+	-0.726596	5.92573	-5.36983	1.15559e-07	7.39048e-06	6.82219
ENSG00000230067	HSPD1P6	3	36767117	36784167	transcribed_processed_pseudogene	-	2.0711	-1.94053	5.36868	1.16266e-07	7.41322e-06	7.29533
ENSG00000198034	RPS4X	X	72255679	72277248	protein_coding	-	-0.707697	7.55297	-5.36754	1.16967e-07	7.43537e-06	6.38075
ENSG00000133318	RTN3	11	63681446	63759891	protein_coding	+	-0.449226	7.17266	-5.35118	1.27483e-07	8.07945e-06	6.46981
ENSG00000231852	CYP21A2	6	32038327	32041644	protein_coding	+	1.97741	-2.06558	5.34228	1.33588e-07	8.44088e-06	7.1616
ENSG00000047365	ARAP2	4	35948221	36244514	protein_coding	-	0.508847	7.16422	5.33957	1.35506e-07	8.53595e-06	6.39645
ENSG00000004468	CD38	4	15778275	15853232	protein_coding	+	1.6152	5.72021	5.33901	1.35903e-07	8.53595e-06	6.8195
ENSG00000196126	HLA-DRB1	6	32578769	32589848	protein_coding	-	1.11187	6.04663	5.3373	1.37129e-07	8.58728e-06	6.66771
ENSG00000205436	EXOC3L4	14	103100144	103110559	protein_coding	+	2.1425	-0.681629	5.33095	1.41773e-07	8.85175e-06	7.10852
ENSG00000104765	BNIP3L	8	26383054	26505636	protein_coding	+	-0.543019	6.4249	-5.32613	1.45393e-07	9.0509e-06	6.54256
ENSG00000266527	AC005697.2	17	27874645	27881237	lncRNA	+	2.12299	-1.54828	5.31673	1.52725e-07	9.47933e-06	7.03918
ENSG00000105499	PLA2G4C	19	48047843	48110817	protein_coding	-	2.12412	-0.233233	5.31142	1.57022e-07	9.71736e-06	7.01116
ENSG00000129625	REEP5	5	112876385	112922289	protein_coding	-	-0.590567	5.87627	-5.31027	1.57969e-07	9.74727e-06	6.48264
ENSG00000062194	GPBP1	5	57173948	57264679	protein_coding	+	0.446977	7.35776	5.30784	1.59994e-07	9.84339e-06	6.23745
ENSG00000100207	TCF20	22	42160013	42343616	protein_coding	-	0.291423	6.62444	5.3066	1.61029e-07	9.87814e-06	6.35263
ENSG00000184293	CLECL1	12	9715860	9733299	protein_coding	-	1.88879	-2.32198	5.30492	1.62448e-07	9.93627e-06	6.97585
ENSG00000060491	OGFR	20	62804835	62814000	protein_coding	+	0.812819	5.54255	5.29891	1.6762e-07	1.02229e-05	6.62419
ENSG00000009307	CSDE1	1	114716913	114758676	protein_coding	-	-0.248312	8.52756	-5.28285	1.82244e-07	1.10826e-05	5.74574
ENSG00000105323	HNRNPUL1	19	41262496	41307787	protein_coding	+	-0.26291	7.30017	-5.27765	1.87241e-07	1.13537e-05	6.04344
ENSG00000206337	HCP5	6	31463170	31478936	lncRNA	+	0.907951	6.49129	5.25781	2.07546e-07	1.25488e-05	6.22499
ENSG00000185787	MORF4L1	15	78810487	78898139	protein_coding	+	-0.303499	7.42991	-5.25404	2.11635e-07	1.27594e-05	5.9354
ENSG00000133561	GIMAP6	7	150625375	150632648	protein_coding	-	2.29567	2.2184	5.24908	2.17139e-07	1.30538e-05	6.68976
ENSG00000100401	RANGAP1	22	41245611	41286251	protein_coding	-	0.869569	5.32808	5.22388	2.47309e-07	1.48251e-05	6.20841
ENSG00000148303	RPL7A	9	133348218	133351426	protein_coding	+	-0.485462	7.72717	-5.2221	2.49585e-07	1.49191e-05	5.61194
ENSG00000006210	CX3CL1	16	57372477	57385044	protein_coding	+	1.6533	4.64286	5.21158	2.63466e-07	1.57042e-05	6.21716
ENSG00000196531	NACA	12	56712427	56731628	protein_coding	-	-0.526837	6.43627	-5.20287	2.75528e-07	1.63768e-05	5.84306
ENSG00000164342	TLR3	4	186069155	186088073	protein_coding	+	1.40212	3.09148	5.19823	2.82175e-07	1.67246e-05	6.25991
ENSG00000084234	APLP2	11	130068147	130144811	protein_coding	+	-0.327112	8.65389	-5.18384	3.03766e-07	1.79538e-05	5.18585
ENSG00000145416	MARCHF1	4	163524298	164384050	protein_coding	-	2.41523	1.88668	5.18083	3.08485e-07	1.81816e-05	6.37422
ENSG00000143742	SRP9	1	225777813	225790468	protein_coding	+	-0.588722	6.50182	-5.17781	3.13281e-07	1.84127e-05	5.70767
ENSG00000213500	LAP3P2	6	36673817	36675270	processed_pseudogene	+	1.74714	-1.30182	5.17045	3.253e-07	1.90658e-05	6.32854
ENSG00000099968	BCL2L13	22	17628855	17730855	protein_coding	+	0.586706	5.71644	5.16299	3.37929e-07	1.9751e-05	5.73952
ENSG00000186470	BTN3A2	6	26365159	26378320	protein_coding	+	1.06761	5.31329	5.16057	3.42122e-07	1.99407e-05	5.89666
ENSG00000126353	CCR7	17	40553769	40565472	protein_coding	-	2.41675	-0.779404	5.14049	3.7895e-07	2.20262e-05	6.18226
ENSG00000141404	GNAL	18	11689264	11885685	protein_coding	+	-0.898172	4.83474	-5.1397	3.8047e-07	2.20537e-05	5.76618
ENSG00000196776	CD47	3	108043091	108091862	protein_coding	-	0.649393	6.01335	5.13892	3.81985e-07	2.20806e-05	5.66878
ENSG00000187474	FPR3	19	51795157	51826190	protein_coding	+	2.57536	1.61639	5.13559	3.88493e-07	2.23953e-05	6.15881
ENSG00000179295	PTPN11	12	112418351	112509918	protein_coding	+	-0.291774	6.68166	-5.12873	4.02264e-07	2.31258e-05	5.37637
ENSG00000263069	RNF213-AS1	17	80351828	80415168	lncRNA	-	-1.84903	2.75805	-5.1157	4.29721e-07	2.46369e-05	5.96374
ENSG00000180776	ZDHHC20	13	21372573	21459370	protein_coding	-	-0.683788	6.40183	-5.11449	4.32364e-07	2.47211e-05	5.54929
ENSG00000047315	POLR2B	4	56977722	57031158	protein_coding	+	-0.382062	6.60963	-5.11302	4.35592e-07	2.48382e-05	5.36708
ENSG00000128394	APOBEC3F	22	39040604	39055972	protein_coding	+	1.39645	3.74677	5.11048	4.41214e-07	2.50907e-05	5.91518
ENSG00000138760	SCARB2	4	76158737	76234536	protein_coding	-	0.610109	6.67781	5.10548	4.52516e-07	2.56641e-05	5.3335
ENSG00000169895	SYAP1	X	16719612	16765340	protein_coding	+	-0.607305	7.08539	-5.09469	4.77859e-07	2.70286e-05	5.29043
ENSG00000135679	MDM2	12	68808177	68850686	protein_coding	+	0.411671	8.03333	5.08858	4.92801e-07	2.7799e-05	4.95098
ENSG00000086065	CHMP5	9	33264879	33282070	protein_coding	+	0.613648	6.16011	5.08044	5.13411e-07	2.88842e-05	5.40845
ENSG00000246375	PPM1K-DT	4	88284507	88331421	lncRNA	+	1.84428	-1.33743	5.06788	5.46877e-07	3.06849e-05	5.8378
ENSG00000197965	MPZL1	1	167721192	167791919	protein_coding	+	-0.602923	5.2897	-5.04466	6.14389e-07	3.43414e-05	5.29224
ENSG00000105287	PRKD2	19	46674275	46717127	protein_coding	-	0.741266	6.08489	5.04436	6.15309e-07	3.43414e-05	5.24395
ENSG00000105402	NAPA	19	47487637	47515091	protein_coding	-	0.991319	5.87658	5.04195	6.22756e-07	3.46651e-05	5.34199
ENSG00000123685	BATF3	1	212686417	212699840	protein_coding	-	2.06973	-1.01658	5.03931	6.31042e-07	3.50336e-05	5.70592
ENSG00000198286	CARD11	7	2906141	3043945	protein_coding	-	1.21596	3.89206	5.03019	6.6046e-07	3.65703e-05	5.40064
ENSG00000225101	OR52K3P	11	4393783	4476361	transcribed_unprocessed_pseudogene	+	2.65809	0.157473	5.02529	6.76792e-07	3.73763e-05	5.64043
ENSG00000165795	NDRG2	14	21016763	21070872	protein_coding	-	-0.783722	6.66577	-4.99716	7.78434e-07	4.2877e-05	4.84461
ENSG00000105246	EBI3	19	4229523	4237528	protein_coding	+	1.8885	-2.12094	4.9889	8.10983e-07	4.45533e-05	5.46811
ENSG00000142961	MOB3C	1	46607715	46616891	protein_coding	-	1.09875	4.23282	4.98334	8.33615e-07	4.56773e-05	5.25759
ENSG00000110077	MS4A6A	11	60172014	60184666	protein_coding	-	1.70067	3.23873	4.97983	8.48251e-07	4.63586e-05	5.34213
ENSG00000243649	CFB	6	31945650	31952084	protein_coding	+	1.74216	1.04191	4.95844	9.42753e-07	5.13898e-05	5.3056
ENSG00000185338	SOCS1	16	11254408	11256204	protein_coding	-	2.04065	2.57431	4.9544	9.61696e-07	5.22869e-05	5.28933
ENSG00000114302	PRKAR2A	3	48744597	48847874	protein_coding	-	-0.670617	5.88278	-4.94419	1.01129e-06	5.48414e-05	4.71251
ENSG00000114450	GNB4	3	179396088	179451476	protein_coding	-	0.944394	5.26311	4.94094	1.02756e-06	5.55808e-05	4.86207
ENSG00000247317	LY6E-DT	8	142981738	143018437	lncRNA	-	1.86769	-0.0483054	4.93259	1.07057e-06	5.77586e-05	5.21125
ENSG00000171115	GIMAP8	7	150450630	150479393	protein_coding	+	2.22673	0.879317	4.92329	1.12054e-06	6.03002e-05	5.16519
ENSG00000179144	GIMAP7	7	150514872	150521073	protein_coding	+	2.20401	0.363101	4.92115	1.13234e-06	6.07793e-05	5.15838
ENSG00000234745	HLA-B	6	31269491	31357188	protein_coding	-	0.827081	10.3691	4.91941	1.14205e-06	6.11449e-05	3.45858
ENSG00000118181	RPS25	11	119015712	119018691	protein_coding	-	-0.497644	6.61863	-4.90429	1.22971e-06	6.56708e-05	4.41898
ENSG00000082898	XPO1	2	61477849	61538626	protein_coding	-	0.425475	7.05681	4.90134	1.24753e-06	6.63568e-05	4.27011
ENSG00000185963	BICD2	9	92711363	92764833	protein_coding	-	-0.703557	5.35422	-4.90112	1.24886e-06	6.63568e-05	4.65252
ENSG00000142534	RPS11	19	49496365	49499708	protein_coding	+	-0.411733	7.63667	-4.8977	1.26986e-06	6.73027e-05	4.11059
ENSG00000137571	SLCO5A1	8	69667046	69834978	protein_coding	-	1.85708	-2.29282	4.89622	1.27911e-06	6.76227e-05	5.03978
ENSG00000156052	GNAQ	9	77716097	78031811	protein_coding	-	-0.363573	7.07989	-4.89485	1.28764e-06	6.79026e-05	4.30381
ENSG00000011590	ZBTB32	19	35704558	35717038	protein_coding	+	1.91711	-2.53201	4.89013	1.31762e-06	6.93101e-05	5.01497
ENSG00000152102	FAM168B	2	131047876	131093460	protein_coding	-	-0.369167	6.13741	-4.88594	1.34479e-06	7.05628e-05	4.36479
ENSG00000232680	AC002511.1	19	35432957	35434642	lncRNA	-	2.46187	-0.319256	4.87389	1.42597e-06	7.46366e-05	4.93572
ENSG00000100336	APOL4	22	36189124	36204840	protein_coding	-	1.73987	3.32203	4.86913	1.45932e-06	7.61925e-05	4.85018
ENSG00000141574	SECTM1	17	82321024	82334074	protein_coding	-	1.55501	5.574	4.86691	1.47511e-06	7.66943e-05	4.47142
ENSG00000121579	NAA50	3	113716458	113746300	protein_coding	-	-0.408824	6.46642	-4.86676	1.47622e-06	7.66943e-05	4.20137
ENSG00000133574	GIMAP4	7	150567369	150573953	protein_coding	+	2.53773	3.09711	4.84937	1.60596e-06	8.32289e-05	4.82436
ENSG00000116459	ATP5PB	1	111448864	111462773	protein_coding	+	-0.670135	5.68073	-4.84284	1.65744e-06	8.56861e-05	4.27792
ENSG00000163872	YEATS2	3	183697797	183812624	protein_coding	+	0.640147	5.27169	4.84102	1.67213e-06	8.62336e-05	4.35265
ENSG00000274070	CASTOR2	7	74964705	75031528	protein_coding	+	-0.745112	4.76064	-4.83924	1.68655e-06	8.67645e-05	4.43457
ENSG00000150403	TMCO3	13	113491021	113554590	protein_coding	+	-0.613293	5.66012	-4.83532	1.71878e-06	8.81166e-05	4.3276
ENSG00000120742	SERP1	3	150541998	150603228	protein_coding	-	-0.32968	7.09262	-4.83503	1.72121e-06	8.81166e-05	4.01753
ENSG00000164587	RPS14	5	150442635	150449739	protein_coding	-	-0.481767	7.69295	-4.82261	1.82735e-06	9.33237e-05	3.72746
ENSG00000229474	PATL2	15	44665732	44711316	protein_coding	-	1.31931	4.79415	4.82123	1.83954e-06	9.37186e-05	4.54668
ENSG00000231925	TAPBP	6	33299694	33314387	protein_coding	-	0.589862	7.91532	4.80665	1.97309e-06	0.00010028	3.69752
ENSG00000169385	RNASE2	14	20955487	20956436	protein_coding	+	1.8724	-2.7927	4.80486	1.99018e-06	0.000100905	4.62719
ENSG00000136816	TOR1B	9	129803157	129811281	protein_coding	+	1.32681	4.76461	4.79973	2.03976e-06	0.000103169	4.45308
ENSG00000125868	DSTN	20	17570075	17609919	protein_coding	+	-0.64053	7.06762	-4.79718	2.06486e-06	0.000104189	3.80154
ENSG00000137752	CASP1	11	105025443	105035250	protein_coding	-	1.50705	5.5031	4.79537	2.08281e-06	0.000104843	4.26185
ENSG00000198133	TMEM229B	14	67447084	67533739	protein_coding	-	1.0475	3.96456	4.78916	2.14574e-06	0.000107753	4.25122
ENSG00000005007	UPF1	19	18831959	18868230	protein_coding	+	0.33948	7.53706	4.78164	2.22425e-06	0.00011143	3.61977
ENSG00000117560	FASLG	1	172659103	172666876	protein_coding	+	2.02107	-1.01541	4.77723	2.27168e-06	0.000113535	4.50678
ENSG00000279727	LINC02033	3	36819276	36822498	lncRNA	-	1.94664	0.0730993	4.77396	2.30741e-06	0.000115048	4.4933
ENSG00000139209	SLC38A4	12	46764761	46832408	protein_coding	-	1.88882	-1.09916	4.77324	2.31531e-06	0.000115169	4.48275
ENSG00000089169	RPH3A	12	112570380	112898881	protein_coding	+	2.30172	-2.25303	4.77242	2.32447e-06	0.000115352	4.48566
ENSG00000135094	SDS	12	113392445	113426301	protein_coding	-	1.90767	2.06111	4.76388	2.42102e-06	0.000119861	4.34356
ENSG00000196329	GIMAP5	7	150722253	150750033	protein_coding	+	1.92584	-1.82762	4.76228	2.43959e-06	0.000120496	4.44417
ENSG00000183723	CMTM4	16	66614750	66696707	protein_coding	-	-0.93187	6.12922	-4.75249	2.55589e-06	0.000125945	3.75593
ENSG00000108387	SEPTIN4	17	58520250	58544368	protein_coding	-	2.31656	-0.115025	4.75121	2.57153e-06	0.00012642	4.39176
ENSG00000177335	C8orf31	8	143039209	143060684	lncRNA	+	1.43631	0.751112	4.73194	2.81785e-06	0.000138206	4.22981
ENSG00000147403	RPL10	X	154389955	154409168	protein_coding	+	-0.456518	7.95457	-4.71799	3.01019e-06	0.000147296	3.21763
ENSG00000234534	CSNK1G2P1	9	5040945	5041940	processed_pseudogene	+	1.79393	-0.699103	4.71686	3.02619e-06	0.000147736	4.24066
ENSG00000198162	MAN1A2	1	117367449	117528872	protein_coding	+	-0.40596	6.79222	-4.71105	3.11036e-06	0.000151493	3.48123
ENSG00000229677	AC018644.1	7	139049456	139050006	processed_pseudogene	-	1.83818	-1.17982	4.70881	3.14342e-06	0.00015275	4.20324
ENSG00000204516	MICB	6	31494881	31511124	protein_coding	+	1.91382	1.53957	4.70689	3.17214e-06	0.00015379	4.18127
ENSG00000173726	TOMM20	1	235109341	235128837	protein_coding	-	-0.605269	6.05873	-4.70495	3.20117e-06	0.000154841	3.5363
ENSG00000181963	OR52K2	11	4449295	4450361	protein_coding	+	2.04829	-2.27021	4.69697	3.32389e-06	0.000160408	4.14314
ENSG00000142408	CACNG8	19	53963040	53990215	protein_coding	+	1.87926	-1.70617	4.69623	3.3355e-06	0.0001606	4.14671
ENSG00000086061	DNAJA1	9	33025273	33039907	protein_coding	+	0.419704	7.91963	4.69526	3.35083e-06	0.00016097	3.19378
ENSG00000204592	HLA-E	6	30489509	30494194	protein_coding	+	0.927197	9.61786	4.69389	3.37241e-06	0.000161638	2.7728
ENSG00000173369	C1QB	1	22652762	22661637	protein_coding	+	1.90488	3.20838	4.68833	3.4618e-06	0.000165545	4.06185
ENSG00000124942	AHNAK	11	62433542	62556235	protein_coding	-	-0.292116	11.0523	-4.6862	3.49654e-06	0.000166827	1.73936
ENSG00000130164	LDLR	19	11089462	11133820	protein_coding	+	0.871031	6.74421	4.68193	3.56745e-06	0.000169825	3.40545
ENSG00000233875	AL592078.1	1	154579065	154579663	lncRNA	-	1.77598	-1.36279	4.68042	3.59281e-06	0.000170646	4.06843
ENSG00000145936	KCNMB1	5	170374671	170389634	protein_coding	-	1.80776	-2.12402	4.67799	3.63407e-06	0.00017154	4.07245
ENSG00000100129	EIF3L	22	37848868	37889407	protein_coding	+	-0.982931	4.80019	-4.67797	3.6343e-06	0.00017154	3.71651
ENSG00000157106	SMG1	16	18804860	18926408	protein_coding	-	0.329723	8.37356	4.67787	3.63609e-06	0.00017154	2.95944
ENSG00000135077	HAVCR2	5	157085832	157142869	protein_coding	-	2.025	2.18675	4.67648	3.65994e-06	0.000172279	4.04515
ENSG00000108688	CCL7	17	34270221	34272242	protein_coding	+	1.85313	-3.18106	4.67321	3.71637e-06	0.000174041	4.04016
ENSG00000185272	RBM11	21	14216130	14228372	protein_coding	+	1.80106	-0.11041	4.67301	3.71999e-06	0.000174041	4.04326
ENSG00000196664	TLR7	X	12867072	12890361	protein_coding	+	2.01515	0.435493	4.67288	3.72218e-06	0.000174041	4.04742
ENSG00000244731	C4A	6	31982057	32002681	protein_coding	+	1.94716	0.629105	4.67043	3.7651e-06	0.000175581	4.03569
ENSG00000236337	FMR1-IT1	X	147946941	147947583	lncRNA	+	1.62243	-1.55658	4.66941	3.78317e-06	0.000175581	4.02902
ENSG00000198755	RPL10A	6	35468401	35470785	protein_coding	+	-0.574478	6.96833	-4.66914	3.78802e-06	0.000175581	3.21001
ENSG00000112697	TMEM30A	6	75252924	75284948	protein_coding	-	-0.417541	6.9686	-4.66911	3.78851e-06	0.000175581	3.26336
ENSG00000133112	TPT1	13	45333471	45341284	protein_coding	-	-0.543899	10.1323	-4.65927	3.96712e-06	0.000183332	2.3596
ENSG00000256128	LINC00944	12	126729787	126772519	lncRNA	-	1.7116	-2.52478	4.65894	3.97316e-06	0.000183332	3.97796
ENSG00000067992	PDK3	X	24465221	24550466	protein_coding	+	-0.748417	4.92972	-4.65182	4.10759e-06	0.00018912	3.52474
ENSG00000233476	EEF1A1P6	7	22510616	22511999	processed_pseudogene	-	-0.685656	2.26897	-4.65101	4.12325e-06	0.000189426	3.88435
ENSG00000188846	RPL14	3	40457292	40468587	protein_coding	+	-0.48409	7.10654	-4.64815	4.17866e-06	0.000191554	3.05975
ENSG00000125355	TMEM255A	X	120258650	120311556	protein_coding	-	1.88394	-1.41045	4.64383	4.26359e-06	0.000195022	3.91762
ENSG00000113391	FAM172A	5	93617725	94111699	protein_coding	-	-0.63907	5.08293	-4.63139	4.51805e-06	0.000205872	3.50113
ENSG00000163568	AIM2	1	159062484	159147096	protein_coding	-	2.47429	2.34449	4.63128	4.52036e-06	0.000205872	3.8516
ENSG00000184500	PROS1	3	93873051	93980003	protein_coding	-	-1.51955	4.0701	-4.62088	4.74412e-06	0.000215596	3.48703
ENSG00000116194	ANGPTL1	1	178849535	178871077	protein_coding	-	1.6686	-2.39676	4.61517	4.8717e-06	0.000220917	3.7922
ENSG00000172123	SLFN12	17	35411060	35433283	protein_coding	-	1.31508	2.79307	4.61403	4.89752e-06	0.00022161	3.62816
ENSG00000270972	AC136475.9	11	333192	333688	lncRNA	+	2.2651	-1.50614	4.61093	4.96837e-06	0.000224334	3.76934
ENSG00000237272	OR51R1P	11	4418060	4419011	unitary_pseudogene	+	2.07305	-2.12711	4.60934	5.00499e-06	0.000225139	3.7681
ENSG00000177989	ODF3B	22	50529710	50532580	protein_coding	-	1.10917	6.16292	4.60923	5.00761e-06	0.000225139	3.27456
ENSG00000167461	RAB8A	19	16111889	16134234	protein_coding	+	0.583149	6.03753	4.60662	5.06863e-06	0.000227397	3.26553
ENSG00000137726	FXYD6	11	117836976	117877486	protein_coding	-	1.806	-1.39192	4.5923	5.41559e-06	0.000242279	3.69831
ENSG00000241709	RN7SL265P	7	73732569	73732868	misc_RNA	-	1.55566	-2.37443	4.59199	5.42337e-06	0.000242279	3.68483
ENSG00000129515	SNX6	14	34561093	34630160	protein_coding	-	0.470159	5.87277	4.58629	5.56807e-06	0.000247875	3.09234
ENSG00000197536	IRF1-AS1	5	132410636	132488702	lncRNA	+	1.30424	4.04964	4.58612	5.57221e-06	0.000247875	3.48485
ENSG00000101596	SMCHD1	18	2655726	2805017	protein_coding	+	1.10915	8.64989	4.58453	5.61339e-06	0.00024918	2.57577
ENSG00000102524	TNFSF13B	13	108251240	108308484	protein_coding	+	2.3143	3.91223	4.58088	5.70868e-06	0.000252877	3.562
ENSG00000281100	AC105749.1	3	36823151	36825158	TEC	-	1.92175	0.355754	4.57743	5.80012e-06	0.000256387	3.62976
ENSG00000187741	FANCA	16	89737549	89816657	protein_coding	-	1.32964	3.37217	4.56718	6.08026e-06	0.000268207	3.44104
ENSG00000100079	LGALS2	22	37570248	37582616	protein_coding	-	1.81583	-0.951492	4.5593	6.30447e-06	0.000277515	3.55535
ENSG00000198963	RORB	9	74497335	74693177	protein_coding	+	1.96366	0.272295	4.55873	6.32082e-06	0.000277654	3.55443
ENSG00000172986	GXYLT2	3	72888046	72998138	protein_coding	+	-1.2047	2.79075	-4.55699	6.37142e-06	0.000278983	3.25543
ENSG00000134460	IL2RA	10	6010689	6062370	protein_coding	-	2.02335	-1.20181	4.55678	6.37759e-06	0.000278983	3.54599
ENSG00000166888	STAT6	12	57095408	57132139	protein_coding	-	0.426402	7.53821	4.55514	6.4259e-06	0.000280513	2.69184
ENSG00000140274	DUOXA2	15	45114326	45118421	protein_coding	+	1.99184	4.20809	4.54779	6.64614e-06	0.000289527	3.29647
ENSG00000085449	WDFY1	2	223855716	223945357	protein_coding	-	0.611368	5.43063	4.54537	6.71999e-06	0.000292139	2.96551
ENSG00000285108	AC103718.1	8	129685401	129723023	lncRNA	-	1.50923	0.598523	4.53431	7.06893e-06	0.000306675	3.3524
ENSG00000143947	RPS27A	2	55231903	55235853	protein_coding	+	-0.4481	6.86251	-4.53005	7.20771e-06	0.000312053	2.60136
ENSG00000163378	EOGT	3	68975217	69013684	protein_coding	-	-0.746104	4.55158	-4.52219	7.47074e-06	0.000322776	2.98415
ENSG00000145725	PPIP5K2	5	103120149	103212799	protein_coding	+	-0.509066	5.76675	-4.51869	7.59088e-06	0.000327294	2.83934
ENSG00000100346	CACNA1I	22	39570753	39689735	protein_coding	+	1.74526	-1.74486	4.51686	7.65464e-06	0.000329369	3.37616
ENSG00000148965	SAA4	11	18231355	18236802	protein_coding	-	1.80073	-2.13817	4.51425	7.74616e-06	0.000332626	3.36123
ENSG00000250254	PTTG2	4	37960398	37961128	protein_coding	+	1.7372	-1.62926	4.51335	7.77797e-06	0.000333312	3.36225
ENSG00000122042	UBL3	13	29764371	29850617	protein_coding	-	-0.378002	6.94165	-4.50925	7.92449e-06	0.000338901	2.61132
ENSG00000144357	UBR3	2	169827454	170084131	protein_coding	+	-0.34166	6.27134	-4.50733	7.99386e-06	0.000341174	2.64378
ENSG00000146872	TLK2	17	62458658	62615481	protein_coding	+	0.445093	5.69633	4.5016	8.20452e-06	0.000349456	2.75397
ENSG00000140968	IRF8	16	85899162	85922606	protein_coding	+	2.01076	2.76231	4.50053	8.24461e-06	0.000350454	3.27265
ENSG00000105419	MEIS3	19	47403124	47419527	protein_coding	-	1.61922	-1.78854	4.47864	9.10418e-06	0.000385669	3.2076
ENSG00000186468	RPS23	5	82273320	82278396	protein_coding	-	-0.511945	6.99987	-4.47851	9.10971e-06	0.000385669	2.37247
ENSG00000234232	AC243772.3	1	149676851	149747818	transcribed_unprocessed_pseudogene	-	1.69962	-1.78189	4.47464	9.27031e-06	0.00039168	3.19334
ENSG00000158773	USF1	1	161039251	161045977	protein_coding	-	0.63103	5.47397	4.47191	9.38546e-06	0.000395751	2.68037
ENSG00000027869	SH2D2A	1	156806243	156816862	protein_coding	-	1.92216	-0.0178191	4.45847	9.97175e-06	0.000419631	3.13178
ENSG00000083454	P2RX5	17	3672199	3696240	protein_coding	-	1.70222	-2.19274	4.45686	1.00443e-05	0.00042184	3.11461
ENSG00000079263	SP140	2	230203110	230313215	protein_coding	+	1.96457	4.03554	4.45392	1.01782e-05	0.000426613	3.00761
ENSG00000140443	IGF1R	15	98648539	98964530	protein_coding	+	-0.308782	7.95032	-4.45195	1.02688e-05	0.000429556	2.04336
ENSG00000110446	SLC15A3	11	60937084	60952530	protein_coding	-	1.45405	4.31345	4.44629	1.05336e-05	0.000439758	2.83189
ENSG00000236120	AC110995.1	X	5653418	5726326	lncRNA	-	1.58864	-2.54347	4.44487	1.06009e-05	0.000441691	3.0636
ENSG00000143390	RFX5	1	151340640	151347357	protein_coding	-	0.719394	4.98844	4.44075	1.07989e-05	0.000448428	2.68209
ENSG00000187109	NAP1L1	12	76036585	76084958	protein_coding	-	-0.414139	7.1058	-4.44062	1.08052e-05	0.000448428	2.18861
ENSG00000110321	EIF4G2	11	10797050	10808940	protein_coding	-	-0.232215	9.45516	-4.43501	1.10807e-05	0.000458953	1.45098
ENSG00000090863	GLG1	16	74447427	74607144	protein_coding	-	-0.364647	6.77885	-4.433	1.11812e-05	0.000462207	2.2449
ENSG00000254750	CASP1P2	11	105063345	105071541	unprocessed_pseudogene	-	1.88922	-2.00104	4.43091	1.12864e-05	0.000465641	3.00896
ENSG00000110315	RNF141	11	10511673	10541230	protein_coding	-	-0.390361	6.31318	-4.42809	1.14298e-05	0.000470633	2.32577
ENSG00000188676	IDO2	8	39934614	40016391	protein_coding	+	1.88783	-1.47799	4.42462	1.16086e-05	0.000477062	2.98392
ENSG00000066923	STAG3	7	100177563	100221488	protein_coding	+	1.43833	-0.38553	4.41499	1.21195e-05	0.000497087	2.90858
ENSG00000116209	TMEM59	1	54026681	54053504	protein_coding	-	-0.335747	7.79182	-4.41275	1.2241e-05	0.000501096	1.96901
ENSG00000092847	AGO1	1	35869808	35930532	protein_coding	+	-0.487928	6.34456	-4.40272	1.28016e-05	0.000523025	2.16988
ENSG00000197813	AC011450.1	19	49331525	49340303	lncRNA	-	1.68524	-0.665731	4.40123	1.28867e-05	0.000525484	2.88544
ENSG00000224614	TNK2-AS1	3	195908076	195913986	lncRNA	+	1.73217	-0.990044	4.39655	1.3158e-05	0.000535507	2.86797
ENSG00000120690	ELF1	13	40931924	41061440	protein_coding	-	0.661647	7.40355	4.39509	1.32437e-05	0.000537954	2.03983
ENSG00000145649	GZMA	5	55102646	55110252	protein_coding	+	2.01027	-0.446985	4.39351	1.33375e-05	0.000540722	2.85691
ENSG00000151490	PTPRO	12	15322257	15602175	protein_coding	+	1.74758	-0.876469	4.39144	1.34606e-05	0.000544663	2.8547
ENSG00000089041	P2RX7	12	121132819	121188032	protein_coding	+	1.97943	0.718641	4.37029	1.47851e-05	0.000597106	2.76396
ENSG00000137831	UACA	15	70654554	70763558	protein_coding	-	-0.686527	5.80678	-4.36635	1.50449e-05	0.000605699	2.11869
ENSG00000273033	LINC02035	3	122886941	122892416	lncRNA	+	-1.14858	3.04734	-4.3662	1.50554e-05	0.000605699	2.57327
ENSG00000272512	AL645608.7	1	995966	998051	lncRNA	-	1.96166	1.64025	4.3636	1.52292e-05	0.000611521	2.70388
ENSG00000136244	IL6	7	22725884	22732002	protein_coding	+	2.32285	0.105638	4.36132	1.53838e-05	0.000616555	2.72667
ENSG00000203747	FCGR3A	1	161541759	161550737	protein_coding	-	1.99888	3.81322	4.35744	1.56495e-05	0.000626011	2.64235
ENSG00000253369	AC022034.3	8	53394110	53484067	lncRNA	-	1.59963	-2.19831	4.35661	1.57071e-05	0.000627121	2.71103
ENSG00000138463	SLC49A4	3	122795069	122881139	protein_coding	+	-0.914386	4.82625	-4.35154	1.60627e-05	0.000640104	2.35096
ENSG00000173372	C1QA	1	22636628	22639678	protein_coding	+	1.85247	2.70076	4.35097	1.61035e-05	0.000640518	2.63931
ENSG00000172345	STARD5	15	81309053	81324183	protein_coding	-	1.15191	3.13655	4.34048	1.68652e-05	0.000669547	2.42613
ENSG00000139433	GLTP	12	109850945	109880541	protein_coding	-	-0.485202	6.28462	-4.3394	1.69455e-05	0.00067147	1.91713
ENSG00000287151	C2orf27A	2	131647990	131767404	lncRNA	+	1.57629	-0.193711	4.33804	1.70475e-05	0.000674243	2.59775
ENSG00000220377	GSTA8P	6	52687930	52703825	unprocessed_pseudogene	-	1.64715	-2.06646	4.33754	1.70847e-05	0.000674446	2.63153
ENSG00000115677	HDLBP	2	241227264	241317061	protein_coding	-	-0.252183	8.4894	-4.33685	1.71367e-05	0.000675231	1.35762
ENSG00000146425	DYNLT1	6	158636474	158644743	protein_coding	-	0.515058	6.66815	4.32665	1.79223e-05	0.000704866	1.82225
ENSG00000124214	STAU1	20	49113339	49188367	protein_coding	-	0.289913	6.97207	4.32491	1.80604e-05	0.000708972	1.8135
ENSG00000157654	PALM2AKAP2	9	109498325	110172512	protein_coding	+	0.59197	5.19916	4.31649	1.87391e-05	0.000734244	2.07144
ENSG00000204525	HLA-C	6	31268749	31272130	protein_coding	-	0.823418	9.32501	4.31398	1.89463e-05	0.000740982	1.18591
ENSG00000139618	BRCA2	13	32315086	32400266	protein_coding	+	1.33962	3.36506	4.31224	1.90913e-05	0.00074527	2.39848
ENSG00000255328	AC136475.5	11	327171	330122	lncRNA	+	2.30892	-0.341051	4.31168	1.91383e-05	0.000745721	2.52014
ENSG00000213928	IRF9	14	24161265	24166565	protein_coding	+	1.24452	3.04165	4.30949	1.93226e-05	0.000751509	2.35651
ENSG00000168404	MLKL	16	74671855	74700960	protein_coding	-	1.47327	4.05427	4.29828	2.02933e-05	0.000787806	2.23739
ENSG00000085063	CD59	11	33703010	33736479	protein_coding	-	-0.443331	8.09858	-4.29776	2.03389e-05	0.000788122	1.35082
ENSG00000079215	SLC1A3	5	36606355	36688334	protein_coding	+	1.39218	2.35154	4.29496	2.05894e-05	0.000796362	2.32795
ENSG00000285744	AC083837.1	8	78805293	78956082	lncRNA	+	1.49064	3.2635	4.28544	2.14617e-05	0.00082858	2.31141
ENSG00000230825	AC005532.1	7	7255154	7278071	lncRNA	+	1.2964	1.58724	4.28489	2.15132e-05	0.000829047	2.31022
ENSG00000158828	PINK1	1	20633458	20651511	protein_coding	+	-0.51214	5.0999	-4.28112	2.18693e-05	0.000841227	1.91614
ENSG00000130707	ASS1	9	130444961	130501274	protein_coding	+	0.608194	6.72027	4.27455	2.25033e-05	0.000864037	1.45129
ENSG00000234709	UPF3AP3	9	99998301	99999069	transcribed_processed_pseudogene	-	1.49545	-1.66061	4.27227	2.27275e-05	0.000871054	2.36218
ENSG00000123124	WWP1	8	86342547	86478420	protein_coding	+	-0.490709	5.57969	-4.27071	2.2882e-05	0.000875382	1.83123
ENSG00000087076	HSD17B14	19	48813018	48836510	protein_coding	-	1.63567	-0.886855	4.26602	2.3352e-05	0.00089174	2.34333
ENSG00000157693	TMEM268	9	114611206	114646422	protein_coding	+	1.02086	4.3812	4.26305	2.36546e-05	0.000901659	2.11842
ENSG00000119711	ALDH6A1	14	74056847	74084492	protein_coding	-	-1.01588	3.13959	-4.26165	2.37992e-05	0.000905533	2.06478
ENSG00000253729	PRKDC	8	47773111	47960178	protein_coding	-	-0.530395	8.00927	-4.25563	2.44281e-05	0.000927785	1.22738
ENSG00000163512	AZI2	3	28315003	28349050	protein_coding	-	0.547246	5.49335	4.25294	2.47135e-05	0.00093693	1.85029
ENSG00000187642	PERM1	1	975204	982093	protein_coding	-	1.91589	-0.498875	4.25163	2.48546e-05	0.00093893	2.2713
ENSG00000010278	CD9	12	6199715	6238271	protein_coding	+	-0.391455	8.03855	-4.25141	2.48786e-05	0.00093893	1.12153
ENSG00000108828	VAT1	17	43014607	43025123	protein_coding	-	-0.787149	5.0689	-4.25121	2.49001e-05	0.00093893	1.89407
ENSG00000241106	HLA-DOB	6	32812763	32820466	protein_coding	-	1.71674	-0.771352	4.2502	2.5009e-05	0.000941351	2.27506
ENSG00000072858	SIDT1	3	113532296	113629578	protein_coding	+	0.943931	4.2043	4.24586	2.54818e-05	0.000957433	1.82481
ENSG00000196778	OR52K1	11	4482646	4493497	protein_coding	+	2.13034	-1.12071	4.2432	2.57766e-05	0.000966266	2.25078
ENSG00000104973	MED25	19	49818279	49840383	protein_coding	+	0.400601	6.5251	4.24291	2.58087e-05	0.000966266	1.60118
ENSG00000159346	ADIPOR1	1	202940826	202958572	protein_coding	-	-0.420671	7.04631	-4.2357	2.66243e-05	0.00099503	1.41952
ENSG00000111144	LTA4H	12	96000753	96043520	protein_coding	-	-0.69194	5.23195	-4.23311	2.69237e-05	0.00100301	1.72256
ENSG00000130066	SAT1	X	23783173	23786226	protein_coding	+	0.72332	11.0752	4.23303	2.69332e-05	0.00100301	0.0673006
ENSG00000092010	PSME1	14	24136163	24138967	protein_coding	+	0.467603	6.3427	4.23013	2.72716e-05	0.00101382	1.55178
ENSG00000163682	RPL9	4	39452521	39458949	protein_coding	-	-0.498797	6.7533	-4.22797	2.7526e-05	0.00102147	1.45591
ENSG00000108039	XPNPEP1	10	109864766	109923553	protein_coding	-	0.580983	5.51709	4.21209	2.94712e-05	0.00109173	1.52831
ENSG00000036257	CUL3	2	224470150	224585397	protein_coding	-	-0.346263	6.7152	-4.20429	3.04734e-05	0.00112687	1.38887
ENSG00000116824	CD2	1	116754430	116769229	protein_coding	+	1.76468	1.62464	4.20247	3.07127e-05	0.00113373	2.01183
ENSG00000184361	SPATA32	17	45254393	45262094	protein_coding	-	1.62497	-0.449004	4.19714	3.14206e-05	0.00115766	2.06837
ENSG00000141429	GALNT1	18	35581117	35711834	protein_coding	+	-0.706702	6.15094	-4.19677	3.14709e-05	0.00115766	1.48148
ENSG00000177575	CD163	12	7470813	7503893	protein_coding	-	2.07984	3.67599	4.19573	3.16107e-05	0.00115929	1.97959
ENSG00000250271	AC068647.2	3	151797047	151808249	transcribed_unprocessed_pseudogene	+	1.46029	-1.80904	4.19563	3.16255e-05	0.00115929	2.06262
ENSG00000023445	BIRC3	11	102317450	102339403	protein_coding	+	0.837982	5.81105	4.19274	3.20183e-05	0.00117165	1.55814
ENSG00000251072	LMNB1-DT	5	126751963	126776486	lncRNA	-	1.81519	-1.97226	4.19081	3.22838e-05	0.00117807	2.0338
ENSG00000094916	CBX5	12	54230942	54280133	protein_coding	-	-0.59484	6.72704	-4.19065	3.23058e-05	0.00117807	1.12504
ENSG00000253535	AC120193.1	8	24295814	24912073	lncRNA	-	1.55418	-1.66182	4.18849	3.26044e-05	0.0011869	2.02851
ENSG00000110492	MDK	11	46380756	46383837	protein_coding	+	0.826114	5.51748	4.18595	3.29612e-05	0.00119782	1.5661
ENSG00000205364	MT1M	16	56632659	56633981	protein_coding	+	1.63536	-0.806212	4.18512	3.30781e-05	0.00119999	2.01396
ENSG00000124783	SSR1	6	7268306	7347446	protein_coding	-	-0.408587	6.41164	-4.17027	3.52385e-05	0.00127617	1.24495
ENSG00000162692	VCAM1	1	100719742	100739045	protein_coding	+	1.59602	-2.3182	4.16954	3.53488e-05	0.00127796	1.94644
ENSG00000204622	HLA-J	6	30005971	30009956	transcribed_unprocessed_pseudogene	+	1.5391	1.78294	4.16779	3.56127e-05	0.00128529	1.8951
ENSG00000137265	IRF4	6	391752	411443	protein_coding	+	1.9285	1.40886	4.16359	3.62539e-05	0.00130527	1.9314
ENSG00000225733	FGD5-AS1	3	14920347	14948424	lncRNA	-	-0.261838	6.53127	-4.16336	3.62902e-05	0.00130527	1.18666
ENSG00000138777	PPA2	4	105369077	105474067	protein_coding	-	-0.677317	4.69978	-4.16216	3.64749e-05	0.00130967	1.47718
ENSG00000166268	MYRFL	12	69825227	69959097	protein_coding	+	1.69174	0.186207	4.16156	3.6568e-05	0.00131078	1.92674
ENSG00000008952	SEC62	3	169966635	169998373	protein_coding	+	-0.410305	6.3395	-4.16024	3.67744e-05	0.00131594	1.24724
ENSG00000245556	SCAMP1-AS1	5	78342365	78360507	lncRNA	-	1.3464	2.21378	4.15939	3.69074e-05	0.00131845	1.85245
ENSG00000111224	PARP11	12	3791047	3873448	protein_coding	-	0.976803	3.69663	4.15641	3.73768e-05	0.00133296	1.65809
ENSG00000041357	PSMA4	15	78540405	78552417	protein_coding	+	0.370755	5.83086	4.15577	3.74778e-05	0.0013343	1.26406
ENSG00000185561	TLCD2	17	1702816	1710377	protein_coding	-	-0.595585	4.68259	-4.15027	3.83623e-05	0.00136348	1.43973
ENSG00000254910	AC136475.2	11	310139	311141	lncRNA	-	1.6403	-2.02219	4.14848	3.86552e-05	0.00137157	1.87863
ENSG00000198668	CALM1	14	90396502	90408268	protein_coding	+	-0.300839	9.20033	-4.14735	3.88398e-05	0.0013758	0.379086
ENSG00000287831	AL135926.2	1	168898633	168902836	lncRNA	+	1.55842	-1.29531	4.14486	3.92522e-05	0.00138808	1.85954
ENSG00000187908	DMBT1	10	122560665	122643740	protein_coding	+	-1.44684	0.947794	-4.13766	4.04667e-05	0.00142862	1.71944
ENSG00000286194	AC138207.9	17	30968785	30970307	lncRNA	+	1.55024	-2.27172	4.13643	4.06774e-05	0.00143366	1.81332
ENSG00000271605	MILR1	17	64449037	64468643	protein_coding	+	1.95814	0.223386	4.13589	4.07706e-05	0.00143454	1.82414
ENSG00000228502	EEF1A1P11	1	96446930	96448318	processed_pseudogene	+	-0.732896	2.83817	-4.1273	4.22757e-05	0.00148501	1.594
ENSG00000111275	ALDH2	12	111766887	111817532	protein_coding	+	-0.69166	5.4428	-4.12683	4.23594e-05	0.00148547	1.25386
ENSG00000255355	AP000640.2	11	59669312	59676041	lncRNA	+	1.87402	-0.264826	4.12435	4.28044e-05	0.00149858	1.76953
ENSG00000270030	AC136475.7	11	325703	326294	lncRNA	-	2.22704	-0.918747	4.12371	4.29214e-05	0.00150018	1.77793
ENSG00000065154	OAT	10	124397303	124418976	protein_coding	-	-0.403408	6.73259	-4.12216	4.32027e-05	0.00150751	0.941878
ENSG00000079246	XRCC5	2	216107464	216206303	protein_coding	+	-0.226261	7.48698	-4.11915	4.37534e-05	0.0015242	0.782878
ENSG00000153898	MCOLN2	1	84925583	84997113	protein_coding	-	1.7467	0.577498	4.1175	4.4059e-05	0.0015323	1.75394
ENSG00000266850	AC090912.2	18	22723491	22907721	lncRNA	-	1.41803	-2.22581	4.11704	4.41443e-05	0.00153274	1.75043
ENSG00000134709	HOOK1	1	59814786	59876322	protein_coding	+	-0.564071	5.67921	-4.11476	4.45692e-05	0.00154494	1.11627
ENSG00000135404	CD63	12	55725323	55729707	protein_coding	-	-0.399185	7.49244	-4.1117	4.51471e-05	0.0015613	0.780683
ENSG00000184384	MAML2	11	95976598	96343195	protein_coding	-	0.383513	6.46829	4.11148	4.51894e-05	0.0015613	1.00704
ENSG00000136147	PHF11	13	49495610	49528981	protein_coding	+	1.05797	5.05813	4.10987	4.54951e-05	0.00156928	1.52009
ENSG00000165092	ALDH1A1	9	72900671	73080442	protein_coding	-	-0.517979	9.42618	-4.10824	4.58082e-05	0.0015775	-0.0214357
ENSG00000202533	AC116366.1	5	132468147	132468257	misc_RNA	+	1.40882	-2.1884	4.10783	4.58879e-05	0.00157766	1.71354
ENSG00000106366	SERPINE1	7	101127104	101139247	protein_coding	+	1.70004	1.71064	4.10423	4.65868e-05	0.00159907	1.68169
ENSG00000111537	IFNG	12	68154768	68159740	protein_coding	-	1.74915	-1.64227	4.10373	4.66844e-05	0.00159908	1.69082
ENSG00000205488	CALML3-AS1	10	5510036	5526246	lncRNA	-	-1.45873	-0.105788	-4.10345	4.67389e-05	0.00159908	1.64683
ENSG00000121060	TRIM25	17	56836387	56914080	protein_coding	-	1.08838	7.55695	4.10127	4.71694e-05	0.00160885	0.881347
ENSG00000034677	RNF19A	8	100257060	100336218	protein_coding	-	0.386641	7.16208	4.10123	4.71774e-05	0.00160885	0.830053
ENSG00000085719	CPNE3	8	86514435	86561498	protein_coding	+	-0.488768	6.5641	-4.09858	4.77037e-05	0.00162416	0.923057
ENSG00000286116	AL157394.3	10	88990045	88994249	lncRNA	-	1.54495	-2.09764	4.097	4.80209e-05	0.00163232	1.66979
ENSG00000159189	C1QC	1	22643633	22648110	protein_coding	+	1.59867	3.57973	4.0941	4.86085e-05	0.00164963	1.55207
ENSG00000176834	VSIG10	12	118063593	118136026	protein_coding	-	-0.823028	4.15086	-4.09136	4.91702e-05	0.00166601	1.32141
ENSG00000082153	BZW1	2	200810594	200827338	protein_coding	+	-0.476116	7.27269	-4.09042	4.93633e-05	0.00166986	0.795128
ENSG00000185897	FFAR3	19	35358460	35360489	protein_coding	+	1.96926	-1.89822	4.08462	5.05766e-05	0.00170571	1.61663
ENSG00000272941	AC083862.1	7	135168403	135169547	lncRNA	+	2.10897	1.44333	4.08457	5.05852e-05	0.00170571	1.62256
ENSG00000059758	CDK17	12	96278261	96400480	protein_coding	-	0.486267	5.73341	4.08253	5.10187e-05	0.00171536	1.09978
ENSG00000183844	FAM3B	21	41304212	41357727	protein_coding	+	-1.01565	3.45426	-4.08246	5.10345e-05	0.00171536	1.33626
ENSG00000008988	RPS20	8	56067295	56074581	protein_coding	-	-0.398839	7.35517	-4.08179	5.11774e-05	0.00171742	0.630987
ENSG00000122026	RPL21	13	27251309	27256691	protein_coding	+	-0.479557	6.12518	-4.0796	5.16474e-05	0.00173044	0.917409
ENSG00000267074	AC015911.3	17	35499690	35510270	lncRNA	-	1.56943	-2.03073	4.0761	5.2409e-05	0.00175316	1.58748
ENSG00000155629	PIK3AP1	10	96593315	96720514	protein_coding	-	1.53808	6.21771	4.07351	5.29781e-05	0.00176939	1.11761
ENSG00000184060	ADAP2	17	30906344	30959322	protein_coding	+	1.27853	2.57808	4.0693	5.39156e-05	0.00179784	1.45033
ENSG00000131143	COX4I1	16	85798633	85807068	protein_coding	+	-0.420803	6.11044	-4.06618	5.46222e-05	0.00181852	0.852589
ENSG00000277089	AC243829.4	17	36072866	36090134	lncRNA	+	1.52041	-1.77948	4.0648	5.49363e-05	0.00182609	1.54265
ENSG00000161016	RPL8	8	144789765	144792587	protein_coding	-	-0.368749	7.61734	-4.06395	5.51307e-05	0.00182966	0.49958
ENSG00000224905	AP001347.1	21	14027419	14144468	lncRNA	+	1.47368	-1.52226	4.06102	5.58079e-05	0.00184922	1.53692
ENSG00000115524	SF3B1	2	197388515	197435079	protein_coding	-	-0.276238	8.20428	-4.05839	5.64219e-05	0.00186377	0.38037
ENSG00000287143	AC117480.1	3	127837436	127845499	lncRNA	+	1.55451	-1.38029	4.05838	5.64241e-05	0.00186377	1.52632
ENSG00000162244	RPL29	3	51993522	51995895	protein_coding	-	-0.450928	6.86294	-4.05153	5.8053e-05	0.00191456	0.631677
ENSG00000116005	PCYOX1	2	70257386	70281185	protein_coding	+	-0.634165	4.98925	-4.04358	6.00012e-05	0.00197572	0.93892
ENSG00000231794	AC009542.1	7	135198401	135209837	lncRNA	+	1.88072	-1.10397	4.03755	6.15186e-05	0.00202252	1.44611
ENSG00000114942	EEF1B2	2	206159585	206162928	protein_coding	+	-0.526499	5.63562	-4.03627	6.18448e-05	0.00202713	0.806618
ENSG00000023228	NDUFS1	2	206114817	206159509	protein_coding	-	-0.435057	6.3482	-4.03624	6.18515e-05	0.00202713	0.671042
ENSG00000285016	AC017002.4	2	111429324	111699033	lncRNA	-	1.54015	-0.879814	4.03297	6.26963e-05	0.00205162	1.43211
ENSG00000007168	PAFAH1B1	17	2593210	2685615	protein_coding	+	-0.193999	7.26232	-4.02667	6.43487e-05	0.00210242	0.495133
ENSG00000184678	H2BC21	1	149884459	149886652	protein_coding	-	0.569378	6.28958	4.02329	6.52529e-05	0.00212777	0.760309
ENSG00000110092	CCND1	11	69641156	69654474	protein_coding	+	0.541575	6.4037	4.02302	6.53268e-05	0.00212777	0.460999
ENSG00000280176	AC012486.1	2	196831975	196832190	TEC	-	1.35038	-2.12946	4.02235	6.55067e-05	0.00213033	1.39039
ENSG00000108588	CCDC47	17	63745255	63776351	protein_coding	-	-0.372215	5.92862	-4.02066	6.59654e-05	0.00214106	0.689499
ENSG00000167526	RPL13	16	89560657	89566828	protein_coding	+	-0.387688	7.63819	-4.02039	6.60402e-05	0.00214106	0.328737
ENSG00000140279	DUOX2	15	45092650	45114172	protein_coding	-	1.07446	8.13081	4.01972	6.62214e-05	0.00214364	0.251929
ENSG00000134545	KLRC1	12	10442264	10454685	protein_coding	-	1.75904	-0.557937	4.01785	6.67346e-05	0.00215693	1.37451
ENSG00000151883	PARP8	5	50665899	50846519	protein_coding	+	0.693472	6.84573	4.01748	6.68379e-05	0.00215696	0.892805
ENSG00000075340	ADD2	2	70607618	70768225	protein_coding	-	1.66928	-2.0781	4.01594	6.72619e-05	0.00216732	1.36855
ENSG00000103769	RAB11A	15	65726054	65891989	protein_coding	+	-0.235134	7.23872	-4.01268	6.81732e-05	0.00219332	0.433545
ENSG00000125827	TMX4	20	7977346	8019805	protein_coding	-	-0.419943	6.09896	-4.00952	6.90654e-05	0.00221863	0.631991
ENSG00000127324	TSPAN8	12	71125085	71441898	protein_coding	-	-1.53333	2.93374	-4.00751	6.96389e-05	0.00223365	1.25034
ENSG00000228863	AL121985.1	1	160670778	160699761	lncRNA	+	2.14376	-0.42795	4.00372	7.07328e-05	0.00226528	1.30669
ENSG00000136436	CALCOCO2	17	48830988	48866522	protein_coding	+	0.376853	5.9891	4.0024	7.11175e-05	0.00227414	0.695049
ENSG00000275023	MLLT6	17	38705273	38729795	protein_coding	+	0.376652	7.6536	4.00108	7.15056e-05	0.00228308	0.356499
ENSG00000164509	IL31RA	5	55851357	55922854	protein_coding	+	1.50582	-2.5765	3.99982	7.18743e-05	0.00229137	1.30243
ENSG00000100664	EIF5	14	103333544	103345025	protein_coding	+	-0.302033	8.12216	-3.99696	7.27249e-05	0.00231498	0.134186
ENSG00000180628	PCGF5	10	91163012	91284337	protein_coding	+	0.46019	5.92665	3.99562	7.31269e-05	0.00232426	0.683747
ENSG00000134339	SAA2	11	18239223	18248668	protein_coding	-	1.5129	3.07772	3.99477	7.33796e-05	0.00232878	1.08603
ENSG00000100422	CERK	22	46684410	46738252	protein_coding	-	-1.04558	4.66007	-3.98964	7.4941e-05	0.00237475	1.03184
ENSG00000106560	GIMAP2	7	150685697	150693641	protein_coding	+	1.65189	1.23323	3.98479	7.64437e-05	0.00241872	1.23815
ENSG00000121691	CAT	11	34438934	34472060	protein_coding	+	-0.629269	5.58747	-3.97756	7.87413e-05	0.00248768	0.715244
ENSG00000176998	HCG4	6	29791753	29792750	unprocessed_pseudogene	-	1.42719	-1.57842	3.97528	7.94772e-05	0.00250717	1.20474
ENSG00000278771	RN7SL3	14	49853616	49853914	misc_RNA	-	0.792777	5.47539	3.97401	7.98918e-05	0.00251647	0.732769
ENSG00000223804	AC244669.1	1	120267334	120341871	transcribed_unprocessed_pseudogene	-	1.42531	-0.575496	3.97307	8.01994e-05	0.00252238	1.19944
ENSG00000237807	AC022034.1	8	53493523	53524336	lncRNA	-	1.11927	2.94415	3.97228	8.0456e-05	0.00252668	0.960122
ENSG00000166710	B2M	15	44711487	44718877	protein_coding	+	0.632197	11.0686	3.9707	8.0979e-05	0.00253931	-0.792022
ENSG00000263426	RN7SL471P	6	28977475	28977773	misc_RNA	+	1.49553	-1.34578	3.96848	8.17142e-05	0.00255856	1.18746
ENSG00000084093	REST	4	56907876	56966678	protein_coding	+	-0.335939	6.62673	-3.96444	8.30726e-05	0.00259722	0.411207
ENSG00000166889	PATL1	11	59636716	59669037	protein_coding	-	0.653577	6.1012	3.95812	8.5238e-05	0.00266097	0.534951
ENSG00000159202	UBE2Z	17	48908407	48929056	protein_coding	+	0.342758	6.19638	3.95709	8.55995e-05	0.0026683	0.421744
ENSG00000166689	PLEKHA7	11	16777297	17014414	protein_coding	-	0.531814	6.69615	3.95354	8.68421e-05	0.00270303	0.293389
ENSG00000263731	AC145207.5	17	81878425	81881106	lncRNA	-	-1.20787	1.6986	-3.95174	8.74814e-05	0.0027189	1.0477
ENSG00000197093	GAL3ST4	7	100159244	100168617	protein_coding	-	1.43878	0.173651	3.95053	8.79125e-05	0.00272827	1.11659
ENSG00000129667	RHBDF2	17	76470891	76501790	protein_coding	-	1.21571	4.87732	3.94549	8.97308e-05	0.0027806	0.807048
ENSG00000129048	ACKR4	3	132597270	132618967	protein_coding	+	1.53244	-0.0180717	3.94196	9.10252e-05	0.00281369	1.08007
ENSG00000038210	PI4K2B	4	25160663	25279204	protein_coding	+	0.740552	4.62448	3.94185	9.10661e-05	0.00281369	0.802763
ENSG00000184371	CSF1	1	109910242	109930992	protein_coding	+	1.41805	3.50505	3.94147	9.12081e-05	0.00281394	0.894501
ENSG00000114391	RPL24	3	101681091	101686718	protein_coding	-	-0.350083	6.93752	-3.94064	9.1515e-05	0.00281503	0.173685
ENSG00000014824	SLC30A9	4	41990502	42090461	protein_coding	+	-0.378948	5.75148	-3.94018	9.16853e-05	0.00281503	0.45343
ENSG00000163016	ALMS1P1	2	73641083	73697509	transcribed_unprocessed_pseudogene	+	1.13857	2.91399	3.94001	9.17476e-05	0.00281503	0.838729
ENSG00000236567	TCF3P1	9	5110913	5112849	processed_pseudogene	+	1.48853	0.518127	3.93993	9.17785e-05	0.00281503	1.07241
ENSG00000233785	AC131011.2	X	23772992	23782956	lncRNA	-	1.51913	1.55208	3.9277	9.64396e-05	0.00295369	1.00697
ENSG00000261618	LINC02605	8	78835307	78840525	lncRNA	+	1.32601	3.47547	3.92707	9.66875e-05	0.00295698	0.912478
ENSG00000169136	ATF5	19	49928702	49933935	protein_coding	+	0.998502	3.16292	3.92224	9.85923e-05	0.00301086	0.817744
ENSG00000110497	AMBRA1	11	46396414	46594125	protein_coding	-	0.56557	5.48569	3.91654	0.000100888	0.00307651	0.485566
ENSG00000154553	PDLIM3	4	185500660	185535507	protein_coding	-	1.53648	-1.59528	3.91537	0.000101363	0.00308493	0.986712
ENSG00000161405	IKZF3	17	39757718	39864312	protein_coding	-	1.59736	3.91296	3.91514	0.000101458	0.00308493	0.738066
ENSG00000123130	ACOT9	X	23701055	23766475	protein_coding	-	0.735765	5.70678	3.91216	0.000102686	0.00311776	0.451312
ENSG00000185008	ROBO2	3	75906695	77649964	protein_coding	+	1.49705	-2.15822	3.90919	0.000103921	0.00315072	0.962915
ENSG00000145592	RPL37	5	40825262	40835222	protein_coding	-	-0.421063	6.56624	-3.90754	0.000104614	0.00316716	0.205788
ENSG00000164300	SERINC5	5	80111651	80256048	protein_coding	-	-0.452104	6.06916	-3.90578	0.000105359	0.00318513	0.23463
ENSG00000204287	HLA-DRA	6	32439878	32445046	protein_coding	+	0.81744	7.97713	3.89967	0.00010798	0.00325968	-0.0138683
ENSG00000166272	WBP1L	10	102743948	102834516	protein_coding	+	-0.386879	5.93907	-3.89875	0.000108383	0.00326717	0.301676
ENSG00000071575	TRIB2	2	12716889	12742734	protein_coding	+	0.687497	5.79067	3.89757	0.000108896	0.00327795	0.244714
ENSG00000135248	FAM71F1	7	128709061	128731743	protein_coding	+	1.4767	-0.822669	3.89636	0.000109426	0.00328919	0.91413
ENSG00000135625	EGR4	2	73290929	73293701	protein_coding	-	1.54194	-2.73075	3.89121	0.000111713	0.00335314	0.884612
ENSG00000242479	AC109992.1	3	142450102	142452149	processed_pseudogene	+	1.47957	-0.951984	3.89064	0.000111968	0.00335369	0.899227
ENSG00000113594	LIFR	5	38474668	38608354	protein_coding	-	0.773849	5.26705	3.89046	0.00011205	0.00335369	0.241374
ENSG00000271503	CCL5	17	35871491	35880793	protein_coding	-	1.43503	3.23243	3.88735	0.000113456	0.00339093	0.61865
ENSG00000087116	ADAMTS2	5	179110853	179345461	protein_coding	-	1.51839	-2.85946	3.88451	0.000114754	0.00342488	0.869821
ENSG00000229618	AC011287.1	7	12726152	13751920	lncRNA	+	1.46922	-1.90908	3.88356	0.000115192	0.00343307	0.872111
ENSG00000130741	EIF2S3	X	24054946	24078810	protein_coding	+	-0.298724	6.67675	-3.88106	0.000116354	0.00346279	0.105406
ENSG00000264672	SEPTIN4-AS1	17	58519837	58557799	lncRNA	+	1.41094	-1.14637	3.88051	0.000116609	0.00346549	0.854092
ENSG00000172403	SYNPO2	4	118850688	119061247	protein_coding	+	1.22241	2.48658	3.87932	0.000117167	0.00347716	0.674029
ENSG00000040341	STAU2	8	73420369	73747708	protein_coding	-	-0.608709	5.12967	-3.87421	0.000119587	0.00354399	0.360228
ENSG00000115523	GNLY	2	85685175	85698852	protein_coding	+	1.81817	-0.366666	3.86993	0.000121649	0.00360003	0.813766
ENSG00000250722	SELENOP	5	42799880	42887392	protein_coding	-	-0.830036	5.01468	-3.86881	0.000122196	0.00361113	0.379927
ENSG00000137818	RPLP1	15	69452814	69456205	protein_coding	+	-0.390976	7.97657	-3.8602	0.000126463	0.00373198	-0.353731
ENSG00000125691	RPL23	17	38847860	38853764	protein_coding	-	-0.508671	6.99006	-3.85609	0.000128551	0.00378818	-0.134675
ENSG00000162777	DENND2D	1	111185969	111204535	protein_coding	-	0.651256	5.1005	3.85575	0.000128727	0.00378818	0.286289
ENSG00000276863	AC124319.2	17	80333841	80334366	lncRNA	-	-1.33947	-2.13631	-3.85091	0.000131232	0.00385189	0.748392
ENSG00000102580	DNAJC3	13	95677139	95794988	protein_coding	+	-0.356346	6.82638	-3.85066	0.000131361	0.00385189	-0.0286592
ENSG00000169894	MUC3A	7	100949534	100968347	protein_coding	+	1.55377	-1.89748	3.85051	0.000131441	0.00385189	0.753097
ENSG00000066739	ATG2B	14	96279195	96363341	protein_coding	-	-0.447138	6.08788	-3.8389	0.000137646	0.00402809	0.0478797
ENSG00000172493	AFF1	4	86935002	87141054	protein_coding	+	0.337184	7.92723	3.83659	0.000138909	0.00405942	-0.322122
ENSG00000279236	AC064801.2	18	62551203	62552505	TEC	+	1.40002	-0.225212	3.83547	0.000139528	0.00407186	0.69493
ENSG00000173120	KDM2A	11	67119263	67258082	protein_coding	+	0.280513	7.93655	3.83278	0.000141024	0.0041098	-0.369788
ENSG00000260228	AC009119.1	16	83789967	83807834	lncRNA	-	1.28399	2.12215	3.83112	0.000141954	0.0041312	0.535596
ENSG00000147697	GSDMC	8	129748196	129786624	protein_coding	-	1.19195	2.65776	3.82758	0.000143956	0.00418366	0.560954
ENSG00000030110	BAK1	6	33572547	33580293	protein_coding	-	0.784035	3.87726	3.82431	0.000145835	0.00423244	0.333631
ENSG00000221914	PPP2R2A	8	26291508	26372680	protein_coding	+	0.271911	6.73777	3.82339	0.000146362	0.00424188	-0.159277
ENSG00000213553	RPLP0P6	2	38481851	38482804	processed_pseudogene	+	-0.688054	2.99261	-3.81413	0.000151817	0.00439391	0.476368
ENSG00000112414	ADGRG6	6	142301854	142446266	protein_coding	+	-1.35454	2.32365	-3.80528	0.000157207	0.00454366	0.417888
ENSG00000142676	RPL11	1	23691742	23696835	protein_coding	+	-0.384012	6.99537	-3.80447	0.000157706	0.00455184	-0.326484
ENSG00000111540	RAB5B	12	55973913	55996683	protein_coding	+	-0.276452	6.84463	-3.80412	0.000157926	0.00455195	-0.25077
ENSG00000261889	AC108134.2	16	3156736	3157483	lncRNA	-	1.38889	-0.865267	3.8028	0.00015875	0.00456943	0.575658
ENSG00000234883	MIR155HG	21	25561909	25575168	lncRNA	+	1.67006	-1.15175	3.80215	0.000159157	0.00457491	0.562941
ENSG00000229638	RPL4P4	3	185417495	185418778	processed_pseudogene	-	-0.761108	1.41856	-3.80124	0.000159725	0.00458496	0.476166
ENSG00000225131	PSME2P2	13	48771128	48771827	processed_pseudogene	+	1.11726	-1.38685	3.79745	0.000162128	0.00464761	0.561099
ENSG00000161929	SCIMP	17	5208920	5234860	protein_coding	-	1.71186	0.0778103	3.79547	0.000163395	0.00467754	0.54943
ENSG00000108244	KRT23	17	40922700	40937646	protein_coding	-	0.624697	7.13089	3.79273	0.000165162	0.00472171	-0.328494
ENSG00000273375	AC055764.2	3	197789700	197790369	lncRNA	+	1.3242	-2.10309	3.7899	0.000167007	0.00476798	0.533941
ENSG00000198478	SH3BGRL2	6	79631329	79703655	protein_coding	+	-0.58782	6.18126	-3.78913	0.000167513	0.00477594	-0.134138
ENSG00000149084	HSD17B12	11	43680680	43856617	protein_coding	+	-0.614166	4.77656	-3.78798	0.000168271	0.00479106	0.0566303
ENSG00000163964	PIGX	3	196639775	196736007	protein_coding	+	-0.891226	3.35172	-3.78723	0.000168761	0.00479852	0.311797
ENSG00000106682	EIF4H	7	74174245	74197101	protein_coding	+	-0.216034	7.23725	-3.78413	0.000170825	0.00485064	-0.46572
ENSG00000050730	TNIP3	4	121131408	121227466	protein_coding	-	1.93708	0.298684	3.7834	0.000171319	0.00485812	0.504831
ENSG00000101846	STS	X	7147237	7804358	protein_coding	+	0.581976	5.41469	3.78142	0.000172649	0.00488924	-0.13566
ENSG00000026751	SLAMF7	1	160739057	160754821	protein_coding	+	1.91546	3.39048	3.77835	0.000174741	0.00494184	0.405956
ENSG00000187555	USP7	16	8892097	8975328	protein_coding	-	-0.243607	6.91196	-3.77686	0.000175765	0.00496412	-0.351225
ENSG00000078124	ACER3	11	76860867	77026797	protein_coding	+	-0.68748	4.22463	-3.77618	0.000176227	0.00497051	0.127639
ENSG00000105726	ATP13A1	19	19645198	19663676	protein_coding	-	0.548047	5.32165	3.77476	0.000177215	0.00499167	-0.107721
ENSG00000119820	YIPF4	2	32277904	32316594	protein_coding	+	-0.484067	5.49077	-3.77269	0.000178651	0.00502541	0.0401596
ENSG00000229222	KRT18P4	20	49956745	49958032	processed_pseudogene	+	1.42712	-0.61193	3.76746	0.000182337	0.00512223	0.451464
ENSG00000196092	PAX5	9	36833269	37034268	protein_coding	-	1.87491	-1.53301	3.76689	0.000182744	0.00512682	0.437051
ENSG00000223525	RABGAP1L-IT1	1	174896958	174897996	lncRNA	+	1.30909	1.04726	3.76655	0.000182992	0.00512694	0.414286
ENSG00000114013	CD86	3	122055362	122121139	protein_coding	+	1.63091	1.5263	3.7659	0.000183452	0.00513301	0.419938
ENSG00000140511	HAPLN3	15	88877294	88895597	protein_coding	-	1.40857	1.51993	3.76364	0.000185076	0.00517157	0.409626
ENSG00000204338	CYP21A1P	6	32005636	32008451	transcribed_unprocessed_pseudogene	+	1.45715	-1.12144	3.76122	0.000186836	0.00521381	0.424354
ENSG00000141367	CLTC	17	59619689	59696956	protein_coding	+	-0.209715	8.6239	-3.76041	0.000187423	0.00522328	-0.913405
ENSG00000244682	FCGR2C	1	161581339	161605662	polymorphic_pseudogene	+	1.99091	0.720267	3.75901	0.000188448	0.00524489	0.412205
ENSG00000245750	DRAIC	15	69462921	69843120	lncRNA	+	-0.936673	4.1556	-3.75679	0.000190087	0.00528352	0.0415096
ENSG00000189403	HMGB1	13	30456704	30617597	protein_coding	-	-0.334822	6.79025	-3.7548	0.000191571	0.00531773	-0.480537
ENSG00000144028	SNRNP200	2	96274338	96321271	protein_coding	-	-0.232704	7.69422	-3.74745	0.000197126	0.00546473	-0.711628
ENSG00000168216	LMBRD1	6	69672757	69867236	protein_coding	-	-0.435651	6.03194	-3.74233	0.000201086	0.00556717	-0.258229
ENSG00000134028	ADAMDEC1	8	24384285	24406013	protein_coding	+	1.49267	1.87447	3.73965	0.000203185	0.0056179	0.29381
ENSG00000133943	DGLUCY	14	91060333	91225632	protein_coding	+	0.558866	6.02324	3.73891	0.000203773	0.00562676	-0.263881
ENSG00000177565	TBL1XR1	3	177019340	177228000	protein_coding	-	-0.226448	7.65996	-3.73731	0.000205045	0.00565298	-0.727675
ENSG00000106100	NOD1	7	30424527	30478784	protein_coding	-	1.20508	2.70009	3.73704	0.00020526	0.00565298	0.284176
ENSG00000165678	GHITM	10	84139509	84153568	protein_coding	+	-0.3206	6.84846	-3.73416	0.000207563	0.00570892	-0.465496
ENSG00000154451	GBP5	1	89258950	89272804	protein_coding	-	1.87834	6.94267	3.73051	0.000210521	0.00578274	-0.242178
ENSG00000105374	NKG7	19	51371606	51372701	protein_coding	-	1.66683	0.121857	3.72909	0.000211682	0.00580705	0.306533
ENSG00000270190	AC068491.3	2	111266868	111267473	lncRNA	-	1.36767	-2.213	3.72844	0.000212212	0.005814	0.299582
ENSG00000229140	CCDC26	8	128634199	129683770	lncRNA	-	1.53735	-1.92707	3.72767	0.000212843	0.00582371	0.308426
ENSG00000168028	RPSA	3	39406716	39412542	protein_coding	+	-0.442285	7.22707	-3.72623	0.000214034	0.00584868	-0.711076
ENSG00000175782	SLC35E3	12	68746125	68793964	protein_coding	+	-0.634277	4.38337	-3.72491	0.000215127	0.00587092	-0.11741
ENSG00000275557	AC242842.1	1	149607765	149612402	lncRNA	+	1.23161	-1.60669	3.72433	0.000215615	0.00587663	0.281386
ENSG00000263528	IKBKE	1	206470476	206496889	protein_coding	+	1.02692	3.95192	3.7222	0.000217395	0.00591748	0.0940367
ENSG00000118816	CCNI	4	77047155	77075989	protein_coding	-	-0.349741	7.60914	-3.72132	0.000218135	0.00592996	-0.67082
ENSG00000131781	FMO5	1	147175351	147243050	protein_coding	-	-1.37037	2.62672	-3.72083	0.000218549	0.00593353	0.192516
ENSG00000109572	CLCN3	4	169612633	169723673	protein_coding	+	-0.506143	6.60703	-3.7198	0.000219418	0.00594946	-0.540656
ENSG00000229117	RPL41	12	56116590	56117967	protein_coding	+	-0.359805	7.16191	-3.7169	0.000221893	0.00600881	-0.707746
ENSG00000157657	ZNF618	9	113876282	114056591	protein_coding	+	1.02016	3.21145	3.71582	0.000222824	0.00602627	-0.00362775
ENSG00000119801	YPEL5	2	30146941	30160533	protein_coding	+	-0.457407	7.69559	-3.70709	0.000230445	0.00622438	-0.753208
ENSG00000130052	STARD8	X	68647666	68725842	protein_coding	+	1.71374	0.134023	3.70594	0.000231472	0.00624411	0.218106
ENSG00000150093	ITGB1	10	32900318	33005792	protein_coding	-	-0.349314	7.03645	-3.70525	0.000232084	0.0062526	-0.636026
ENSG00000196839	ADA	20	44619522	44652233	protein_coding	-	1.57294	-0.694129	3.70286	0.00023423	0.00630233	0.224235
ENSG00000133321	PLAAT4	11	63536808	63546462	protein_coding	+	0.732992	5.4808	3.70224	0.000234791	0.00630937	-0.374872
ENSG00000274641	H2BC17	6	27893425	27893891	protein_coding	+	1.44608	0.106135	3.70119	0.000235743	0.00632688	0.174231
ENSG00000270379	HEATR9	17	35854946	35868891	protein_coding	-	1.41473	-1.55991	3.69998	0.000236839	0.0063482	0.197673
ENSG00000154645	CHODL	21	17901263	18267373	protein_coding	+	1.38945	-1.70298	3.69721	0.000239378	0.00640809	0.202744
ENSG00000162772	ATF3	1	212565334	212620777	protein_coding	+	0.797595	6.50355	3.69499	0.000241433	0.00645139	-0.523039
ENSG00000049768	FOXP3	X	49250438	49270477	protein_coding	-	1.32879	-2.34158	3.6948	0.000241609	0.00645139	0.186075
ENSG00000130513	GDF15	19	18374731	18389176	protein_coding	+	0.703811	5.53886	3.69072	0.000245423	0.00654492	-0.468078
ENSG00000171467	ZNF318	6	43307134	43369647	protein_coding	-	-0.463412	5.27608	-3.68959	0.000246482	0.00656485	-0.373917
ENSG00000084754	HADHA	2	26190635	26244672	protein_coding	-	-0.248394	6.35052	-3.68877	0.000247261	0.00657726	-0.620804
ENSG00000070190	DAPP1	4	99816827	99870190	protein_coding	+	0.625047	6.63344	3.68838	0.000247634	0.00657888	-0.449276
ENSG00000101680	LAMA1	18	6941742	7117797	protein_coding	-	1.47238	-0.764083	3.68602	0.000249889	0.00662684	0.159495
ENSG00000238000	AC116347.1	5	98213402	98214121	processed_pseudogene	+	1.19957	-1.02539	3.68583	0.000250069	0.00662684	0.165404
ENSG00000232112	TMA7	3	48440257	48444208	protein_coding	+	-0.830988	4.18149	-3.68493	0.000250935	0.00664142	-0.0619272
ENSG00000254838	GVINP1	11	6713536	6746439	transcribed_unprocessed_pseudogene	-	1.32528	3.81567	3.68398	0.000251851	0.00665607	-0.00607459
ENSG00000213244	H3P4	1	121118195	121118610	unprocessed_pseudogene	-	1.2522	-2.00083	3.6837	0.000252121	0.00665607	0.144049
ENSG00000188290	HES4	1	998962	1000172	protein_coding	-	1.52241	2.91728	3.68139	0.000254354	0.0067066	0.0225
ENSG00000168918	INPP5D	2	233059967	233207903	protein_coding	+	0.999071	5.47746	3.67918	0.000256517	0.00675515	-0.239324
ENSG00000166971	AKTIP	16	53491040	53504411	protein_coding	-	-0.588569	4.36929	-3.67856	0.000257124	0.00676268	-0.268314
ENSG00000285215	AC241377.5	1	120963645	120977585	transcribed_unprocessed_pseudogene	+	1.30413	-1.98723	3.67798	0.000257697	0.00676274	0.132242
ENSG00000074800	ENO1	1	8861000	8879190	protein_coding	-	-0.284078	7.75136	-3.67791	0.000257769	0.00676274	-1.06278
ENSG00000100450	GZMH	14	24606480	24609699	protein_coding	-	1.52762	-1.7306	3.67321	0.000262445	0.00687684	0.111895
ENSG00000245648	AC022075.1	12	10363638	10398506	lncRNA	+	1.32409	0.572694	3.67072	0.00026495	0.00693386	0.0721199
ENSG00000270792	AL050403.2	20	10672695	10994924	lncRNA	+	1.31948	-1.64923	3.67027	0.000265408	0.0069372	0.110594
ENSG00000128641	MYO1B	2	191245185	191425389	protein_coding	+	-0.401752	6.68491	-3.6697	0.00026599	0.00694378	-0.711997
ENSG00000196369	SRGAP2B	1	144887265	145095528	protein_coding	-	0.74346	2.9262	3.6692	0.000266499	0.00694845	-0.0890617
ENSG00000244716	BX679664.3	1	108992282	108992836	processed_pseudogene	+	-0.856775	-0.50516	-3.6684	0.000267311	0.00696101	0.0939013
ENSG00000163564	PYHIN1	1	158930796	158977059	protein_coding	+	1.55198	-0.599027	3.66695	0.0002688	0.00699114	0.0941422
ENSG00000173432	SAA1	11	18266260	18269977	protein_coding	+	1.2651	3.85631	3.66656	0.000269194	0.00699273	-0.296955
ENSG00000260032	NORAD	20	36045618	36051018	lncRNA	-	-0.379054	7.97664	-3.6653	0.000270494	0.00701785	-1.11701
ENSG00000116574	RHOU	1	228735479	228746664	protein_coding	+	0.589419	5.51276	3.66488	0.000270923	0.0070203	-0.608424
ENSG00000171631	P2RY6	11	73264505	73298617	protein_coding	+	1.50636	0.171388	3.66208	0.000273841	0.00708719	0.0786394
ENSG00000128604	IRF5	7	128937457	128950038	protein_coding	+	1.1319	3.68322	3.65994	0.000276078	0.00713631	-0.0552773
ENSG00000101017	CD40	20	46118278	46129863	protein_coding	+	0.975241	2.72446	3.65486	0.000281477	0.00726694	-0.177291
ENSG00000128383	APOBEC3A	22	38952741	38992778	protein_coding	+	2.18176	4.80416	3.65444	0.00028192	0.00726946	-0.160114
ENSG00000087338	GMCL1	2	69829660	69881384	protein_coding	+	-0.598201	4.48158	-3.65116	0.000285462	0.00735179	-0.374161
ENSG00000170542	SERPINB9	6	2887270	2903309	protein_coding	-	1.76654	4.90187	3.64227	0.000295266	0.00759498	-0.243686
ENSG00000118596	SLC16A7	12	59596029	59789855	protein_coding	+	-0.869875	4.07008	-3.64151	0.000296127	0.00759611	-0.398356
ENSG00000000971	CFH	1	196652043	196747504	protein_coding	+	0.636316	6.46794	3.64138	0.000296268	0.00759611	-0.800128
ENSG00000167083	GNGT2	17	49202791	49210574	protein_coding	-	1.45164	-1.06461	3.64127	0.000296393	0.00759611	0.00337212
ENSG00000175390	EIF3F	11	7970251	8001862	protein_coding	+	-0.583764	5.70146	-3.6407	0.000297032	0.00760323	-0.664511
ENSG00000050748	MAPK9	5	180233143	180292099	protein_coding	-	-0.535501	4.78156	-3.6389	0.000299066	0.00764599	-0.535103
ENSG00000153563	CD8A	2	86784610	86808396	protein_coding	-	1.55903	1.65106	3.63855	0.000299466	0.00764693	-0.0980914
ENSG00000225117	ARSDP1	Y	12354096	12387328	unprocessed_pseudogene	+	1.40465	-2.37028	3.63816	0.000299915	0.00764909	-0.00907873
ENSG00000116580	GON4L	1	155749662	155859400	protein_coding	-	0.224875	6.39409	3.63765	0.000300491	0.0076545	-0.782226
ENSG00000163399	ATP1A1	1	116372668	116410261	protein_coding	+	-0.28293	9.09231	-3.63629	0.000302047	0.00768484	-1.59909
ENSG00000162909	CAPN2	1	223701593	223776018	protein_coding	+	0.319662	8.80331	3.63295	0.000305891	0.00777325	-1.48782
ENSG00000198087	CD2AP	6	47477789	47627263	protein_coding	+	0.287212	6.50971	3.63107	0.000308076	0.00781933	-0.822269
ENSG00000120539	MASTL	10	27154824	27187953	protein_coding	+	0.751346	4.02834	3.62951	0.000309901	0.00785084	-0.400801
ENSG00000257894	AC027288.3	12	79341205	79503396	lncRNA	-	1.26152	-2.15068	3.62937	0.000310063	0.00785084	-0.0368366
ENSG00000114573	ATP6V1A	3	113747033	113812056	protein_coding	+	-0.302688	7.0819	-3.62567	0.000314437	0.00795202	-0.975577
ENSG00000110429	FBXO3	11	33740939	33774543	protein_coding	-	-0.45626	5.34341	-3.62466	0.000315638	0.00797279	-0.627943
ENSG00000115084	SLC35F5	2	113705011	113756693	protein_coding	-	-0.334055	6.78881	-3.61812	0.000323529	0.00816231	-0.980543
ENSG00000068383	INPP5A	10	132537787	132783480	protein_coding	+	-0.823068	3.80048	-3.61399	0.000328608	0.00827404	-0.345774
ENSG00000010818	HIVEP2	6	142751469	142956698	protein_coding	-	0.645789	7.18145	3.61388	0.000328744	0.00827404	-0.911545
ENSG00000267102	AC060766.1	17	35409602	35410228	transcribed_processed_pseudogene	-	1.34173	-1.29976	3.61125	0.000332026	0.00834666	-0.0986308
ENSG00000122729	ACO1	9	32384603	32454769	protein_coding	+	-1.04428	3.29984	-3.60886	0.000335026	0.00841204	-0.251556
ENSG00000225082	DAP3P1	1	155586644	155602197	unprocessed_pseudogene	+	1.2202	-1.96024	3.6083	0.000335732	0.00841971	-0.126035
ENSG00000196358	NTNG2	9	132161676	132244526	protein_coding	+	1.98912	2.03621	3.60592	0.000338753	0.00848536	-0.169921
ENSG00000090104	RGS1	1	192575763	192580024	protein_coding	+	1.70796	3.92923	3.60349	0.000341871	0.00854883	-0.147195
ENSG00000141232	TOB1	17	50862223	50867978	protein_coding	-	-0.389276	6.70814	-3.60331	0.000342099	0.00854883	-0.959638
ENSG00000276568	AC025278.3	19	6928345	6928629	misc_RNA	+	1.48303	-2.85479	3.59696	0.00035036	0.00874487	-0.165315
ENSG00000266028	SRGAP2	1	206203345	206464443	protein_coding	+	0.524545	5.36509	3.59226	0.000356595	0.00888996	-0.654996
ENSG00000137492	THAP12	11	76349956	76381132	protein_coding	-	-0.633945	4.59113	-3.58914	0.000360792	0.0089823	-0.610695
ENSG00000116251	RPL22	1	6185020	6209389	protein_coding	-	-0.765809	4.20752	-3.58859	0.000361534	0.0089823	-0.591701
ENSG00000117906	RCN2	15	76931738	76954393	protein_coding	+	-0.717883	4.1106	-3.58805	0.000362263	0.0089823	-0.618971
ENSG00000196843	ARID5A	2	96536743	96552634	protein_coding	+	1.17794	4.99798	3.58805	0.000362276	0.0089823	-0.558382
ENSG00000254017	IGHEP2	9	5113549	5114804	IG_C_pseudogene	+	1.43	0.1055	3.58793	0.000362434	0.0089823	-0.176346
ENSG00000225914	TSBP1-AS1	6	32254640	32407763	lncRNA	+	1.29075	-2.05302	3.58431	0.000367388	0.00909436	-0.193684
ENSG00000156467	UQCRB	8	96222947	96235546	protein_coding	-	-0.525371	5.31202	-3.58082	0.000372208	0.00920285	-0.748582
ENSG00000284734	AC099063.4	1	89198714	89207040	lncRNA	+	1.36851	-0.910445	3.57975	0.000373712	0.00922918	-0.200868
ENSG00000065328	MCM10	10	13161554	13211104	protein_coding	+	1.40986	-0.677801	3.57801	0.000376139	0.00927825	-0.207532
ENSG00000173473	SMARCC1	3	47585269	47782106	protein_coding	-	-0.312654	6.4376	-3.57478	0.00038071	0.00936959	-1.03086
ENSG00000204103	MAFB	20	40685848	40689236	protein_coding	-	0.901028	4.77712	3.57477	0.000380733	0.00936959	-0.670181
ENSG00000099812	MISP	19	751112	764318	protein_coding	+	0.508079	6.22349	3.57293	0.000383355	0.0094231	-1.02321
ENSG00000175582	RAB6A	11	73675638	73761137	protein_coding	-	-0.385873	6.34251	-3.57216	0.000384453	0.00943906	-0.977859
ENSG00000120992	LYPLA1	8	54046367	54102017	protein_coding	-	-0.547192	5.15507	-3.57136	0.000385614	0.00945652	-0.739228
ENSG00000102144	PGK1	X	77910739	78129295	protein_coding	+	-0.363813	7.57967	-3.56637	0.00039286	0.00962301	-1.19982
ENSG00000243650	RN7SL834P	2	230507101	230507386	misc_RNA	+	1.36011	0.649868	3.56593	0.000393502	0.00962752	-0.264111
ENSG00000130749	ZC3H4	19	47064187	47113776	protein_coding	-	0.332865	5.95939	3.56496	0.000394918	0.00965095	-0.939465
ENSG00000171714	ANO5	11	21799934	22283357	protein_coding	+	1.39096	-2.46006	3.56215	0.000399083	0.00974143	-0.267399
ENSG00000126947	ARMCX1	X	101550547	101554700	protein_coding	+	1.34825	-0.616856	3.56099	0.000400809	0.00977222	-0.275902
ENSG00000132357	CARD6	5	40841308	40860175	protein_coding	+	0.500477	4.3363	3.55676	0.000407167	0.00991575	-0.699088
ENSG00000258682	AL132989.1	14	58264662	58269681	lncRNA	+	1.19529	-1.79051	3.55271	0.000413344	0.0100545	-0.311708
ENSG00000231500	RPS18	6	33272075	33276511	protein_coding	+	-0.424107	7.55331	-3.55215	0.000414216	0.0100641	-1.39026
ENSG00000149273	RPS3	11	75399515	75422280	protein_coding	+	-0.372749	7.28379	-3.54321	0.000428188	0.0103916	-1.36441
ENSG00000088002	SULT2B1	19	48552172	48599425	protein_coding	+	-1.07909	2.39446	-3.54266	0.000429065	0.0104009	-0.469637
ENSG00000151893	CACUL1	10	118674167	118755249	protein_coding	-	-0.30837	6.5098	-3.54177	0.000430476	0.0104231	-1.12544
ENSG00000275302	CCL4	17	36103827	36105621	protein_coding	+	1.92367	3.17178	3.53971	0.000433774	0.0104909	-0.464054
ENSG00000211513	MIR320E	19	46709293	46709345	miRNA	-	1.23421	-1.57099	3.53823	0.000436163	0.0105287	-0.356433
ENSG00000001461	NIPAL3	1	24415802	24472976	protein_coding	+	-0.548165	5.48582	-3.53812	0.000436341	0.0105287	-0.971457
ENSG00000117475	BLZF1	1	169367970	169396540	protein_coding	+	0.619761	5.09818	3.53725	0.000437746	0.010545	-0.733161
ENSG00000182670	TTC3	21	37073226	37203112	protein_coding	+	-0.365492	7.22143	-3.53709	0.000438017	0.010545	-1.319
ENSG00000133703	KRAS	12	25205246	25250936	protein_coding	-	-0.404996	6.22545	-3.53415	0.000442797	0.0106479	-1.07383
ENSG00000243811	APOBEC3D	22	39021113	39033277	protein_coding	+	1.2476	-1.15849	3.53344	0.000443967	0.0106621	-0.357418
ENSG00000110848	CD69	12	9752486	9760901	protein_coding	-	2.01343	3.00669	3.53318	0.000444401	0.0106621	-0.375885
ENSG00000060237	WNK1	12	752579	911452	protein_coding	+	-0.195082	8.38812	-3.52936	0.00045072	0.0108014	-1.57504
ENSG00000144320	LNPK	2	175923882	176002839	protein_coding	-	-0.568647	4.41378	-3.52806	0.000452881	0.0108408	-0.797304
ENSG00000231105	ECE1-AS1	1	21293290	21299874	lncRNA	+	1.57062	-0.322919	3.52631	0.000455831	0.010899	-0.383834
ENSG00000150054	MPP7	10	28050993	28334486	protein_coding	-	-0.420549	5.65644	-3.52497	0.000458095	0.0109407	-0.949367
ENSG00000175061	SNHG29	17	16438767	16478678	lncRNA	+	-0.441963	5.8043	-3.5241	0.000459568	0.0109635	-1.10596
ENSG00000177272	KCNA3	1	110672465	110674940	protein_coding	-	1.50939	-0.987109	3.52309	0.000461277	0.0109878	-0.413725
ENSG00000248474	LINC02122	5	74084068	74103216	lncRNA	-	1.4601	0.265809	3.52288	0.000461635	0.0109878	-0.397258
ENSG00000011114	BTBD7	14	93237550	93333092	protein_coding	-	-0.343596	5.5444	-3.52252	0.000462253	0.0109901	-1.01538
ENSG00000125257	ABCC4	13	95019835	95301475	protein_coding	-	-0.828587	4.15083	-3.52192	0.000463269	0.0110019	-0.900129
ENSG00000008130	NADK	1	1751232	1780457	protein_coding	-	0.876952	6.67574	3.51609	0.000473345	0.0112285	-1.07774
ENSG00000107562	CXCL12	10	44370165	44386493	protein_coding	-	1.36592	-1.80673	3.51411	0.000476813	0.011298	-0.431921
ENSG00000184995	IFNE	9	21480839	21482313	protein_coding	-	1.25536	-2.09584	3.51123	0.000481894	0.0113978	-0.450287
ENSG00000103342	GSPT1	16	11868128	11916082	protein_coding	-	-0.285443	6.98929	-3.51111	0.00048211	0.0113978	-1.39385
ENSG00000178363	CALML3	10	5524961	5526771	protein_coding	+	-1.56758	0.612719	-3.50998	0.000484115	0.0114324	-0.456661
ENSG00000170860	LSM3	3	14178817	14201122	protein_coding	+	-0.751232	3.59144	-3.5094	0.000485144	0.011441	-0.728177
ENSG00000103522	IL21R	16	27402174	27452042	protein_coding	+	1.61199	-0.122756	3.50916	0.000485568	0.011441	-0.451615
ENSG00000169764	UGP2	2	63840940	63891562	protein_coding	+	-0.320022	6.35688	-3.50587	0.000491487	0.0115594	-1.13201
ENSG00000253302	STAU2-AS1	8	73420004	73441526	lncRNA	+	1.28403	-1.7468	3.50576	0.00049169	0.0115594	-0.44989
ENSG00000181143	MUC16	19	8848844	8981342	protein_coding	-	0.372082	12.1536	3.50435	0.000494239	0.0116064	-3.6223
ENSG00000213468	FIRRE	X	131688779	131830862	lncRNA	-	1.36458	-1.94328	3.50381	0.000495222	0.0116165	-0.463234
ENSG00000099204	ABLIM1	10	114431113	114768061	protein_coding	-	-0.331229	8.23168	-3.50268	0.000497285	0.0116519	-1.74819
ENSG00000225217	HSPA7	1	161606291	161608217	unprocessed_pseudogene	+	1.75662	0.0963039	3.50139	0.000499648	0.0116942	-0.481422
ENSG00000189325	BNIP5	6	36315761	36336888	protein_coding	-	1.46391	-1.8366	3.49397	0.00051343	0.0120034	-0.495507
ENSG00000231389	HLA-DPA1	6	33064569	33080775	protein_coding	-	0.973083	6.47809	3.49239	0.000516413	0.0120598	-1.09817
ENSG00000213096	ZNF254	19	24033405	24129961	protein_coding	+	-0.595626	4.92678	-3.49154	0.000518027	0.0120841	-0.952719
ENSG00000137962	ARHGAP29	1	94148988	94275068	protein_coding	-	-0.713157	3.80753	-3.49036	0.000520266	0.0121228	-0.900348
ENSG00000109920	FNBP4	11	47716494	47767443	protein_coding	-	0.311311	6.54391	3.48543	0.000529744	0.0123201	-1.36702
ENSG00000234797	RPS3AP6	15	59768352	59769146	processed_pseudogene	+	-0.713058	1.07318	-3.48534	0.000529904	0.0123201	-0.557449
ENSG00000134809	TIMM10	11	57528464	57530803	protein_coding	-	1.12493	2.84953	3.48146	0.000537473	0.0124823	-0.618241
ENSG00000141753	IGFBP4	17	40443450	40457725	protein_coding	+	0.948189	4.40911	3.48025	0.000539859	0.0125239	-0.909271
ENSG00000166927	MS4A7	11	60378485	60395951	protein_coding	+	1.45053	2.27445	3.47955	0.000541247	0.0125423	-0.583298
ENSG00000116560	SFPQ	1	35176378	35193145	protein_coding	-	-0.245258	8.04692	-3.47625	0.000547809	0.0126804	-1.77669
ENSG00000253417	LINC02159	5	160931778	160938626	lncRNA	-	1.32423	0.123637	3.47494	0.000550431	0.0127255	-0.581001
ENSG00000156802	ATAD2	8	123319850	123416350	protein_coding	-	-0.715402	4.06449	-3.47467	0.00055097	0.0127255	-0.969008
ENSG00000079385	CEACAM1	19	42507304	42561234	protein_coding	-	1.28533	5.31358	3.47278	0.000554788	0.0127997	-0.966697
ENSG00000100614	PPM1A	14	60245752	60299087	protein_coding	+	-0.412721	6.35899	-3.47214	0.00055608	0.0128154	-1.35607
ENSG00000100503	NIN	14	50719763	50831121	protein_coding	-	-0.370492	7.72442	-3.46874	0.000563007	0.0129609	-1.60982
ENSG00000107796	ACTA2	10	88935074	88991339	protein_coding	-	1.31569	0.188918	3.4668	0.000567001	0.0130385	-0.620982
ENSG00000235513	L3MBTL2-AS1	22	41207592	41228500	lncRNA	-	1.21628	0.181328	3.4661	0.000568443	0.0130574	-0.664667
ENSG00000213625	LEPROT	1	65420587	65436007	protein_coding	+	-0.488893	5.42562	-3.46399	0.000572837	0.013144	-1.14868
ENSG00000168488	ATXN2L	16	28823035	28837237	protein_coding	+	0.261771	6.39206	3.4636	0.000573645	0.0131482	-1.30376
ENSG00000160190	SLC37A1	21	42496008	42581440	protein_coding	+	0.460115	6.47743	3.45886	0.000583623	0.0133624	-1.38725
ENSG00000140396	NCOA2	8	70109782	70403808	protein_coding	-	0.358839	7.07421	3.45847	0.000584451	0.0133668	-1.409
ENSG00000115808	STRN	2	36837698	36966536	protein_coding	-	-0.410507	6.50388	-3.45674	0.000588146	0.0134367	-1.46967
ENSG00000213639	PPP1CB	2	28751640	28802940	protein_coding	+	-0.303144	8.41905	-3.45572	0.000590316	0.0134716	-1.91194
ENSG00000067560	RHOA	3	49359145	49412998	protein_coding	-	-0.219207	8.26532	-3.45309	0.000595984	0.0135862	-1.87019
ENSG00000029534	ANK1	8	41653220	41896762	protein_coding	-	1.38537	-0.317936	3.44988	0.000602972	0.0137307	-0.644391
ENSG00000112378	PERP	6	138088505	138107419	protein_coding	-	-0.350061	8.41984	-3.44793	0.000607242	0.0138129	-2.02742
ENSG00000170242	USP47	11	11841423	11961887	protein_coding	+	-0.246574	6.50525	-3.44516	0.000613361	0.0139371	-1.52077
ENSG00000101558	VAPA	18	9914016	9960021	protein_coding	+	-0.280654	7.44351	-3.44267	0.000618914	0.0140481	-1.68365
ENSG00000232573	RPL3P4	14	98972879	98973301	processed_pseudogene	-	-0.764342	2.16756	-3.4396	0.000625841	0.01419	-0.742743
ENSG00000138670	RASGEF1B	4	81426393	82044244	protein_coding	-	0.584079	6.61557	3.4389	0.000627432	0.0142108	-1.36629
ENSG00000113558	SKP1	5	134148935	134176964	protein_coding	-	-0.365384	7.13584	-3.43638	0.00063316	0.0143251	-1.67466
ENSG00000158714	SLAMF8	1	159826811	159837492	protein_coding	+	1.5509	0.432397	3.43522	0.000635834	0.0143591	-0.692132
ENSG00000117009	KMO	1	241532134	241595642	protein_coding	+	1.4857	-0.183146	3.43513	0.00063603	0.0143591	-0.687265
ENSG00000125952	MAX	14	65006174	65102695	protein_coding	-	0.389268	5.94679	3.43412	0.000638365	0.0143964	-1.30242
ENSG00000137757	CASP5	11	104994235	105023168	protein_coding	-	2.07476	1.37816	3.43285	0.000641287	0.0144468	-0.699117
ENSG00000237249	Z99127.3	1	174892417	174893155	processed_pseudogene	+	1.29737	-0.192829	3.43253	0.00064203	0.0144481	-0.698615
ENSG00000153201	RANBP2	2	108719482	108785809	protein_coding	+	-0.293978	8.10309	-3.4307	0.000646292	0.0145285	-1.90091
ENSG00000002079	MYH16	7	99238829	99311130	transcribed_unitary_pseudogene	+	1.23735	-2.31166	3.42923	0.000649735	0.0145903	-0.714148
ENSG00000084636	COL16A1	1	31652263	31704319	protein_coding	-	1.29283	1.59686	3.42833	0.000651853	0.0146222	-0.768454
ENSG00000273771	AC024337.2	15	96080713	96084584	lncRNA	-	1.15822	-2.16644	3.42794	0.000652754	0.0146259	-0.718258
ENSG00000144843	ADPRH	3	119579268	119589945	protein_coding	+	0.947345	2.49201	3.42767	0.000653409	0.0146259	-0.95152
ENSG00000137842	TMEM62	15	43123279	43185144	protein_coding	+	0.636083	4.53736	3.42708	0.0006548	0.0146415	-1.15414
ENSG00000162374	ELAVL4	1	50024029	50203772	protein_coding	+	1.2946	-2.50549	3.42629	0.000656648	0.0146672	-0.719662
ENSG00000248466	AC098827.1	4	36065060	36065726	processed_pseudogene	-	1.22443	-1.95648	3.42479	0.00066021	0.0147224	-0.72371
ENSG00000231991	ANXA2P2	9	33624274	33625293	processed_pseudogene	+	-0.461251	4.39767	-3.42467	0.000660516	0.0147224	-1.11477
ENSG00000066294	CD84	1	160541095	160579516	protein_coding	-	1.44697	2.40766	3.42415	0.000661735	0.0147292	-0.799115
ENSG00000124357	NAGK	2	71064344	71079808	protein_coding	+	0.656324	5.39436	3.42395	0.000662222	0.0147292	-1.13037
ENSG00000119729	RHOQ	2	46541806	46584688	protein_coding	+	-0.387058	5.88657	-3.41843	0.000675518	0.0150091	-1.39036
ENSG00000226084	AC113935.1	1	77129114	77129668	processed_pseudogene	+	-0.830423	-0.144399	-3.41767	0.000677375	0.0150344	-0.749615
ENSG00000169679	BUB1	2	110637528	110678063	protein_coding	-	1.21861	0.164723	3.41583	0.000681859	0.015118	-0.864094
ENSG00000005022	SLC25A5	X	119468422	119471396	protein_coding	+	-0.340443	6.68254	-3.41452	0.000685074	0.0151733	-1.61737
ENSG00000105193	RPS16	19	39433137	39435949	protein_coding	-	-0.432466	7.09833	-3.41016	0.000695915	0.0153972	-1.40414
ENSG00000134873	CLDN10	13	95433604	95579759	protein_coding	+	-1.5214	1.43403	-3.40307	0.000713848	0.0157774	-0.808624
ENSG00000144410	CPO	2	206939518	206969474	protein_coding	+	1.21726	-1.62816	3.40203	0.000716512	0.0158196	-0.790607
ENSG00000174004	NRROS	3	196639694	196662004	protein_coding	+	1.40532	-0.828823	3.40101	0.00071913	0.0158608	-0.818807
ENSG00000143819	EPHX1	1	225810092	225845563	protein_coding	+	-0.587394	6.83413	-3.40049	0.000720477	0.0158739	-1.82935
ENSG00000198829	SUCNR1	3	151873643	151884619	protein_coding	+	1.4825	-0.845716	3.4001	0.000721465	0.015879	-0.805072
ENSG00000179362	HMGN2P46	15	45511136	45586290	transcribed_processed_pseudogene	+	1.19214	1.00831	3.39794	0.000727071	0.0159857	-0.886222
ENSG00000162664	ZNF326	1	89995110	90035533	protein_coding	+	-0.36932	5.80547	-3.39452	0.000736042	0.016166	-1.5711
ENSG00000167325	RRM1	11	4094707	4138932	protein_coding	+	-0.572753	4.22039	-3.38887	0.000751043	0.0164783	-1.35141
ENSG00000172667	ZMAT3	3	178960121	179072215	protein_coding	-	-0.474529	4.91268	-3.38813	0.000753042	0.0165049	-1.35056
ENSG00000283384	AL138694.1	13	108335354	108448316	lncRNA	+	1.58016	-2.05601	3.38648	0.000757489	0.0165851	-0.85891
ENSG00000228097	MTATP6P11	9	5099560	5100229	unprocessed_pseudogene	+	1.20458	-1.32052	3.3842	0.00076369	0.0167035	-0.862851
ENSG00000183762	KREMEN1	22	29073078	29168333	protein_coding	+	-0.78345	5.83783	-3.3796	0.000776309	0.0169619	-1.33562
ENSG00000063177	RPL18	19	48615328	48619184	protein_coding	-	-0.347913	6.87601	-3.37416	0.000791513	0.0172587	-1.85765
ENSG00000169508	GPR183	13	99294539	99307399	protein_coding	-	1.67342	2.02169	3.37415	0.000791531	0.0172587	-0.897327
ENSG00000197629	MPEG1	11	59208510	59212927	protein_coding	-	1.15076	4.3585	3.37321	0.000794198	0.0172989	-1.22387
ENSG00000025039	RRAGD	6	89364616	89412273	protein_coding	-	-0.413015	5.60094	-3.37194	0.000797778	0.0173589	-1.50433
ENSG00000003402	CFLAR	2	201116154	201176687	protein_coding	+	0.462239	9.15502	3.36865	0.000807175	0.0175452	-2.26118
ENSG00000180573	H2AC6	6	26124145	26139116	protein_coding	+	0.655901	5.7542	3.36823	0.000808388	0.0175535	-1.50158
ENSG00000151239	TWF1	12	43793723	43806375	protein_coding	-	-0.293846	6.71963	-3.36612	0.000814462	0.0176671	-1.73818
ENSG00000122068	FYTTD1	3	197737179	197787596	protein_coding	+	0.528904	5.74354	3.36469	0.00081861	0.0177388	-1.36429
ENSG00000183918	SH2D1A	X	124227868	124373197	protein_coding	+	1.41971	-1.20132	3.36326	0.000822784	0.017803	-0.924741
ENSG00000197111	PCBP2	12	53452102	53481162	protein_coding	+	-0.349729	6.7164	-3.3631	0.000823267	0.017803	-1.7128
ENSG00000175857	GAPT	5	58491435	58497090	protein_coding	+	1.68847	1.61988	3.36243	0.000825216	0.0178095	-0.926532
ENSG00000137491	SLCO2B1	11	75100563	75206549	protein_coding	+	1.33009	2.12401	3.36232	0.000825534	0.0178095	-0.981901
ENSG00000272841	AL139393.3	6	160990318	160992342	lncRNA	-	-1.15523	-0.0885399	-3.36213	0.000826103	0.0178095	-0.959763
ENSG00000260943	LINC02555	12	40140926	40142876	lncRNA	-	1.50687	-2.47376	3.359	0.000835303	0.0179822	-0.94733
ENSG00000101670	LIPG	18	49560699	49599185	protein_coding	+	1.3391	-1.39993	3.35883	0.000835824	0.0179822	-0.939248
ENSG00000176406	RIMS2	8	103500696	104256094	protein_coding	+	1.34507	-2.34897	3.35712	0.0008409	0.0180729	-0.944691
ENSG00000135144	DTX1	12	113056709	113098028	protein_coding	+	1.28209	-2.37892	3.35653	0.000842677	0.0180926	-0.945948
ENSG00000160326	SLC2A6	9	133471094	133479127	protein_coding	-	1.52452	-0.609297	3.35252	0.000854727	0.0183326	-0.963954
ENSG00000130816	DNMT1	19	10133345	10231286	protein_coding	-	0.452982	5.71496	3.34498	0.000877816	0.0188087	-1.71369
ENSG00000164867	NOS3	7	150991017	151014588	protein_coding	+	1.28248	0.398229	3.3423	0.000886187	0.0189687	-0.986416
ENSG00000174695	TMEM167A	5	83052846	83077863	protein_coding	-	-0.428701	5.75942	-3.3415	0.000888685	0.0190029	-1.63558
ENSG00000181847	TIGIT	3	114276913	114310288	protein_coding	+	1.43662	-0.596707	3.34051	0.000891803	0.0190502	-1.00972
ENSG00000077097	TOP2B	3	25597905	25664907	protein_coding	-	-0.325246	6.87468	-3.33982	0.00089397	0.0190771	-1.95901
ENSG00000237550	AC243919.1	15	82372196	82372912	transcribed_processed_pseudogene	-	-0.827152	3.80493	-3.33932	0.000895551	0.0190915	-1.3803
ENSG00000164506	STXBP5	6	147204425	147390476	protein_coding	+	-0.414616	6.02379	-3.33727	0.000902066	0.0192109	-1.64341
ENSG00000221983	UBA52	19	18571730	18577550	protein_coding	+	-0.265929	6.80574	-3.33533	0.000908259	0.0193232	-1.90702
ENSG00000145113	MUC4	3	195746765	195811973	protein_coding	-	0.418321	10.4444	3.33438	0.00091128	0.0193591	-3.09401
ENSG00000237626	AL161629.1	9	89825964	90019549	lncRNA	+	1.14614	-2.23863	3.33423	0.000911783	0.0193591	-1.02916
ENSG00000143149	ALDH9A1	1	165662216	165698863	protein_coding	-	-0.559584	4.82611	-3.33368	0.000913559	0.0193772	-1.53769
ENSG00000213064	SFT2D2	1	168225938	168253021	protein_coding	+	-0.333651	7.20432	-3.33181	0.000919587	0.0194854	-2.0431
ENSG00000262140	AC010653.1	16	71833787	71835932	unprocessed_pseudogene	+	1.13249	-2.03215	3.33128	0.00092131	0.0195023	-1.0304
ENSG00000167232	ZNF91	19	23304991	23395471	protein_coding	-	-0.456471	6.70511	-3.33097	0.000922324	0.0195041	-1.83714
ENSG00000265337	AC079336.3	17	32529008	32530049	lncRNA	-	1.14298	-2.01529	3.32791	0.000932297	0.0196952	-1.0329
ENSG00000170128	GPR25	1	200872981	200874178	protein_coding	+	1.20926	-2.41955	3.32375	0.000946049	0.019952	-1.0598
ENSG00000198535	C2CD4A	15	62066977	62070917	protein_coding	+	1.21642	-0.30909	3.32366	0.000946346	0.019952	-1.11493
ENSG00000279277	AC012020.1	3	108032456	108039916	lncRNA	-	1.31675	1.23187	3.32109	0.000954933	0.0201129	-1.07696
ENSG00000267554	AC015911.8	17	35470069	35470628	processed_pseudogene	-	1.16372	-1.9797	3.31942	0.000960528	0.0202105	-1.07571
ENSG00000152558	TMEM123	11	102396332	102470384	protein_coding	-	0.336661	7.93917	3.31841	0.000963966	0.0202626	-2.16115
ENSG00000188322	SBK1	16	28259246	28323849	protein_coding	+	1.10626	1.17935	3.31663	0.000970015	0.0203693	-1.14922
ENSG00000005059	MCUB	4	109560209	109688719	protein_coding	+	1.16262	2.53378	3.31038	0.000991479	0.0207993	-1.12587
ENSG00000115993	TRAK2	2	201377207	201451500	protein_coding	-	-0.373211	6.81748	-3.3101	0.00099247	0.0207994	-2.00188
ENSG00000167815	PRDX2	19	12796820	12801800	protein_coding	-	-0.572205	4.45283	-3.30891	0.000996604	0.0208652	-1.58957
ENSG00000169967	MAP3K2	2	127298730	127388465	protein_coding	-	-0.306854	7.58001	-3.3072	0.00100259	0.0209697	-2.14987
ENSG00000186660	ZFP91	11	58579063	58621550	protein_coding	+	-0.429347	5.83078	-3.30636	0.00100556	0.0209881	-1.56428
ENSG00000168385	SEPTIN2	2	241315100	241354027	protein_coding	+	-0.263515	7.35947	-3.30624	0.00100598	0.0209881	-2.12093
ENSG00000170248	PDCD6IP	3	33798571	33869707	protein_coding	+	-0.216839	7.67337	-3.30593	0.00100707	0.0209881	-2.18204
ENSG00000223923	AC010136.1	2	217978707	217993747	lncRNA	+	1.21822	-1.89428	3.30582	0.00100746	0.0209881	-1.10741
ENSG00000127311	HELB	12	66302493	66343643	protein_coding	+	1.33065	3.61728	3.30451	0.00101209	0.0210637	-1.19048
ENSG00000095951	HIVEP1	6	12008762	12164999	protein_coding	+	0.450461	7.13052	3.30027	0.0010272	0.021357	-1.96612
ENSG00000140280	LYSMD2	15	51723011	51751585	protein_coding	-	1.03289	2.96409	3.29915	0.00103122	0.0214194	-1.23618
ENSG00000105640	RPL18A	19	17859910	17864153	protein_coding	+	-0.344192	6.42731	-3.2983	0.0010343	0.0214622	-1.98928
ENSG00000158710	TAGLN2	1	159918107	159925507	protein_coding	-	-0.323035	8.12089	-3.29673	0.00103996	0.0215585	-2.32696
ENSG00000268066	FMR1-AS1	X	147909431	147911817	lncRNA	-	1.10697	-2.18734	3.29355	0.00105159	0.021778	-1.14306
ENSG00000237711	MTCO3P11	9	5100236	5101009	unprocessed_pseudogene	+	1.25178	-0.745145	3.29244	0.00105565	0.0218407	-1.15026
ENSG00000088812	ATRN	20	3471018	3651118	protein_coding	+	-0.490941	5.96774	-3.29103	0.00106087	0.0219272	-1.91984
ENSG00000260810	AL135818.2	14	91258299	91259003	lncRNA	+	1.24785	-1.71174	3.28931	0.00106725	0.0220372	-1.15497
ENSG00000125347	IRF1	5	132481609	132490777	protein_coding	-	0.841426	8.6545	3.28874	0.00106939	0.0220598	-2.27995
ENSG00000254999	BRK1	3	10115675	10127190	protein_coding	+	-0.367915	5.63856	-3.28844	0.0010705	0.0220611	-1.81804
ENSG00000149218	ENDOD1	11	95089846	95132645	protein_coding	+	0.984733	3.63067	3.28388	0.00108761	0.0223918	-1.39626
ENSG00000145431	PDGFC	4	156760454	156971799	protein_coding	-	-0.83321	2.86795	-3.28317	0.00109032	0.0224256	-1.49093
ENSG00000151240	DIP2C	10	274190	689668	protein_coding	-	0.725443	4.14678	3.28256	0.00109264	0.0224513	-1.63399
ENSG00000251002	AC244502.1	14	22197446	22482959	lncRNA	-	1.31846	-1.63326	3.28164	0.00109613	0.0225011	-1.17968
ENSG00000198910	L1CAM	X	153861514	153886173	protein_coding	-	1.29508	-2.25171	3.27866	0.00110755	0.0227134	-1.1911
ENSG00000138160	KIF11	10	92593130	92655395	protein_coding	+	-0.823165	2.58666	-3.27835	0.00110876	0.0227161	-1.50907
ENSG00000180182	MED14	X	40648305	40735858	protein_coding	-	-0.388419	5.77612	-3.27649	0.00111593	0.0228407	-1.91263
ENSG00000118162	KPTN	19	47475150	47484265	protein_coding	-	1.04009	2.1311	3.27576	0.00111877	0.0228767	-1.33931
ENSG00000136848	DAB2IP	9	121567057	121785530	protein_coding	+	0.584263	5.43884	3.27416	0.00112501	0.0229819	-1.83077
ENSG00000164684	ZNF704	8	80628451	80874781	protein_coding	-	-0.870363	3.76715	-3.27365	0.00112699	0.023	-1.56944
ENSG00000287001	AC010624.5	19	50136859	50148230	lncRNA	-	1.2832	-1.58408	3.26982	0.00114206	0.023285	-1.22401
ENSG00000158473	CD1D	1	158178030	158186427	protein_coding	+	1.43925	-1.13796	3.26844	0.00114754	0.0233741	-1.21624
ENSG00000235576	LINC01871	2	7725801	7730705	lncRNA	+	1.27867	-2.00341	3.26734	0.00115194	0.023441	-1.23545
ENSG00000162645	GBP2	1	89106132	89150456	protein_coding	-	1.3425	6.59	3.2666	0.00115489	0.0234783	-1.82549
ENSG00000101224	CDC25B	20	3786772	3806121	protein_coding	+	0.8274	2.54767	3.26119	0.00117674	0.0238993	-1.52486
ENSG00000115112	TFCP2L1	2	121216587	121285202	protein_coding	-	-0.555308	6.82434	-3.26039	0.00118002	0.023943	-2.24188
ENSG00000225187	AC073283.1	2	47067822	47071204	lncRNA	+	1.12418	-1.86529	3.25939	0.00118409	0.0240024	-1.2454
ENSG00000181126	HLA-V	6	29790954	29797811	transcribed_unprocessed_pseudogene	+	1.31637	-0.253488	3.25782	0.00119053	0.0241097	-1.25112
ENSG00000068400	GRIPAP1	X	48973720	49002264	protein_coding	-	0.449084	5.56951	3.25736	0.00119244	0.0241251	-1.84827
ENSG00000008517	IL32	16	3065297	3082192	protein_coding	+	1.29353	2.58998	3.25614	0.00119748	0.0242039	-1.31355
ENSG00000213203	GIMAP1	7	150716606	150724284	protein_coding	+	1.33207	-0.616847	3.25536	0.00120072	0.0242252	-1.2694
ENSG00000149806	FAU	11	65120630	65122177	protein_coding	-	-0.261186	5.74382	-3.25533	0.00120084	0.0242252	-1.92488
ENSG00000080986	NDC80	18	2571557	2616635	protein_coding	+	1.2098	-0.180835	3.25309	0.00121016	0.0243678	-1.3135
ENSG00000122257	RBBP6	16	24537693	24572863	protein_coding	+	0.308868	6.78821	3.25307	0.00121022	0.0243678	-2.16524
ENSG00000207280	SNORD20	2	231456444	231456523	snoRNA	-	1.14706	-2.05116	3.2523	0.00121345	0.0244094	-1.27176
ENSG00000122218	COPA	1	160288594	160343273	protein_coding	-	-0.231912	7.46642	-3.24918	0.00122659	0.0246501	-2.19338
ENSG00000083097	DOP1A	6	83067666	83171350	protein_coding	+	0.415972	6.42448	3.24783	0.00123233	0.0247418	-2.10865
ENSG00000184992	BRI3BP	12	124993645	125031231	protein_coding	+	-0.627299	3.94835	-3.24604	0.00123995	0.0248712	-1.75042
ENSG00000233214	AC002511.2	19	35424062	35424652	lncRNA	-	1.47112	-1.83262	3.2452	0.00124354	0.0249103	-1.30802
ENSG00000117010	ZNF684	1	40531573	40548167	protein_coding	+	1.1792	0.983955	3.24477	0.00124542	0.0249103	-1.32827
ENSG00000183283	DAZAP2	12	51238724	51271362	protein_coding	+	-0.307061	8.05115	-3.24476	0.00124545	0.0249103	-2.38983
ENSG00000079332	SAR1A	10	70147289	70170523	protein_coding	-	-0.313996	6.19224	-3.24214	0.00125672	0.0251117	-2.04068
ENSG00000005812	FBXL3	13	76992598	77027195	protein_coding	-	-0.253697	5.62086	-3.24186	0.00125793	0.0251121	-1.94315
ENSG00000169567	HINT1	5	131159027	131171735	protein_coding	-	-0.542592	5.1147	-3.2393	0.00126908	0.0252713	-1.87579
ENSG00000163600	ICOS	2	203936763	203961577	protein_coding	+	1.34139	-1.03973	3.2392	0.0012695	0.0252713	-1.31365
ENSG00000233930	KRTAP5-AS1	11	1571353	1599184	lncRNA	+	1.16958	0.135591	3.2392	0.00126951	0.0252713	-1.31367
ENSG00000137970	RPL7P9	1	96678874	96679620	processed_pseudogene	-	-0.674743	0.507878	-3.23781	0.0012756	0.0253684	-1.3419
ENSG00000267787	AC027097.2	18	57639455	57738603	lncRNA	+	1.21702	-1.34241	3.23709	0.00127878	0.0254078	-1.31374
ENSG00000169446	MMGT1	X	135962070	135974063	protein_coding	-	-0.62747	4.32239	-3.23546	0.00128597	0.0255265	-1.73165
ENSG00000198604	BAZ1A	14	34752731	34875647	protein_coding	-	0.497792	7.45259	3.23517	0.00128724	0.0255276	-2.27714
ENSG00000102921	N4BP1	16	48538726	48620148	protein_coding	-	0.630526	7.02842	3.23311	0.00129638	0.0256846	-2.12368
ENSG00000223552	CCR5AS	3	46364955	46407059	lncRNA	-	1.47172	-1.26078	3.23036	0.00130868	0.025904	-1.35307
ENSG00000116514	RNF19B	1	32936445	32964685	protein_coding	-	0.759015	6.84309	3.22922	0.00131383	0.0259816	-2.07097
ENSG00000104408	EIF3E	8	108201216	108435333	protein_coding	-	-0.407122	5.9022	-3.22635	0.00132683	0.0261959	-2.06568
ENSG00000276934	AC009704.2	18	74504766	74505248	lncRNA	+	1.04617	-1.96671	3.22627	0.00132716	0.0261959	-1.37166
ENSG00000271635	AC017002.2	2	111558413	111559937	processed_pseudogene	-	1.12464	-1.94795	3.21804	0.00136516	0.0269207	-1.38242
ENSG00000138413	IDH1	2	208236227	208266074	protein_coding	-	-0.521901	6.18561	-3.21617	0.0013739	0.0270675	-2.1474
ENSG00000173868	PHOSPHO1	17	49223362	49230766	protein_coding	-	-1.80037	0.376154	-3.21267	0.00139045	0.027368	-1.41678
ENSG00000197756	RPL37A	2	216498825	216579180	protein_coding	+	-0.354047	7.24497	-3.21221	0.00139261	0.0273849	-2.45363
ENSG00000163823	CCR1	3	46201711	46208313	protein_coding	-	2.16405	4.63623	3.20872	0.00140931	0.0276793	-1.55193
ENSG00000133083	DCLK1	13	35768652	36131306	protein_coding	-	-1.1883	-0.0681209	-3.20854	0.00141021	0.0276793	-1.45963
ENSG00000274265	AC245297.4	1	149175748	149259987	lncRNA	+	0.769666	2.76636	3.20656	0.00141975	0.0278406	-1.56468
ENSG00000181222	POLR2A	17	7484366	7514616	protein_coding	+	0.216495	8.31321	3.2051	0.00142686	0.0279539	-2.63892
ENSG00000232022	FAAHP1	1	46432129	46482493	transcribed_unprocessed_pseudogene	+	1.13075	-2.19233	3.20389	0.00143274	0.0280261	-1.42567
ENSG00000206195	DUXAP8	22	15784959	15829984	lncRNA	+	1.17468	-2.70528	3.20364	0.00143397	0.0280261	-1.41628
ENSG00000154639	CXADR	21	17513043	17593579	protein_coding	+	-0.487357	5.90013	-3.20353	0.00143454	0.0280261	-2.12862
ENSG00000259420	AC046168.2	15	77568970	77608888	lncRNA	+	1.09375	-2.25159	3.20288	0.0014377	0.0280542	-1.43053
ENSG00000106346	USP42	7	6104884	6161564	protein_coding	+	0.542989	4.62785	3.20269	0.00143864	0.0280542	-1.92227
ENSG00000030582	GRN	17	44345246	44353106	protein_coding	+	0.563453	6.94285	3.20081	0.0014479	0.0282085	-2.28283
ENSG00000173230	GOLGB1	3	121663199	121749767	protein_coding	-	-0.181295	8.77997	-3.19994	0.00145216	0.0282423	-2.88168
ENSG00000178458	H3P16	4	139698144	139698554	processed_pseudogene	-	-0.617673	-0.315858	-3.19991	0.00145231	0.0282423	-1.42649
ENSG00000254415	SIGLEC14	19	51642553	51646801	protein_coding	-	2.00861	1.32402	3.19962	0.00145374	0.0282439	-1.43605
ENSG00000164164	OTUD4	4	145110838	145180589	protein_coding	-	0.39763	6.91296	3.19898	0.00145691	0.0282793	-2.35675
ENSG00000064763	FAR2	12	29149103	29340980	protein_coding	+	0.775623	3.95795	3.19676	0.00146796	0.0284644	-1.80405
ENSG00000115598	IL1RL2	2	102187006	102240002	protein_coding	+	-1.23456	1.85291	-3.19653	0.00146915	0.0284644	-1.5318
ENSG00000198791	CNOT7	8	17224966	17246878	protein_coding	-	-0.399162	5.5728	-3.19507	0.00147644	0.0285608	-2.15422
ENSG00000101608	MYL12A	18	3247481	3256236	protein_coding	+	0.389273	7.56693	3.19499	0.00147684	0.0285608	-2.41617
ENSG00000172845	SP3	2	173880850	173965702	protein_coding	-	-0.232384	7.39586	-3.19439	0.00147988	0.0285764	-2.4979
ENSG00000105609	LILRB5	19	54249421	54257301	protein_coding	-	1.31071	-2.24604	3.19429	0.00148036	0.0285764	-1.4661
ENSG00000266412	NCOA4	10	46005088	46030714	protein_coding	-	-0.273637	7.9796	-3.19258	0.00148901	0.0287171	-2.68354
ENSG00000113504	SLC12A7	5	1050384	1112063	protein_coding	-	0.490977	5.9692	3.19044	0.00149986	0.0288998	-2.198
ENSG00000198258	UBL5	19	9827892	9830115	protein_coding	+	-0.441431	5.06804	-3.18971	0.00150358	0.028945	-1.97912
ENSG00000165804	ZNF219	14	21090077	21104722	protein_coding	-	-0.700526	3.55075	-3.18801	0.00151231	0.0290864	-1.84136
ENSG00000023902	PLEKHO1	1	150149183	150164720	protein_coding	+	1.13074	3.86069	3.1876	0.00151444	0.0291007	-1.59462
ENSG00000148082	SHC3	9	89005771	89178818	protein_coding	-	-1.13846	0.638345	-3.18603	0.00152254	0.0292297	-1.58776
ENSG00000100226	GTPBP1	22	38705742	38738299	protein_coding	+	0.679148	7.72019	3.1845	0.00153043	0.0293545	-2.37367
ENSG00000271581	AL671883.2	6	31356647	31357637	unprocessed_pseudogene	+	1.1992	-1.70189	3.18161	0.00154551	0.0296166	-1.50254
ENSG00000166734	CASC4	15	44288719	44415758	protein_coding	+	-0.254746	7.23001	-3.18101	0.00154865	0.0296497	-2.50464
ENSG00000152818	UTRN	6	144285701	144853034	protein_coding	+	0.319358	8.34384	3.17869	0.00156087	0.0298566	-2.75051
ENSG00000131507	NDFIP1	5	142108779	142154440	protein_coding	+	-0.294452	6.44222	-3.17682	0.0015708	0.0299662	-2.33199
ENSG00000145012	LPP	3	188153284	188890671	protein_coding	+	-0.203738	7.54893	-3.17682	0.00157081	0.0299662	-2.59191
ENSG00000265432	MIR4308	14	54878113	54878193	miRNA	-	1.23095	-1.67145	3.17681	0.00157087	0.0299662	-1.52381
ENSG00000053254	FOXN3	14	89124871	89619149	protein_coding	-	-0.313259	6.72792	-3.17627	0.00157374	0.0299754	-2.38641
ENSG00000270343	UNGP3	14	81259565	81260239	processed_pseudogene	-	1.12084	-2.18305	3.17616	0.00157433	0.0299754	-1.5014
ENSG00000153561	RMND5A	2	86720291	86778041	protein_coding	+	-0.431164	6.54214	-3.17591	0.00157563	0.0299754	-2.26666
ENSG00000023287	RB1CC1	8	52622458	52745843	protein_coding	-	-0.306213	7.29143	-3.17508	0.00158009	0.0300332	-2.47305
ENSG00000139193	CD27	12	6444867	6451718	protein_coding	+	1.21496	-2.45965	3.17481	0.00158153	0.0300333	-1.52726
ENSG00000163081	CCDC140	2	222298147	222305217	protein_coding	+	1.11586	-2.12586	3.1739	0.00158642	0.0300673	-1.52002
ENSG00000105697	HAMP	19	35280716	35285143	protein_coding	+	1.32188	-1.23273	3.17386	0.00158662	0.0300673	-1.51803
ENSG00000109171	SLAIN2	4	48341529	48426201	protein_coding	+	-0.313973	6.16409	-3.17368	0.00158761	0.0300673	-2.2505
ENSG00000261083	LINC02516	4	124499940	124558445	lncRNA	-	1.10613	-2.10042	3.17065	0.00160394	0.0303493	-1.52859
ENSG00000127022	CANX	5	179678628	179731641	protein_coding	+	-0.19774	8.67667	-3.16979	0.00160863	0.0304108	-2.99007
ENSG00000188389	PDCD1	2	241849884	241858894	protein_coding	-	1.24021	-1.66793	3.1677	0.00162002	0.0305986	-1.54589
ENSG00000187951	AC091057.1	15	30658717	30772993	lncRNA	+	1.13045	-0.837927	3.16702	0.00162372	0.0306409	-1.54201
ENSG00000173221	GLRX	5	95751319	95822726	protein_coding	-	0.788492	5.15331	3.16462	0.00163696	0.0308631	-1.80186
ENSG00000065911	MTHFD2	2	74198610	74217565	protein_coding	+	0.94335	4.34696	3.1638	0.00164147	0.0309205	-1.79651
ENSG00000164136	IL15	4	141636583	141733987	protein_coding	+	0.923301	1.91275	3.15702	0.00167944	0.0316075	-1.73618
ENSG00000166928	MS4A14	11	60378530	60417756	protein_coding	+	1.33918	-1.6859	3.15667	0.00168145	0.0316169	-1.56648
ENSG00000220412	AL356234.1	6	137705423	137707201	processed_pseudogene	-	1.31082	0.63658	3.15596	0.00168546	0.0316581	-1.56927
ENSG00000279932	AP006248.4	8	17510613	17511300	lncRNA	+	1.12969	-1.7544	3.15575	0.00168665	0.0316581	-1.57421
ENSG00000121957	GPSM2	1	108875350	108934545	protein_coding	+	-0.648311	4.12953	-3.15514	0.0016901	0.0316946	-2.04135
ENSG00000168899	VAMP5	2	85584431	85593406	protein_coding	+	0.913644	3.1888	3.15437	0.00169451	0.031749	-1.70706
ENSG00000167291	TBC1D16	17	79932343	80035872	protein_coding	-	-0.48158	5.25235	-3.15408	0.00169617	0.0317519	-2.2052
ENSG00000137709	POU2F3	11	120236640	120319945	protein_coding	+	1.04774	1.88434	3.15269	0.00170412	0.0318724	-1.65446
ENSG00000111907	TPD52L1	6	125119049	125264407	protein_coding	+	-0.662119	4.19193	-3.15094	0.0017142	0.0320324	-2.01925
ENSG00000283041	AC008038.1	7	133034607	133035920	processed_pseudogene	-	-0.543855	1.94359	-3.14979	0.0017208	0.0321272	-1.66162
ENSG00000164211	STARD4	5	111496033	111512590	protein_coding	-	1.00345	2.49581	3.1487	0.00172713	0.0322169	-1.72515
ENSG00000117859	OSBPL9	1	51577179	51798427	protein_coding	+	-0.301205	6.18231	-3.14818	0.00173018	0.0322451	-2.28046
ENSG00000182220	ATP6AP2	X	40579372	40606848	protein_coding	+	-0.380185	5.74852	-3.14719	0.00173595	0.032324	-2.28248
ENSG00000138814	PPP3CA	4	101023409	101348278	protein_coding	-	-0.35862	5.95486	-3.14672	0.00173868	0.0323462	-2.24704
ENSG00000105514	RAB3D	19	11322068	11346270	protein_coding	-	-0.626531	5.55254	-3.14552	0.0017457	0.0324413	-2.21058
ENSG00000116299	KIAA1324	1	109113679	109206781	protein_coding	+	-0.725914	5.57539	-3.14532	0.00174688	0.0324413	-2.18798
ENSG00000165102	HGSNAT	8	43140464	43202855	protein_coding	+	-0.455849	4.92852	-3.1416	0.00176881	0.0328196	-2.17719
ENSG00000241399	CD302	2	159768628	159798255	protein_coding	-	-0.959122	3.03312	-3.14061	0.00177469	0.0328998	-1.76029
ENSG00000187475	H1-6	6	26107412	26108135	protein_coding	-	1.29034	-1.2895	3.13576	0.0018038	0.03341	-1.63119
ENSG00000164430	CGAS	6	73413515	73452297	protein_coding	-	1.13406	2.35119	3.13473	0.00181002	0.0334957	-1.66698
ENSG00000110700	RPS13	11	17074388	17077715	protein_coding	-	-0.472174	6.21751	-3.13244	0.00182395	0.0337238	-2.43763
ENSG00000149418	ST14	11	130159782	130210362	protein_coding	+	0.363995	7.35101	3.13149	0.00182975	0.0338015	-2.70979
ENSG00000135362	PRR5L	11	36296288	36465204	protein_coding	+	-0.735526	3.75791	-3.12937	0.00184279	0.0340045	-1.99768
ENSG00000142856	ITGB3BP	1	63440770	63593721	protein_coding	-	-0.824821	2.49366	-3.12918	0.00184398	0.0340045	-1.88215
ENSG00000100311	PDGFB	22	39223359	39244982	protein_coding	-	1.22345	-0.902807	3.12889	0.00184574	0.0340073	-1.64904
ENSG00000265052	RN7SL622P	17	67977698	67977972	misc_RNA	+	1.15776	-2.09487	3.12844	0.00184855	0.0340291	-1.65413
ENSG00000101082	SLA2	20	36612318	36646196	protein_coding	-	1.29045	0.950095	3.12699	0.00185753	0.0341646	-1.66553
ENSG00000101447	FAM83D	20	38926312	38953106	protein_coding	+	-1.2724	4.06488	-3.12661	0.00185989	0.0341782	-1.71663
ENSG00000223722	IFITM3P2	12	31754720	31755121	processed_pseudogene	+	1.30015	-1.23481	3.12513	0.00186909	0.0343172	-1.66557
ENSG00000114796	KLHL24	3	183635610	183684519	protein_coding	+	-0.29927	6.45836	-3.12332	0.00188039	0.0344947	-2.44489
ENSG00000116731	PRDM2	1	13700198	13825079	protein_coding	+	-0.214967	7.09373	-3.12164	0.00189102	0.0346594	-2.60727
ENSG00000134308	YWHAQ	2	9583967	9630997	protein_coding	-	-0.224706	6.84328	-3.11964	0.00190364	0.0348603	-2.62623
ENSG00000113368	LMNB1	5	126776623	126837020	protein_coding	+	1.1884	5.3004	3.11908	0.00190719	0.0348949	-2.12767
ENSG00000163154	TNFAIP8L2	1	151156649	151159749	protein_coding	+	1.39128	-0.906804	3.1184	0.00191152	0.0349438	-1.68841
ENSG00000176994	SMCR8	17	18315293	18328056	protein_coding	+	0.264916	6.19665	3.11797	0.00191431	0.0349644	-2.41091
ENSG00000171657	GPR82	X	41724181	41730130	protein_coding	+	1.26663	-1.20774	3.11635	0.00192467	0.0351232	-1.68935
ENSG00000047346	FAM214A	15	52581317	52709817	protein_coding	-	-0.387582	7.03695	-3.11408	0.00193925	0.0353585	-2.61348
ENSG00000196735	HLA-DQA1	6	32628179	32647062	protein_coding	+	0.99681	4.41425	3.11357	0.00194258	0.0353886	-2.03599
ENSG00000143612	C1orf43	1	154206696	154220637	protein_coding	-	-0.254146	6.51324	-3.11296	0.0019465	0.0354075	-2.48071
ENSG00000091436	MAP3K20	2	173075435	173268015	protein_coding	+	-0.858884	3.9147	-3.11289	0.00194699	0.0354075	-1.8573
ENSG00000182899	RPL35A	3	197950190	197956610	protein_coding	+	-0.42815	6.26544	-3.11135	0.00195698	0.0355586	-2.5502
ENSG00000163902	RPN1	3	128619969	128681075	protein_coding	-	-0.264523	6.80762	-3.11039	0.00196323	0.0356414	-2.53466
ENSG00000100385	IL2RB	22	37125843	37175054	protein_coding	-	1.36447	2.09677	3.10973	0.00196755	0.035689	-1.78838
ENSG00000259153	AC004816.1	14	70809841	70815994	lncRNA	+	-1.11977	1.2989	-3.10844	0.00197603	0.0358119	-1.73261
ENSG00000153936	HS2ST1	1	86914635	87109982	protein_coding	+	-0.778591	3.69096	-3.10771	0.00198085	0.0358683	-1.88524
ENSG00000185658	BRWD1	21	39184176	39321559	protein_coding	-	-0.226874	7.34288	-3.10553	0.00199523	0.0360977	-2.74541
ENSG00000132824	SERINC3	20	44496221	44522085	protein_coding	-	-0.348777	6.99857	-3.10518	0.00199758	0.0361092	-2.55359
ENSG00000163527	STT3B	3	31532638	31637616	protein_coding	+	-0.327244	6.43086	-3.10368	0.00200755	0.0362439	-2.56725
ENSG00000234506	LINC01506	9	68543541	68546589	lncRNA	-	1.53631	-0.787861	3.10354	0.00200848	0.0362439	-1.728
ENSG00000131979	GCH1	14	54842008	54902826	protein_coding	-	0.820898	5.69629	3.10081	0.00202679	0.0365429	-2.10068
ENSG00000155380	SLC16A1	1	112911847	112957013	protein_coding	-	0.869632	2.08894	3.10017	0.00203107	0.0365888	-2.01645
ENSG00000232303	DFFBP1	9	32566148	32567126	processed_pseudogene	-	1.04765	-1.79224	3.09861	0.00204161	0.036727	-1.75777
ENSG00000150593	PDCD4	10	110871795	110900006	protein_coding	+	-0.237604	6.61457	-3.09852	0.00204223	0.036727	-2.5596
ENSG00000178860	MSC	8	71841549	71844468	protein_coding	-	1.36647	-1.56036	3.09779	0.00204714	0.0367839	-1.73687
ENSG00000286391	AL592078.2	1	154564855	154567748	lncRNA	-	1.22344	-2.11343	3.09575	0.0020611	0.037003	-1.76009
ENSG00000179195	ZNF664	12	123971845	124015439	protein_coding	+	-0.372864	7.19821	-3.09468	0.00206838	0.0371021	-2.82768
ENSG00000074603	DPP8	15	65442463	65517704	protein_coding	-	-0.40069	5.63228	-3.09318	0.00207871	0.0372557	-2.42152
ENSG00000265735	RN7SL5P	9	9442060	9442380	misc_RNA	+	0.56784	2.15603	3.09235	0.0020844	0.0373258	-1.83205
ENSG00000196177	ACADSB	10	123008979	123058290	protein_coding	+	-0.674389	4.09372	-3.08993	0.00210118	0.0375943	-2.22476
ENSG00000074416	MGLL	3	127689062	128052190	protein_coding	-	-0.398534	6.51468	-3.08652	0.00212502	0.0379886	-2.58668
ENSG00000065427	KARS1	16	75627474	75648643	protein_coding	-	0.376243	5.98405	3.08608	0.00212811	0.0380114	-2.51535
ENSG00000128564	VGF	7	101162509	101165569	protein_coding	-	1.21818	-2.43511	3.08359	0.00214571	0.0382933	-1.79079
ENSG00000147443	DOK2	8	21908873	21913690	protein_coding	-	1.30415	0.6191	3.08233	0.00215463	0.0384199	-1.79514
ENSG00000138326	RPS24	10	78033760	78056813	protein_coding	+	-0.387164	6.9939	-3.08076	0.00216583	0.0385869	-2.68509
ENSG00000244405	ETV5	3	186046314	186110318	protein_coding	-	1.07737	1.52101	3.07914	0.0021775	0.0387621	-1.86236
ENSG00000137880	GCHFR	15	40764068	40767708	protein_coding	+	-0.952297	2.69154	-3.07791	0.00218629	0.0388857	-1.91561
ENSG00000167799	NUDT8	11	67627938	67629937	protein_coding	-	-1.06183	0.121849	-3.07594	0.00220058	0.0390903	-1.8356
ENSG00000165899	OTOGL	12	80099537	80380879	protein_coding	+	1.17021	-2.09514	3.07581	0.00220151	0.0390903	-1.79955
ENSG00000166428	PLD4	14	104924713	104937761	protein_coding	+	1.21528	0.439978	3.07511	0.00220661	0.0391478	-1.82808
ENSG00000136824	SMC2	9	104094260	104141419	protein_coding	+	-0.523267	3.85342	-3.07251	0.00222559	0.0394512	-2.32923
ENSG00000008735	MAPK8IP2	22	50600793	50613981	protein_coding	+	1.004	0.429919	3.07082	0.00223801	0.0396175	-1.89573
ENSG00000112379	ARFGEF3	6	138161939	138344663	protein_coding	+	-0.450519	7.55651	-3.07072	0.00223873	0.0396175	-2.97211
ENSG00000279066	HEXD-IT1	17	82425498	82427310	lncRNA	+	1.06727	-1.79677	3.06815	0.00225779	0.0399212	-1.83934
ENSG00000121281	ADCY7	16	50246137	50318135	protein_coding	+	1.09757	3.80574	3.06664	0.00226903	0.0400862	-2.06528
ENSG00000174485	DENND4A	15	65658046	65792293	protein_coding	-	0.406117	6.71309	3.0662	0.00227228	0.04011	-2.66423
ENSG00000135596	MICAL1	6	109444062	109465968	protein_coding	-	0.692622	5.2416	3.06338	0.00229349	0.0404221	-2.21972
ENSG00000163635	ATXN7	3	63863867	64003462	protein_coding	+	0.358317	6.69606	3.06334	0.00229381	0.0404221	-2.71445
ENSG00000230795	HLA-K	6	29926459	29929232	unprocessed_pseudogene	+	1.31737	0.946414	3.06214	0.00230282	0.040547	-1.85559
ENSG00000287426	AP003327.2	11	129761713	129814690	lncRNA	-	1.17425	-1.5227	3.0614	0.00230844	0.0406119	-1.84543
ENSG00000283031	AC009242.1	2	23667208	23685453	lncRNA	-	1.10708	-1.71765	3.06064	0.00231423	0.0406556	-1.86393
ENSG00000240045	STRIT1	3	155290227	155293683	protein_coding	-	1.05874	-2.27382	3.06056	0.00231478	0.0406556	-1.8509
ENSG00000179218	CALR	19	12938578	12944489	protein_coding	+	0.216294	7.84568	3.06021	0.00231751	0.0406695	-3.04198
ENSG00000163508	EOMES	3	27715949	27722711	protein_coding	-	1.26327	-1.7413	3.05833	0.00233182	0.0408865	-1.84994
ENSG00000183778	B3GALT5	21	39556442	39673137	protein_coding	+	-0.953518	4.77773	-3.05647	0.00234608	0.0411023	-2.37951
ENSG00000287158	AC117464.1	3	83953639	84051419	lncRNA	+	1.13588	-2.35798	3.05537	0.00235459	0.0412165	-1.86675
ENSG00000119138	KLF9	9	70384597	70414624	protein_coding	-	-0.578935	4.68226	-3.05512	0.00235652	0.0412165	-2.49739
ENSG00000196535	MYO18A	17	29071124	29180412	protein_coding	-	0.382602	6.12023	3.05444	0.00236177	0.0412741	-2.56368
ENSG00000182534	MXRA7	17	76672551	76711016	protein_coding	-	-0.59368	4.52799	-3.05305	0.00237255	0.0414281	-2.35277
ENSG00000185624	P4HB	17	81843161	81860624	protein_coding	-	-0.227062	7.81276	-3.05135	0.0023858	0.0416248	-3.09459
ENSG00000198406	BZW1P2	3	116645902	116646727	processed_pseudogene	-	-0.611177	0.657065	-3.05012	0.00239542	0.0417581	-1.89813
ENSG00000035720	STAP1	4	67558727	67607337	protein_coding	+	1.00292	1.86168	3.04883	0.00240555	0.0418999	-2.11102
ENSG00000168298	H1-4	6	26156329	26157115	protein_coding	+	-0.447573	5.73752	-3.04851	0.00240813	0.041901	-2.55033
ENSG00000100307	CBX7	22	39120167	39152680	protein_coding	-	-0.670489	4.55638	-3.04832	0.00240959	0.041901	-2.15725
ENSG00000110852	CLEC2B	12	9852984	9870136	protein_coding	-	0.830886	4.14304	3.04684	0.00242133	0.0420703	-2.27096
ENSG00000126262	FFAR2	19	35443907	35451767	protein_coding	+	2.51067	5.40583	3.04468	0.00243849	0.0423336	-2.18388
ENSG00000275832	ARHGAP23	17	38419280	38512385	protein_coding	+	0.452602	5.78581	3.04427	0.00244173	0.0423548	-2.72545
ENSG00000204397	CARD16	11	105041326	105101431	protein_coding	-	1.612	4.00909	3.04367	0.00244655	0.0424022	-2.01135
ENSG00000199512	RNU6-212P	15	59341314	59341417	snRNA	-	1.06856	-1.7547	3.04339	0.00244878	0.0424022	-1.90716
ENSG00000245025	AC107959.1	8	22984596	23019335	lncRNA	-	0.903822	2.64401	3.04317	0.00245051	0.0424022	-2.03779
ENSG00000170175	CHRNB1	17	7445061	7457710	protein_coding	+	0.974453	1.75741	3.04209	0.00245917	0.0425172	-1.99088
ENSG00000116171	SCP2	1	52927276	53051698	protein_coding	+	-0.407606	6.23296	-3.04132	0.00246536	0.0425892	-2.66152
ENSG00000151923	TIAL1	10	119571802	119597029	protein_coding	-	-0.356121	5.81419	-3.03987	0.00247714	0.0427256	-2.66831
ENSG00000204257	HLA-DMA	6	32948613	32969094	protein_coding	-	0.698682	4.14974	3.03984	0.00247731	0.0427256	-2.3295
ENSG00000006007	GDE1	16	19501693	19522123	protein_coding	-	-0.28314	5.94989	-3.03905	0.0024837	0.0428006	-2.6922
ENSG00000078177	N4BP2	4	40056850	40158252	protein_coding	+	-0.374372	5.36769	-3.03796	0.00249256	0.0429181	-2.52424
ENSG00000116754	SRSF11	1	70205682	70253052	protein_coding	+	-0.273549	6.67005	-3.03528	0.00251452	0.0432473	-2.87838
ENSG00000100519	PSMC6	14	52707178	52728590	protein_coding	+	-0.369226	5.44255	-3.035	0.0025168	0.0432473	-2.51499
ENSG00000140988	RPS2	16	1962058	1964841	protein_coding	-	-0.324524	7.47166	-3.03487	0.00251784	0.0432473	-2.95943
ENSG00000121741	ZMYM2	13	19958670	20091829	protein_coding	+	-0.232358	7.01374	-3.03406	0.00252454	0.043327	-2.82748
ENSG00000182578	CSF1R	5	150053291	150113372	protein_coding	-	1.10085	3.33795	3.0325	0.00253738	0.0434493	-2.12915
ENSG00000171132	PRKCE	2	45651345	46187990	protein_coding	+	0.39546	5.67021	3.03247	0.00253759	0.0434493	-2.63784
ENSG00000114638	UPK1B	3	119173517	119205143	protein_coding	+	-0.776025	3.88901	-3.03244	0.00253786	0.0434493	-2.41685
ENSG00000121892	PDS5A	4	39822863	39977956	protein_coding	-	-0.223756	6.86359	-3.02447	0.00260459	0.0445315	-2.90339
ENSG00000075234	TTC38	22	46267961	46294008	protein_coding	+	0.833957	3.29366	3.02439	0.00260531	0.0445315	-2.09177
ENSG00000254521	SIGLEC12	19	51491227	51501800	protein_coding	-	1.27236	-2.32408	3.02322	0.00261519	0.0446641	-1.97333
ENSG00000006757	PNPLA4	X	7898247	7927739	protein_coding	-	-0.817368	2.76432	-3.0217	0.00262813	0.0448192	-2.31117
ENSG00000082126	MPP4	2	201644870	201698694	protein_coding	-	1.15572	-0.957387	3.02134	0.00263125	0.0448192	-1.96118
ENSG00000169891	REPS2	X	16946658	17153272	protein_coding	+	-0.583913	5.11083	-3.02121	0.0026323	0.0448192	-2.48729
ENSG00000100028	SNRPD3	22	24555958	24582052	protein_coding	+	-0.716713	3.53676	-3.02116	0.00263279	0.0448192	-2.35449
ENSG00000104763	ASAH1	8	18055992	18084998	protein_coding	-	-0.374182	7.91162	-3.01919	0.00264969	0.0450477	-3.08021
ENSG00000277117	FP565260.3	21	5022493	5040666	protein_coding	+	1.14917	-1.71655	3.01909	0.00265049	0.0450477	-1.99067
ENSG00000258316	KLF17P1	12	62234390	62235515	processed_pseudogene	-	1.22927	-1.75394	3.01879	0.00265312	0.0450559	-1.9857
ENSG00000126432	PRDX5	11	64318121	64321811	protein_coding	+	-0.338927	7.42757	-3.01631	0.00267456	0.0453667	-3.10741
ENSG00000251584	AC096751.2	4	174522617	174541047	lncRNA	+	1.06653	-1.9811	3.01617	0.00267573	0.0453667	-1.98529
ENSG00000187583	PLEKHN1	1	966482	975865	protein_coding	+	1.11993	0.999448	3.0158	0.002679	0.0453856	-2.01588
ENSG00000189233	NUGGC	8	28021964	28083936	protein_coding	-	1.16419	-1.91627	3.01528	0.00268348	0.0454249	-2.00031
ENSG00000178175	ZNF366	5	72439903	72507410	protein_coding	-	1.27755	-1.11202	3.01396	0.00269506	0.0455842	-1.98646
ENSG00000166441	RPL27A	11	8682788	8714759	protein_coding	+	-0.32621	6.78595	-3.01361	0.00269808	0.0455986	-2.80965
ENSG00000113269	RNF130	5	179911651	180072113	protein_coding	-	-0.378287	5.98631	-3.01312	0.00270239	0.0456348	-2.6806
ENSG00000139679	LPAR6	13	48389567	48444704	protein_coding	-	0.918076	3.43595	3.01009	0.00272902	0.0459671	-2.19423
ENSG00000204217	BMPR2	2	202376327	202567751	protein_coding	+	0.342329	6.35997	3.01009	0.00272903	0.0459671	-2.85738
ENSG00000159263	SIM2	21	36699115	36749917	protein_coding	+	-1.59916	-2.21148	-3.00998	0.00273004	0.0459671	-1.99296
ENSG00000144455	SUMF1	3	3700814	4467273	protein_coding	-	-0.567441	4.24232	-3.00989	0.00273081	0.0459671	-2.45726
ENSG00000239482	AC112487.1	3	112302478	112332791	lncRNA	+	1.08547	-1.69559	3.00868	0.00274149	0.0461101	-2.00863
ENSG00000156256	USP16	21	29024629	29054488	protein_coding	+	-0.317939	5.69129	-3.00714	0.00275521	0.0463038	-2.65775
ENSG00000150337	FCGR1A	1	149782671	149792518	protein_coding	+	1.72236	2.12071	3.00437	0.00278007	0.0466348	-2.03078
ENSG00000158458	NRG2	5	139846779	140043299	protein_coding	-	1.11426	1.9601	3.00429	0.00278072	0.0466348	-2.11615
ENSG00000148175	STOM	9	121338987	121370304	protein_coding	-	0.460083	6.55673	3.0042	0.00278155	0.0466348	-2.76144
ENSG00000105088	OLFM2	19	9853718	9936552	protein_coding	-	1.06523	-2.14658	3.00194	0.00280194	0.0469391	-2.02628
ENSG00000125779	PANK2	20	3888839	3929882	protein_coding	+	0.303475	5.76629	2.9996	0.00282327	0.0472215	-2.59102
ENSG00000167105	TMEM92	17	50271406	50281485	protein_coding	+	1.0981	-0.621613	2.9996	0.00282328	0.0472215	-2.04203
ENSG00000114790	ARHGEF26	3	154121003	154257827	protein_coding	+	-0.788872	2.94332	-2.99842	0.00283402	0.0473635	-2.32648
ENSG00000117054	ACADM	1	75724347	75787575	protein_coding	+	-0.659364	5.00996	-2.99755	0.00284197	0.0474587	-2.52404
ENSG00000207034	AP001011.1	18	2778941	2779057	misc_RNA	+	1.28194	0.0862253	2.99724	0.00284487	0.0474693	-2.03107
ENSG00000242152	AC108729.1	3	155431229	155433398	processed_pseudogene	-	1.10887	-1.4284	2.99609	0.00285537	0.0476069	-2.04518
ENSG00000100242	SUN2	22	38734725	38794143	protein_coding	-	-0.495558	5.87604	-2.99566	0.00285934	0.047634	-2.67322
ENSG00000135604	STX11	6	144150517	144191939	protein_coding	+	0.895619	5.33363	2.99543	0.00286153	0.047634	-2.42487
ENSG00000185215	TNFAIP2	14	103123442	103137439	protein_coding	+	0.824712	7.79199	2.99503	0.00286517	0.0476569	-3.02591
ENSG00000126878	AIF1L	9	131096476	131123152	protein_coding	+	-1.2997	2.34081	-2.99428	0.00287215	0.0476846	-2.12783
ENSG00000272491	AL109659.2	1	48227888	48229561	lncRNA	-	1.10598	-1.1564	2.99407	0.0028741	0.0476846	-2.04968
ENSG00000050030	NEXMIF	X	74732856	74925485	protein_coding	-	-0.860173	2.49788	-2.99396	0.00287513	0.0476846	-2.35583
ENSG00000231901	AL354754.1	9	117840322	117897256	lncRNA	-	1.16785	0.312379	2.99371	0.00287739	0.0476846	-2.0787
ENSG00000151806	GUF1	4	44678420	44700928	protein_coding	+	-0.698634	4.35893	-2.99363	0.00287816	0.0476846	-2.34641
ENSG00000092148	HECTD1	14	31100112	31207804	protein_coding	-	-0.241293	8.88693	-2.99304	0.00288368	0.0476928	-3.4994
ENSG00000101474	APMAP	20	24962925	24992751	protein_coding	-	-0.595393	4.87283	-2.99302	0.00288386	0.0476928	-2.50039
ENSG00000279016	AC093648.1	4	148819351	148819956	TEC	-	1.01094	-2.24021	2.99265	0.0028873	0.0476928	-2.04239
ENSG00000109063	MYH3	17	10628526	10657309	protein_coding	-	0.949495	0.955281	2.99245	0.0028891	0.0476928	-2.16311
ENSG00000132570	PCBD2	5	134905120	135007959	protein_coding	+	-0.692793	3.66802	-2.99236	0.00288999	0.0476928	-2.40774
ENSG00000157303	SUSD3	9	93058688	93085133	protein_coding	+	1.16855	0.51307	2.99014	0.00291074	0.0479657	-2.05344
ENSG00000271646	AC099343.4	4	184474802	184477304	lncRNA	+	1.11155	3.098	2.9901	0.00291109	0.0479657	-2.14207
ENSG00000287839	AL353807.5	1	155626757	155637604	lncRNA	-	1.18057	-0.313689	2.98914	0.00292011	0.0480543	-2.05491
ENSG00000169660	HEXD	17	82418318	82442645	protein_coding	+	0.797148	3.27996	2.98903	0.00292117	0.0480543	-2.24152
ENSG00000107758	PPP3CB	10	73436428	73496024	protein_coding	-	-0.360133	5.15807	-2.9888	0.00292331	0.0480543	-2.64752
ENSG00000083642	PDS5B	13	32586452	32778019	protein_coding	+	-0.252934	5.92174	-2.98754	0.00293519	0.0482118	-2.73642
ENSG00000104856	RELB	19	45001449	45038198	protein_coding	+	1.22837	3.83964	2.98562	0.00295343	0.0484735	-2.24271
ENSG00000162739	SLAMF6	1	160485030	160523262	protein_coding	-	1.31535	-0.491519	2.98523	0.00295711	0.0484882	-2.07216
ENSG00000152291	TGOLN2	2	85318020	85328296	protein_coding	-	-0.24537	7.55247	-2.98481	0.00296114	0.0484882	-3.14045
ENSG00000136689	IL1RN	2	113107214	113134016	protein_coding	+	1.35778	7.78496	2.9848	0.00296123	0.0484882	-2.97401
ENSG00000137478	FCHSD2	11	72836745	73142318	protein_coding	-	0.470441	5.65705	2.98349	0.00297374	0.0486503	-2.60097
ENSG00000145730	PAM	5	102753981	103031105	protein_coding	+	-0.500663	5.25752	-2.98328	0.00297576	0.0486503	-2.51343
ENSG00000260997	AC004847.1	7	44958999	44960909	lncRNA	-	1.25183	-1.1601	2.98257	0.00298253	0.0487231	-2.08147
ENSG00000154845	PPP4R1	18	9546791	9615240	protein_coding	-	-0.262182	7.69836	-2.98088	0.00299873	0.0489132	-3.15492
ENSG00000248863	AC097376.2	4	139426299	139430884	transcribed_processed_pseudogene	-	1.0525	-0.888876	2.98087	0.00299881	0.0489132	-2.10245
ENSG00000132388	UBE2G1	17	4269259	4366628	protein_coding	-	-0.344808	5.78761	-2.97981	0.00300911	0.0490432	-2.74161
ENSG00000226337	TMEM252-DT	9	68541036	68644442	lncRNA	+	1.09122	-2.05574	2.97757	0.00303078	0.0493582	-2.09613
ENSG00000184432	COPB2	3	139355600	139389680	protein_coding	-	-0.251767	7.07263	-2.97684	0.00303792	0.0494362	-3.0584
ENSG00000121552	CSTA	3	122325248	122341969	protein_coding	+	-0.817862	4.66121	-2.9763	0.00304322	0.0494367	-2.51662
ENSG00000164209	SLC25A46	5	110738136	110765161	protein_coding	+	-0.48691	5.05469	-2.97613	0.0030449	0.0494367	-2.66443
ENSG00000142686	C1orf216	1	35713877	35718894	protein_coding	-	1.11819	0.384624	2.97611	0.00304501	0.0494367	-2.11854
ENSG00000081985	IL12RB2	1	67307364	67397090	protein_coding	+	1.20547	-0.78059	2.97551	0.00305089	0.0494941	-2.09312
ENSG00000280594	BTG3-AS1	21	17611744	17633199	lncRNA	+	1.07434	-1.18362	2.97516	0.00305431	0.0495114	-2.10232
ENSG00000235552	RPL6P27	18	6462144	6463015	transcribed_processed_pseudogene	-	-0.591627	0.580767	-2.97452	0.00306064	0.0495757	-2.11836
ENSG00000232810	TNF	6	31575565	31578336	protein_coding	+	1.65854	2.63705	2.97404	0.00306535	0.0496139	-2.1108
ENSG00000198682	PAPSS2	10	87659613	87747705	protein_coding	+	-1.01878	3.19921	-2.97079	0.0030975	0.0500957	-2.24097
ENSG00000236056	GAPDHP14	21	29222321	29223257	processed_pseudogene	+	1.29533	-2.38931	2.96983	0.00310695	0.05021	-2.13229
ENSG00000130202	NECTIN2	19	44846175	44889223	protein_coding	+	0.489531	5.7941	2.96957	0.00310961	0.0502144	-2.76868
ENSG00000101444	AHCY	20	34280268	34311802	protein_coding	-	-0.530899	4.6297	-2.9674	0.00313126	0.0505251	-2.57663
ENSG00000151466	SCLT1	4	128864921	129093600	protein_coding	-	0.673071	5.07982	2.96697	0.00313556	0.0505559	-2.58998
ENSG00000255112	CHMP1B	18	11851413	11854444	protein_coding	+	-0.353533	7.14158	-2.96648	0.00314051	0.0505968	-3.03171
ENSG00000166037	CEP57	11	95789965	95832693	protein_coding	+	-0.452971	4.7996	-2.96522	0.00315316	0.0507618	-2.62328
ENSG00000156642	NPTN	15	73560014	73634134	protein_coding	-	-0.275943	6.79354	-2.96425	0.00316305	0.0508821	-2.98352
ENSG00000284691	AC073111.4	7	150400702	150412470	protein_coding	+	1.11491	0.617624	2.96323	0.00317334	0.0510086	-2.12888
ENSG00000073331	ALPK1	4	112285509	112442621	protein_coding	+	0.489047	6.48976	2.96157	0.00319026	0.0512204	-2.87727
ENSG00000112763	BTN2A1	6	26457904	26476621	protein_coding	+	0.432619	5.33667	2.9613	0.00319294	0.0512204	-2.65702
ENSG00000165806	CASP7	10	113679162	113730907	protein_coding	+	0.366426	6.0295	2.96122	0.00319382	0.0512204	-2.95346
ENSG00000142871	CCN1	1	85580761	85583950	protein_coding	+	0.70837	5.44777	2.95983	0.00320798	0.0514084	-2.93652
ENSG00000002933	TMEM176A	7	150800403	150805118	protein_coding	+	1.2429	-0.0425202	2.95936	0.00321281	0.0514465	-2.14657
ENSG00000163673	DCLK3	3	36712422	36764349	protein_coding	-	1.17883	-2.42032	2.95892	0.00321732	0.0514796	-2.1411
ENSG00000237943	PRKCQ-AS1	10	6580419	6616921	lncRNA	+	1.17015	-1.04132	2.95732	0.00323386	0.051649	-2.1443
ENSG00000119878	CRIPT	2	46616416	46630176	protein_coding	+	-0.566686	4.58326	-2.95726	0.0032345	0.051649	-2.59029
ENSG00000279164	AL118508.2	20	23148086	23149939	TEC	+	-1.41006	-1.92415	-2.95718	0.00323527	0.051649	-2.16213
ENSG00000229891	LINC01315	22	42364390	42369284	lncRNA	-	-1.07193	0.292332	-2.9565	0.00324228	0.0517001	-2.17085
ENSG00000120341	SEC16B	1	177923956	177984303	protein_coding	-	1.01012	-1.86811	2.95627	0.0032447	0.0517001	-2.14847
ENSG00000160183	TMPRSS3	21	42371837	42396091	protein_coding	-	0.786533	4.00252	2.95616	0.00324585	0.0517001	-2.6301
ENSG00000150510	FAM124A	13	51222334	51284239	protein_coding	+	1.21236	-0.0935982	2.95551	0.00325254	0.0517675	-2.15127
ENSG00000187210	GCNT1	9	76419850	76651203	protein_coding	+	0.641884	4.06897	2.95495	0.00325841	0.0518217	-2.59829
ENSG00000220267	ACTBP8	6	88275882	88276989	processed_pseudogene	-	1.18836	-3.19906	2.9538	0.00327037	0.0519727	-2.17863
ENSG00000234782	TPT1P9	9	118082869	118083382	processed_pseudogene	-	-0.711365	0.889071	-2.95241	0.00328494	0.0521649	-2.18724
ENSG00000100784	RPS6KA5	14	90847861	91060641	protein_coding	-	-0.431966	5.39048	-2.95098	0.00329992	0.0523632	-2.73154
ENSG00000113263	ITK	5	157142933	157255185	protein_coding	+	1.39601	1.40717	2.94952	0.00331533	0.0525443	-2.16913
ENSG00000071082	RPL31	2	101002229	101024032	protein_coding	+	-0.390951	6.44151	-2.94942	0.00331633	0.0525443	-3.07642
ENSG00000198092	TMPRSS11F	4	68053198	68129869	protein_coding	-	-1.44601	-1.64623	-2.94881	0.00332286	0.0526081	-2.18265
ENSG00000143891	GALM	2	38666081	38741237	protein_coding	+	0.800993	3.92816	2.94805	0.00333083	0.0526947	-2.50841
ENSG00000109475	RPL34	4	108620566	108630412	protein_coding	+	-0.378451	6.42485	-2.94726	0.00333925	0.0527883	-2.9696
ENSG00000167601	AXL	19	41219223	41261766	protein_coding	+	0.777473	3.36353	2.94649	0.00334742	0.0528776	-2.47555
ENSG00000134463	ECHDC3	10	11742366	11764070	protein_coding	+	-1.16727	0.35666	-2.94592	0.00335355	0.0529347	-2.20411
ENSG00000118985	ELL2	5	95885098	95961851	protein_coding	-	-0.322636	7.54645	-2.94429	0.00337095	0.0531696	-3.23226
ENSG00000101577	LPIN2	18	2916994	3013315	protein_coding	-	0.446093	6.35992	2.94377	0.00337657	0.0532182	-2.88427
ENSG00000145390	USP53	4	119212587	119295517	protein_coding	+	-0.375454	6.60504	-2.94335	0.00338108	0.0532494	-3.02812
ENSG00000196187	TMEM63A	1	225845536	225882380	protein_coding	-	0.397786	6.4892	2.94276	0.00338746	0.0533101	-2.95171
ENSG00000183576	SETD3	14	99397748	99480889	protein_coding	-	-0.320836	5.54064	-2.94209	0.0033946	0.0533825	-2.86179
ENSG00000196503	ARL9	4	56505209	56524959	protein_coding	+	1.02146	-2.15636	2.94081	0.00340854	0.0535286	-2.20174
ENSG00000169504	CLIC4	1	24745382	24844321	protein_coding	+	0.574084	5.04096	2.94076	0.00340898	0.0535286	-2.67072
ENSG00000169087	HSPBAP1	3	122739999	122793831	protein_coding	-	-0.726826	3.81874	-2.93947	0.00342298	0.0537053	-2.46812
ENSG00000007171	NOS2	17	27756766	27800529	protein_coding	-	0.86986	5.7069	2.93926	0.00342534	0.0537053	-2.94507
ENSG00000111262	KCNA1	12	4909905	4918256	protein_coding	+	1.32341	-2.06999	2.93862	0.00343233	0.0537748	-2.19338
ENSG00000100650	SRSF5	14	69726900	69772005	protein_coding	+	-0.219393	8.15746	-2.93499	0.00347208	0.0543572	-3.42837
ENSG00000136286	MYO1G	7	44962662	44979088	protein_coding	-	1.32542	3.39932	2.93431	0.00347952	0.0544059	-2.27288
ENSG00000127124	HIVEP3	1	41506365	42035925	protein_coding	-	0.679023	4.03101	2.93424	0.00348037	0.0544059	-2.60139
ENSG00000085265	FCN1	9	134903232	134917912	protein_coding	-	1.89064	1.69428	2.93391	0.00348397	0.0544218	-2.22081
ENSG00000272419	LINC01145	1	145164099	145216058	transcribed_unprocessed_pseudogene	-	0.893196	2.5594	2.93364	0.00348698	0.0544285	-2.27836
ENSG00000135905	DOCK10	2	224765090	225042445	protein_coding	-	0.939536	4.26827	2.93325	0.00349123	0.054449	-2.50179
ENSG00000204616	TRIM31	6	30102897	30113090	protein_coding	-	1.37023	1.97422	2.93305	0.00349347	0.054449	-2.24562
ENSG00000170921	TANC2	17	63009556	63427699	protein_coding	+	-0.229392	6.91515	-2.93146	0.00351121	0.054685	-3.14847
ENSG00000206559	ZCWPW2	3	28348721	28538122	protein_coding	+	1.07246	-0.157382	2.93117	0.00351436	0.0546936	-2.2192
ENSG00000176771	NCKAP5	2	132671788	133568463	protein_coding	-	-1.06465	0.661762	-2.93035	0.00352351	0.0547954	-2.25832
ENSG00000148737	TCF7L2	10	112950247	113167678	protein_coding	+	0.406661	5.53481	2.92983	0.00352932	0.0548453	-2.81246
ENSG00000113621	TXNDC15	5	134874371	134901635	protein_coding	+	-0.667338	3.79198	-2.92925	0.00353585	0.0548778	-2.54155
ENSG00000163590	PPM1L	3	160755602	161078902	protein_coding	+	-0.512673	5.3912	-2.92918	0.00353663	0.0548778	-2.99991
ENSG00000184809	B3GALT5-AS1	21	39597147	39612910	lncRNA	-	-1.18641	1.75601	-2.92829	0.00354658	0.0549916	-2.30577
ENSG00000258733	LINC02328	14	85911438	86161500	lncRNA	+	1.16295	-1.43589	2.92691	0.00356215	0.0551924	-2.22603
ENSG00000100749	VRK1	14	96797382	96931722	protein_coding	+	-0.657621	3.13631	-2.92567	0.00357617	0.0553689	-2.52078
ENSG00000158683	PKD1L1	7	47740202	47948491	protein_coding	-	1.01871	0.125867	2.92262	0.00361081	0.0558641	-2.29486
ENSG00000284473	MIR4720	16	81385018	81385093	miRNA	+	-1.09004	-0.683173	-2.92184	0.00361979	0.0559618	-2.24086
ENSG00000288073	AC022463.1	4	37454698	37476401	lncRNA	-	1.06395	-2.28168	2.92034	0.00363694	0.0561856	-2.2608
ENSG00000168329	CX3CR1	3	39263495	39281735	protein_coding	-	1.27679	0.815099	2.91987	0.00364241	0.0562042	-2.27302
ENSG00000263740	RN7SL4P	3	15738515	15738809	misc_RNA	+	0.48016	7.78477	2.91938	0.00364796	0.0562042	-3.33844
ENSG00000280721	LINC01943	2	87439523	87459044	lncRNA	-	1.20774	-2.1241	2.91924	0.00364963	0.0562042	-2.25567
ENSG00000138071	ACTR2	2	65227753	65271253	protein_coding	+	-0.27456	8.29611	-2.91911	0.00365116	0.0562042	-3.52125
ENSG00000131508	UBE2D2	5	139526431	139628434	protein_coding	+	-0.32845	5.44338	-2.91908	0.0036515	0.0562042	-2.82578
ENSG00000286172	RNVU1-8	1	147084616	147084756	snRNA	-	1.07891	-2.35804	2.91874	0.00365539	0.0562229	-2.27089
ENSG00000172116	CD8B	2	86815339	86861924	protein_coding	-	1.26859	-0.654697	2.91728	0.00367233	0.0564423	-2.25694
ENSG00000148357	HMCN2	9	130265882	130434123	protein_coding	+	0.952703	2.66094	2.91703	0.00367516	0.0564446	-2.51023
ENSG00000246705	H2AJ	12	14774383	14778002	protein_coding	+	-0.535346	4.59735	-2.916	0.00368709	0.0565865	-2.77094
ENSG00000114019	AMOTL2	3	134355874	134375479	protein_coding	-	0.549442	5.20259	2.915	0.00369884	0.0567254	-2.94135
ENSG00000147650	LRP12	8	104489231	104589024	protein_coding	-	-0.683065	3.01037	-2.91311	0.00372096	0.0570231	-2.63558
ENSG00000224961	LINC01752	20	10696949	10754033	lncRNA	+	1.06826	-1.12671	2.91249	0.00372822	0.0570928	-2.26706
ENSG00000168310	IRF2	4	184387729	184474550	protein_coding	-	0.420871	6.07406	2.91198	0.00373425	0.0571233	-2.9871
ENSG00000133104	SPART	13	36301638	36370180	protein_coding	-	0.452928	5.59119	2.91165	0.0037381	0.0571233	-2.94651
ENSG00000218739	CEBPZOS	2	37196488	37216193	protein_coding	+	-0.556696	4.31746	-2.91163	0.00373836	0.0571233	-2.72083
ENSG00000115414	FN1	2	215360440	215436073	protein_coding	-	1.07697	2.04642	2.91123	0.00374311	0.0571544	-2.65146
ENSG00000065675	PRKCQ	10	6427143	6580301	protein_coding	-	1.25819	-0.0172471	2.91001	0.00375751	0.0572672	-2.27556
ENSG00000143502	SUSD4	1	223220819	223364178	protein_coding	-	-0.884191	2.10614	-2.90991	0.00375861	0.0572672	-2.54666
ENSG00000179750	APOBEC3B	22	38982347	38992804	protein_coding	+	1.25399	1.03725	2.90991	0.00375866	0.0572672	-2.30005
ENSG00000139508	SLC46A3	13	28700064	28718970	protein_coding	-	-0.792263	3.68109	-2.90957	0.00376274	0.0572878	-2.51347
ENSG00000170275	CRTAP	3	33114014	33147773	protein_coding	+	-0.514047	4.50425	-2.90902	0.00376922	0.057345	-2.79483
ENSG00000184675	AMER1	X	64185117	64205708	protein_coding	-	0.863655	2.11473	2.90843	0.00377622	0.0574101	-2.46196
ENSG00000076770	MBNL3	X	132369317	132489968	protein_coding	-	-0.507498	4.48212	-2.90809	0.00378031	0.0574189	-2.81732
ENSG00000112339	HBS1L	6	134960378	135103056	protein_coding	-	-0.37395	5.37659	-2.90792	0.00378226	0.0574189	-2.9693
ENSG00000025796	SEC63	6	107867756	107958208	protein_coding	-	-0.299903	6.17521	-2.90759	0.00378626	0.0574381	-3.04647
ENSG00000118503	TNFAIP3	6	137867214	137883312	protein_coding	+	0.91292	8.72929	2.90702	0.003793	0.0574651	-3.50236
ENSG00000227032	RPS2P36	10	96620877	96621707	processed_pseudogene	-	1.43554	-0.924044	2.90698	0.0037935	0.0574651	-2.29963
ENSG00000164825	DEFB1	8	6870592	6877936	protein_coding	-	1.22871	0.149866	2.90554	0.00381077	0.0576852	-2.29252
ENSG00000217027	TPT1P4	6	144200447	144200965	processed_pseudogene	-	-0.887092	-1.284	-2.90493	0.00381804	0.0577536	-2.29213
ENSG00000152990	ADGRA3	4	22345071	22516066	protein_coding	-	-0.825022	4.05251	-2.9043	0.00382568	0.0578277	-2.65755
ENSG00000227082	LINC02798	1	121396754	121463508	lncRNA	+	1.06735	-1.47661	2.90367	0.0038332	0.0578998	-2.29774
ENSG00000257446	ZNF878	19	12043805	12052961	protein_coding	-	1.02861	-2.00396	2.90242	0.00384827	0.0580857	-2.30436
ENSG00000174151	CYB561D1	1	109494052	109502932	protein_coding	+	-0.485793	3.74006	-2.90198	0.0038536	0.0580935	-2.72268
ENSG00000137275	RIPK1	6	3063991	3115187	protein_coding	+	0.420883	5.76888	2.9018	0.00385578	0.0580935	-2.89744
ENSG00000183354	KIAA2026	9	5881596	6008482	protein_coding	-	-0.305459	6.07236	-2.9015	0.00385945	0.0580935	-3.08442
ENSG00000008018	PSMB1	6	170535120	170553307	protein_coding	-	-0.389501	5.36315	-2.90126	0.00386239	0.0580935	-2.92137
ENSG00000107960	STN1	10	103877569	103918184	protein_coding	-	-0.478434	4.80588	-2.90124	0.00386259	0.0580935	-2.8414
ENSG00000226479	TMEM185B	2	120217479	120223400	protein_coding	-	0.673235	4.97285	2.90062	0.00387011	0.0581362	-2.80853
ENSG00000106123	EPHB6	7	142855061	142871094	protein_coding	+	-0.900553	1.86452	-2.90044	0.00387239	0.0581362	-2.40215
ENSG00000205502	C2CD4B	15	62163535	62165285	protein_coding	-	1.10482	-0.0326669	2.90033	0.00387372	0.0581362	-2.33424
ENSG00000095397	WHRN	9	114402080	114505473	protein_coding	-	0.636557	5.05474	2.89912	0.00388841	0.058315	-2.82738
ENSG00000101000	PROCR	20	35172072	35216240	protein_coding	+	1.02922	-2.14284	2.8987	0.00389362	0.0583516	-2.31447
ENSG00000230943	LINC02541	6	113616927	113650090	lncRNA	-	1.08662	1.14177	2.89827	0.0038988	0.0583877	-2.3615
ENSG00000273174	AC108673.2	3	129123439	129124003	lncRNA	+	1.1708	0.422417	2.89782	0.00390442	0.0584285	-2.31167
ENSG00000233708	AL512353.2	1	42886597	42888767	processed_pseudogene	-	1.10508	-2.57857	2.8976	0.00390708	0.0584285	-2.32483
ENSG00000259952	AC009133.2	16	29806496	29807732	lncRNA	-	0.939913	-2.29731	2.89712	0.00391292	0.0584742	-2.33723
ENSG00000279320	AC069528.2	3	146504570	146506560	TEC	-	1.40512	1.49719	2.89676	0.00391734	0.0584987	-2.32261
ENSG00000138135	CH25H	10	89205629	89207317	protein_coding	-	1.24094	0.665646	2.89608	0.0039257	0.058582	-2.32982
ENSG00000198342	ZNF442	19	12345944	12365905	protein_coding	-	1.07622	0.908234	2.89501	0.00393893	0.0587378	-2.36251
ENSG00000183734	ASCL2	11	2268495	2270952	protein_coding	-	1.09201	-0.120106	2.89152	0.00398234	0.059343	-2.33064
ENSG00000103056	SMPD3	16	68358327	68448508	protein_coding	-	0.702474	4.87012	2.89045	0.00399567	0.0594961	-2.89088
ENSG00000168268	NT5DC2	3	52524385	52535054	protein_coding	-	-0.807649	2.10648	-2.89024	0.00399826	0.0594961	-2.55827
ENSG00000241187	AC008379.1	5	154729231	154729694	processed_pseudogene	+	1.01206	-2.01658	2.88816	0.0040245	0.0598144	-2.33791
ENSG00000248196	AC092658.1	4	87166844	87167734	processed_pseudogene	+	1.17241	-1.44818	2.88809	0.00402534	0.0598144	-2.34507
ENSG00000065809	FAM107B	10	14518557	14774897	protein_coding	-	-0.207948	8.5122	-2.88623	0.00404886	0.0601214	-3.73124
ENSG00000033178	UBA6	4	67612652	67701155	protein_coding	-	0.319649	6.74071	2.88566	0.00405606	0.0601782	-3.14216
ENSG00000054690	PLEKHH1	14	67533290	67589612	protein_coding	+	0.607927	6.06727	2.88548	0.00405841	0.0601782	-3.17339
ENSG00000063127	SLC6A16	19	49289638	49325215	protein_coding	-	1.16588	1.66093	2.88416	0.00407522	0.060385	-2.37107
ENSG00000167613	LAIR1	19	54351384	54370558	protein_coding	-	1.26769	2.73697	2.88383	0.00407937	0.060393	-2.41292
ENSG00000269044	AC024075.2	19	16633797	16635269	lncRNA	-	-1.02244	0.966367	-2.88366	0.0040815	0.060393	-2.37035
ENSG00000101986	ABCD1	X	153724856	153744755	protein_coding	+	0.789225	3.2108	2.88183	0.00410494	0.0606829	-2.54724
ENSG00000134363	FST	5	53480626	53487134	protein_coding	+	1.25995	-0.635667	2.88168	0.00410686	0.0606829	-2.36199
ENSG00000276067	AC009542.2	7	135246113	135317752	transcribed_unprocessed_pseudogene	-	1.02415	-2.09849	2.88068	0.00411973	0.0608303	-2.35975
ENSG00000202272	AC131011.1	X	23782210	23782310	misc_RNA	+	1.30835	-1.99028	2.88027	0.00412509	0.0608667	-2.38344
ENSG00000145332	KLHL8	4	87160103	87240314	protein_coding	-	-0.515419	4.52555	-2.87957	0.00413403	0.060956	-2.84512
ENSG00000276023	DUSP14	17	37489891	37513501	protein_coding	+	-0.499022	5.52947	-2.87913	0.00413973	0.0609973	-2.96994
ENSG00000120756	PLS1	3	142596393	142713664	protein_coding	+	-0.510495	5.76472	-2.8782	0.0041518	0.0611323	-2.87659
ENSG00000197721	CR1L	1	207645113	207738416	protein_coding	+	1.08177	0.635319	2.87752	0.00416058	0.0612188	-2.42604
ENSG00000078747	ITCH	20	34363241	34540748	protein_coding	+	-0.247771	6.832	-2.87688	0.00416902	0.0612946	-3.26115
ENSG00000168032	ENTPD3	3	40387184	40428744	protein_coding	+	-0.795406	2.66259	-2.87668	0.00417156	0.0612946	-2.68135
ENSG00000125037	EMC3	3	9962537	10011116	protein_coding	-	-0.395638	5.42543	-2.87593	0.00418132	0.061395	-2.89135
ENSG00000259502	AL132640.2	14	67610986	67613864	processed_pseudogene	+	0.959528	-2.2239	2.87466	0.00419791	0.0615958	-2.39168
ENSG00000111640	GAPDH	12	6534512	6538374	protein_coding	+	-0.250507	8.94657	-2.87401	0.00420653	0.0616126	-3.86744
ENSG00000132780	NASP	1	45583846	45618904	protein_coding	+	0.382849	5.56685	2.87395	0.0042073	0.0616126	-3.08286
ENSG00000217801	AL390719.1	1	1059708	1069355	transcribed_unprocessed_pseudogene	+	1.1777	0.0214391	2.8739	0.00420785	0.0616126	-2.38182
ENSG00000031081	ARHGAP31	3	119294383	119420714	protein_coding	+	0.763035	3.47582	2.87234	0.00422841	0.0618361	-2.66743
ENSG00000164236	ANKRD33B	5	10564070	10657816	protein_coding	+	1.25248	1.20377	2.87208	0.00423192	0.0618361	-2.48853
ENSG00000232912	RERE-AS1	1	8424645	8435013	lncRNA	+	1.07753	-2.00834	2.87208	0.00423193	0.0618361	-2.40087
ENSG00000198899	MT-ATP6	MT	8527	9207	protein_coding	+	-0.549924	11.8876	-2.87164	0.00423767	0.061877	-5.46499
ENSG00000168036	CTNNB1	3	41194741	41260096	protein_coding	+	-0.163422	7.97271	-2.87114	0.00424423	0.0619298	-3.62148
ENSG00000123739	PLA2G12A	4	109709989	109730070	protein_coding	-	-0.961906	2.55355	-2.87064	0.00425094	0.0619848	-2.52377
ENSG00000134258	VTCN1	1	117143587	117210960	protein_coding	-	-0.80425	3.0621	-2.8702	0.00425674	0.0620264	-2.74165
ENSG00000138801	PAPSS1	4	107590276	107720234	protein_coding	-	-0.416233	5.78785	-2.86966	0.0042639	0.0620769	-3.13369
ENSG00000137078	SIT1	9	35649295	35650950	protein_coding	-	1.13672	-1.69232	2.86949	0.00426611	0.0620769	-2.40472
ENSG00000196562	SULF2	20	47656348	47786616	protein_coding	-	-0.629307	5.06538	-2.86819	0.00428341	0.0622856	-2.9233
ENSG00000159374	M1AP	2	74557883	74648338	protein_coding	-	1.06782	1.61895	2.86764	0.00429077	0.0623191	-2.50592
ENSG00000170759	KIF5B	10	32009015	32056425	protein_coding	-	-0.152052	7.93953	-2.86758	0.00429164	0.0623191	-3.61931
ENSG00000164237	CMBL	5	10275875	10307902	protein_coding	-	-0.848834	2.36457	-2.86733	0.00429493	0.0623238	-2.66708
ENSG00000089050	RBBP9	20	18486540	18497225	protein_coding	-	-0.741885	4.43947	-2.86688	0.00430102	0.0623693	-2.83511
ENSG00000113369	ARRDC3	5	91368631	91383317	protein_coding	-	0.343139	7.16799	2.86611	0.00431133	0.0624756	-3.36249
ENSG00000124143	ARHGAP40	20	38601934	38651035	protein_coding	+	-1.24517	-0.482076	-2.86547	0.00431986	0.0625562	-2.39776
ENSG00000112159	MDN1	6	89642498	89819794	protein_coding	-	0.340671	6.65814	2.86427	0.00433602	0.062747	-3.3487
ENSG00000108984	MAP2K6	17	69414697	69553865	protein_coding	+	0.59223	4.41488	2.86388	0.00434135	0.062781	-2.85819
ENSG00000227243	SLAMF6P1	1	162445549	162446566	unprocessed_pseudogene	+	1.11519	-1.53032	2.86288	0.00435487	0.0629332	-2.40361
ENSG00000251015	SLC25A30-AS1	13	45418162	45420371	lncRNA	+	0.969445	-1.88262	2.86178	0.00436971	0.0631043	-2.42267
ENSG00000134986	NREP	5	111662621	111997464	protein_coding	-	1.11071	-0.789728	2.85633	0.00444439	0.0641389	-2.4288
ENSG00000128165	ADM2	22	50481543	50486440	protein_coding	+	1.10752	-0.27479	2.85492	0.00446381	0.064338	-2.44223
ENSG00000141424	SLC39A6	18	36108531	36129385	protein_coding	-	-0.518612	4.98761	-2.85489	0.00446431	0.064338	-3.01437
ENSG00000196586	MYO6	6	75749192	75919537	protein_coding	+	-0.373259	7.72086	-2.85346	0.00448417	0.0645801	-3.57531
ENSG00000206527	HACD2	3	123490820	123585053	protein_coding	-	-0.558003	3.80617	-2.85069	0.00452286	0.0650698	-2.90372
ENSG00000203786	KPRP	1	152759561	152762052	protein_coding	+	-1.36324	-2.2154	-2.85055	0.00452471	0.0650698	-2.46381
ENSG00000109466	KLHL2	4	165207561	165323156	protein_coding	+	-0.444049	5.88539	-2.85027	0.00452871	0.0650698	-3.10303
ENSG00000136874	STX17	9	99906654	99974534	protein_coding	+	0.355428	5.37785	2.85014	0.00453055	0.0650698	-3.03515
ENSG00000159348	CYB5R1	1	202961873	202967275	protein_coding	-	-0.449106	5.28239	-2.84776	0.00456403	0.065506	-3.0857
ENSG00000240047	RPS3AP32	8	74055882	74056647	processed_pseudogene	+	1.13146	-1.23413	2.84729	0.00457064	0.0655561	-2.46737
ENSG00000064309	CDON	11	125955796	126063335	protein_coding	-	-0.84928	2.91474	-2.84679	0.00457783	0.065587	-2.77936
ENSG00000111058	ACSS3	12	80936414	81261210	protein_coding	+	-0.778208	3.74175	-2.84617	0.00458653	0.065587	-2.81878
ENSG00000082397	EPB41L3	18	5392381	5630700	protein_coding	-	1.003	3.00667	2.84612	0.00458721	0.065587	-2.63704
ENSG00000236303	LINC02646	10	130213488	130483193	lncRNA	+	0.999755	-1.67021	2.84612	0.00458721	0.065587	-2.46656
ENSG00000173567	ADGRF3	2	26308173	26346817	protein_coding	-	1.03926	-1.80935	2.84604	0.00458838	0.065587	-2.45005
ENSG00000237181	PRKAR1B-AS1	7	603185	608482	lncRNA	+	1.18777	-2.14421	2.84539	0.00459763	0.0656747	-2.46828
ENSG00000163960	UBXN7	3	196347662	196432430	protein_coding	-	-0.251242	6.32419	-2.845	0.00460317	0.0657092	-3.2492
ENSG00000213533	STIMATE	3	52836219	52897548	protein_coding	-	0.973529	-1.16041	2.84469	0.00460763	0.0657282	-2.45952
ENSG00000215414	PSMA6P1	Y	13286638	13287378	processed_pseudogene	+	0.770003	-1.33055	2.84411	0.00461584	0.0658007	-2.45454
ENSG00000100300	TSPO	22	43151547	43163242	protein_coding	+	-0.676262	4.13793	-2.84261	0.00463738	0.0660379	-2.77621
ENSG00000250508	LINC02701	11	68870664	68874542	lncRNA	+	1.03724	0.21397	2.84251	0.00463876	0.0660379	-2.50884
ENSG00000198836	OPA1	3	193593144	193697811	protein_coding	+	-0.232226	6.26706	-2.84181	0.00464887	0.0661372	-3.34238
ENSG00000277734	TRAC	14	22547506	22552156	TR_C_gene	+	1.10659	1.30224	2.84127	0.00465655	0.0662017	-2.60499
ENSG00000233695	GAS6-AS1	13	113815630	113845744	lncRNA	+	-0.979037	1.55368	-2.84046	0.00466826	0.0662844	-2.64367
ENSG00000169499	PLEKHA2	8	38901235	38973912	protein_coding	+	0.352435	6.28019	2.84037	0.00466959	0.0662844	-3.20582
ENSG00000280245	AC079336.7	17	32504567	32505644	TEC	-	0.941031	-1.94046	2.84021	0.00467182	0.0662844	-2.48273
ENSG00000091039	OSBPL8	12	76351797	76559809	protein_coding	-	-0.382617	7.13385	-2.83892	0.00469051	0.0665047	-3.32852
ENSG00000123836	PFKFB2	1	207034366	207081024	protein_coding	+	-0.343144	6.07477	-2.83852	0.00469633	0.0665424	-3.25905
ENSG00000167157	PRRX2	9	129665647	129722674	protein_coding	+	1.1348	-0.535859	2.83673	0.00472236	0.0668662	-2.47667
ENSG00000131042	LILRB2	19	54273821	54281184	protein_coding	-	1.6682	3.75675	2.83629	0.00472872	0.0669113	-2.65661
ENSG00000240233	RN7SL587P	14	77547566	77547846	misc_RNA	-	0.984153	-1.95452	2.83568	0.00473767	0.0669928	-2.49162
ENSG00000174946	GPR171	3	151197832	151203216	protein_coding	-	1.17926	-1.39464	2.83449	0.00475516	0.0671632	-2.50153
ENSG00000231534	FBXO36-IT1	2	229942728	229945137	lncRNA	+	0.994526	-1.94451	2.83442	0.0047561	0.0671632	-2.4899
ENSG00000238045	AC009133.1	16	29808636	29821252	lncRNA	-	0.869635	3.60427	2.83385	0.00476459	0.067238	-2.6511
ENSG00000159399	HK2	2	74834127	74893359	protein_coding	+	0.497414	6.31959	2.83266	0.00478199	0.0674382	-3.27859
ENSG00000249241	LINC02265	4	40316485	40330419	lncRNA	+	-1.14503	0.622874	-2.83139	0.00480084	0.0676588	-2.49076
ENSG00000020577	SAMD4A	14	54566117	54793315	protein_coding	+	0.616121	4.09117	2.83074	0.00481046	0.067749	-2.87313
ENSG00000100697	DICER1	14	95086228	95158010	protein_coding	-	-0.201639	7.10738	-2.82923	0.0048328	0.068018	-3.47004
ENSG00000139842	CUL4A	13	113208193	113267108	protein_coding	+	-0.237405	6.2946	-2.82889	0.00483791	0.0680444	-3.27886
ENSG00000187116	LILRA5	19	54307070	54313166	protein_coding	-	1.95244	3.13366	2.82798	0.00485152	0.0681903	-2.58485
ENSG00000126368	NR1D1	17	40092793	40100589	protein_coding	-	0.772128	4.75536	2.82709	0.00486481	0.0683075	-2.93845
ENSG00000227295	ELL2P1	1	158175850	158177755	processed_pseudogene	-	0.840818	-1.12194	2.82699	0.00486636	0.0683075	-2.50767
ENSG00000087502	ERGIC2	12	29337352	29381189	protein_coding	-	-0.457592	4.99597	-2.82631	0.00487645	0.0684037	-3.0012
ENSG00000277610	RNVU1-4	1	120942600	120942763	snRNA	+	1.05014	-1.69301	2.82474	0.00490006	0.068689	-2.51421
ENSG00000186522	SEPTIN10	2	109542799	109614143	protein_coding	-	-0.445921	5.08565	-2.8245	0.00490379	0.0686955	-3.103
ENSG00000225932	CTAGE4	7	144183466	144186053	protein_coding	+	1.01137	-1.70632	2.82389	0.00491292	0.0687777	-2.53125
ENSG00000105220	GPI	19	34359480	34402413	protein_coding	+	-0.339844	6.35103	-2.82324	0.00492278	0.0688698	-3.42884
ENSG00000138764	CCNG2	4	77157207	77433388	protein_coding	+	-0.564743	5.87469	-2.82234	0.00493649	0.0689923	-3.17613
ENSG00000226950	DANCR	4	52712404	52720351	lncRNA	+	-0.74134	2.38088	-2.82223	0.00493809	0.0689923	-2.80491
ENSG00000124508	BTN2A2	6	26383096	26394874	protein_coding	+	0.767497	3.47252	2.82106	0.00495585	0.0691945	-2.7714
ENSG00000108342	CSF3	17	40015361	40017813	protein_coding	+	1.36029	0.271715	2.81972	0.00497625	0.0694332	-2.53848
ENSG00000170899	GSTA4	6	52977948	52995304	protein_coding	-	-0.966301	2.09848	-2.81858	0.00499373	0.0696309	-2.65024
ENSG00000166510	CCDC68	18	54901509	54959461	protein_coding	-	0.918403	0.698924	2.81818	0.00499987	0.0696704	-2.6319
ENSG00000115935	WIPF1	2	174559572	174682916	protein_coding	-	1.0815	6.1338	2.81749	0.00501044	0.0697526	-3.09202
ENSG00000214485	RPL7P1	5	150094302	150095048	processed_pseudogene	+	-0.559986	0.206172	-2.81737	0.0050124	0.0697526	-2.58335
ENSG00000122335	SERAC1	6	158109519	158168280	protein_coding	-	-0.563827	3.61895	-2.81642	0.00502694	0.0698783	-2.87779
ENSG00000196805	SPRR2B	1	153070224	153070840	protein_coding	-	-1.41177	-2.13181	-2.81611	0.00503182	0.0698783	-2.56079
ENSG00000288568	AC092720.3	16	87492555	87516940	lncRNA	+	0.99931	-1.76776	2.81599	0.00503361	0.0698783	-2.54769
ENSG00000055917	PUM2	2	20248691	20352234	protein_coding	-	-0.232593	7.63588	-2.81592	0.00503472	0.0698783	-3.59596
ENSG00000108602	ALDH3A1	17	19737984	19748943	protein_coding	-	-0.547895	8.67618	-2.81552	0.00504087	0.0698877	-4.081
ENSG00000134184	GSTM1	1	109687814	109709039	protein_coding	+	-1.44702	-0.929372	-2.81545	0.00504204	0.0698877	-2.57871
ENSG00000019169	MARCO	2	118942166	118994660	protein_coding	+	1.2869	-2.45739	2.81441	0.00505816	0.0700649	-2.54344
ENSG00000259354	AC025580.2	15	45448427	45513767	lncRNA	+	1.21413	2.43108	2.81111	0.00510951	0.0706947	-2.56402
ENSG00000198242	RPL23A	17	28719985	28724359	protein_coding	+	-0.359705	6.2301	-2.81088	0.00511317	0.0706947	-3.37725
ENSG00000141384	TAF4B	18	26226445	26391685	protein_coding	+	0.817391	2.18414	2.81084	0.0051137	0.0706947	-2.79078
ENSG00000124164	VAPB	20	58389229	58451101	protein_coding	+	-0.317438	5.38045	-2.80778	0.00516186	0.0712699	-3.21718
ENSG00000166295	ANAPC16	10	72216000	72235860	protein_coding	+	-0.336855	6.05171	-2.80777	0.00516208	0.0712699	-3.31681
ENSG00000174652	ZNF266	19	9412461	9435571	protein_coding	-	-0.476118	4.66049	-2.80723	0.00517065	0.0713414	-3.05554
ENSG00000279400	AC008957.3	5	36667717	36669958	TEC	+	1.16215	-1.50583	2.80631	0.0051852	0.0714953	-2.57183
ENSG00000009765	IYD	6	150368892	150405969	protein_coding	+	-0.890515	1.23585	-2.80586	0.00519232	0.0715465	-2.71787
ENSG00000272686	AC006333.1	7	123749068	123751166	lncRNA	+	-0.787702	2.27972	-2.80514	0.00520371	0.0716491	-2.73381
ENSG00000117266	CDK18	1	205504595	205532793	protein_coding	+	0.810138	2.79842	2.80496	0.00520657	0.0716491	-2.79043
ENSG00000106799	TGFBR1	9	99104038	99154192	protein_coding	+	-0.535044	5.05666	-2.80308	0.00523665	0.0720159	-3.06988
ENSG00000164308	ERAP2	5	96875986	96919703	protein_coding	+	0.833325	4.35579	2.8011	0.00526848	0.0724064	-2.87945
ENSG00000186474	KLK12	19	51029092	51035230	protein_coding	-	-1.39439	-1.1864	-2.79875	0.00530632	0.0728788	-2.59079
ENSG00000125304	TM9SF2	13	99446311	99564048	protein_coding	+	-0.259054	7.34595	-2.79519	0.00536428	0.0736267	-3.6945
ENSG00000277632	CCL3	17	36088256	36090169	protein_coding	-	1.84385	2.86113	2.79471	0.00537217	0.0736869	-2.61868
ENSG00000226067	LINC00623	1	120913184	121009291	lncRNA	+	0.848216	1.98865	2.79248	0.00540886	0.0741419	-2.72558
ENSG00000164920	OSR2	8	98944403	98952104	protein_coding	+	1.02746	-2.48383	2.7916	0.00542336	0.0742923	-2.62532
ENSG00000162745	OLFML2B	1	161983192	162023854	protein_coding	-	1.17227	-0.556751	2.7912	0.00542993	0.0743339	-2.61036
ENSG00000114480	GBE1	3	81489703	81761645	protein_coding	-	-0.447847	4.68888	-2.78944	0.00545912	0.0746848	-3.1151
ENSG00000126267	COX6B1	19	35648323	35658782	protein_coding	+	-0.352861	5.53542	-2.78797	0.00548362	0.0749713	-3.27517
ENSG00000146070	PLA2G7	6	46704201	46735693	protein_coding	-	1.25391	0.596208	2.78733	0.0054943	0.0750685	-2.61246
ENSG00000104312	RIPK2	8	89757806	89791064	protein_coding	+	0.760563	4.081	2.78684	0.00550264	0.0751337	-2.94049
ENSG00000087301	TXNDC16	14	52430596	52552522	protein_coding	-	-0.773078	2.25972	-2.78614	0.00551435	0.0752448	-2.84769
ENSG00000100030	MAPK1	22	21759657	21867680	protein_coding	-	-0.284968	6.87419	-2.78539	0.00552685	0.075357	-3.49529
ENSG00000149150	SLC43A1	11	57484534	57515780	protein_coding	-	1.07284	-1.07825	2.7851	0.00553176	0.075357	-2.62785
ENSG00000135047	CTSL	9	87726109	87731469	protein_coding	+	0.618598	5.39366	2.78501	0.00553332	0.075357	-3.19882
ENSG00000176083	ZNF683	1	26361634	26374522	protein_coding	-	1.21849	-1.22084	2.7834	0.0055604	0.0756768	-2.6295
ENSG00000153283	CD96	3	111292719	111665750	protein_coding	+	1.15605	1.48283	2.78294	0.00556829	0.0757353	-2.71441
ENSG00000133740	E2F5	8	85177154	85217158	protein_coding	+	0.925963	1.89577	2.78221	0.00558066	0.0758544	-2.77878
ENSG00000164120	HPGD	4	174490175	174523154	protein_coding	-	-0.99137	4.60593	-2.78156	0.00559171	0.075883	-2.88537
ENSG00000139637	C12orf10	12	53299695	53307177	protein_coding	+	-0.577667	3.45289	-2.78154	0.00559201	0.075883	-2.93735
ENSG00000176907	TCIM	8	40153482	40155310	protein_coding	+	0.832246	3.04192	2.78145	0.00559358	0.075883	-2.91243
ENSG00000136731	UGGT1	2	128091200	128195677	protein_coding	+	-0.410133	6.12768	-2.77971	0.00562306	0.0761902	-3.36692
ENSG00000236254	MTND4P14	9	5107937	5109290	unprocessed_pseudogene	+	1.08997	-0.0374618	2.77969	0.00562346	0.0761902	-2.63447
ENSG00000265972	TXNIP	1	145992435	145996579	protein_coding	-	0.375087	9.49637	2.77914	0.00563289	0.0762675	-4.25635
ENSG00000091972	CD200	3	112332347	112362812	protein_coding	+	1.07845	-0.429463	2.77893	0.00563643	0.0762675	-2.63377
ENSG00000136250	AOAH	7	36512941	36724549	protein_coding	-	1.36937	3.10433	2.77735	0.0056636	0.0765641	-2.76479
ENSG00000185433	LINC00158	21	25385388	25431701	lncRNA	-	0.992557	-2.1302	2.77723	0.00566562	0.0765641	-2.65675
ENSG00000138448	ITGAV	2	186590056	186680901	protein_coding	+	-0.408343	5.8663	-2.77633	0.00568108	0.0767238	-3.4447
ENSG00000023734	STRAP	12	15882387	15903478	protein_coding	+	-0.286987	5.61182	-2.77522	0.00570024	0.076899	-3.35843
ENSG00000243199	AC115223.1	4	65573459	65574328	processed_pseudogene	+	-0.745462	0.713799	-2.77516	0.00570137	0.076899	-2.67048
ENSG00000178177	LCORL	4	17841199	18021876	protein_coding	-	-0.463705	4.41423	-2.77441	0.00571426	0.0769909	-3.13295
ENSG00000249996	PPIC-AS1	5	123036271	123054667	lncRNA	+	0.887922	-2.10171	2.77434	0.0057155	0.0769909	-2.65546
ENSG00000206341	HLA-H	6	29887752	29890482	unprocessed_pseudogene	+	0.796974	2.4989	2.77149	0.00576513	0.0776029	-2.72747
ENSG00000130822	PNCK	X	153669733	153689010	protein_coding	-	-1.00311	-1.54975	-2.77122	0.00576974	0.0776029	-2.67535
ENSG00000227877	MRLN	10	59736692	59756041	protein_coding	-	-1.05718	0.0718413	-2.77107	0.00577251	0.0776029	-2.67077
ENSG00000165168	CYBB	X	37780059	37813461	protein_coding	+	1.03381	4.81783	2.77088	0.00577568	0.0776029	-3.05444
ENSG00000107742	SPOCK2	10	72059034	72089032	protein_coding	-	0.784415	3.78788	2.77023	0.0057871	0.0777067	-2.92096
ENSG00000145284	SCD5	4	82629539	82798796	protein_coding	-	-0.826447	2.76964	-2.76857	0.00581635	0.0780061	-2.9531
ENSG00000120697	ALG5	13	36949738	37000261	protein_coding	-	-0.711711	2.70351	-2.76854	0.00581682	0.0780061	-2.95193
ENSG00000139437	TCHP	12	109900264	109983841	protein_coding	+	0.514649	4.55883	2.76751	0.00583502	0.0782004	-3.1459
ENSG00000157388	CACNA1D	3	53328963	53813733	protein_coding	+	-0.609271	4.56194	-2.76668	0.00584968	0.078347	-3.23226
ENSG00000169813	HNRNPF	10	43385617	43409166	protein_coding	-	0.158698	7.67022	2.76559	0.00586895	0.0785448	-3.84001
ENSG00000087250	MT3	16	56589074	56591088	protein_coding	+	-1.18061	-0.710996	-2.76542	0.00587192	0.0785448	-2.67633
ENSG00000268093	AC022154.1	19	48619272	48624132	lncRNA	-	0.983436	-2.06776	2.76247	0.00592457	0.0791988	-2.68331
ENSG00000242285	RPL6P8	3	160584945	160585787	processed_pseudogene	+	0.941749	-2.22027	2.76197	0.00593348	0.0792675	-2.6922
ENSG00000198763	MT-ND2	MT	4470	5511	protein_coding	+	-0.610039	12.4144	-2.76042	0.00596141	0.0795786	-6.18069
ENSG00000152049	KCNE4	2	223051814	223198399	protein_coding	+	1.0592	-1.83938	2.76026	0.00596433	0.0795786	-2.69097
ENSG00000104361	NIPAL2	8	98189826	98294393	protein_coding	-	-0.61688	4.76879	-2.75895	0.00598797	0.0798434	-3.2027
ENSG00000255710	AP003170.1	11	113820856	113821885	processed_pseudogene	-	1.03841	-0.914243	2.75813	0.00600276	0.0799899	-2.68633
ENSG00000268027	AC243960.1	19	41545192	41555462	lncRNA	+	1.03475	-2.23835	2.75707	0.00602189	0.0801941	-2.71322
ENSG00000184319	RPL23AP82	22	50756948	50801309	transcribed_unprocessed_pseudogene	+	-0.933225	1.88289	-2.75683	0.00602633	0.0802024	-2.76268
ENSG00000172478	MAB21L4	2	240886048	240896889	protein_coding	-	-0.785919	3.6554	-2.75604	0.00604071	0.0803429	-3.05817
ENSG00000204261	PSMB8-AS1	6	32844078	32846500	lncRNA	+	0.812808	3.66034	2.75576	0.00604586	0.0803606	-2.83872
ENSG00000179222	MAGED1	X	51803007	51902354	protein_coding	+	-0.535988	5.44757	-2.75546	0.00605136	0.0803829	-3.42885
ENSG00000108055	SMC3	10	110567695	110606048	protein_coding	+	-0.350806	5.46825	-2.75175	0.00611931	0.0812344	-3.34859
ENSG00000131495	NDUFA2	5	140638740	140647771	protein_coding	-	-0.558046	3.92615	-2.75074	0.00613791	0.08139	-3.11963
ENSG00000178567	EPM2AIP1	3	36985043	36993131	protein_coding	-	-0.432369	5.07344	-2.7507	0.00613878	0.08139	-3.22848
ENSG00000123610	TNFAIP6	2	151357592	151380046	protein_coding	+	1.96517	2.91333	2.75027	0.00614657	0.0814421	-2.77124
ENSG00000077063	CTTNBP2	7	117710651	117874139	protein_coding	-	-0.869035	1.51862	-2.74986	0.00615415	0.081478	-2.90806
ENSG00000014123	UFL1	6	96521595	96555276	protein_coding	+	-0.401501	5.36138	-2.74964	0.00615831	0.081478	-3.39629
ENSG00000115085	ZAP70	2	97713560	97739862	protein_coding	+	1.17789	1.02652	2.7495	0.0061609	0.081478	-2.73736
ENSG00000007202	KIAA0100	17	28614446	28645454	protein_coding	-	-0.219847	7.16489	-2.74904	0.0061695	0.0815404	-3.75936
ENSG00000205045	SLFN12L	17	35464249	35487857	protein_coding	-	1.02072	-0.431715	2.74788	0.00619094	0.0816941	-2.71536
ENSG00000274020	LINC01138	1	148290889	148519604	lncRNA	-	0.887104	2.27627	2.74783	0.00619191	0.0816941	-2.82554
ENSG00000198019	FCGR1B	1	121087345	121097161	protein_coding	+	1.7152	1.83375	2.74779	0.00619277	0.0816941	-2.72554
ENSG00000118523	CCN2	6	131948176	131951372	protein_coding	-	0.706449	7.29874	2.74693	0.00620878	0.081854	-3.71848
ENSG00000258741	H2AZ2P1	15	92713477	92734205	transcribed_processed_pseudogene	-	1.00058	-0.449719	2.74607	0.00622488	0.0819696	-2.72357
ENSG00000109189	USP46	4	52590960	52659301	protein_coding	-	-0.446212	4.8792	-2.74604	0.00622534	0.0819696	-3.30901
ENSG00000128203	ASPHD2	22	26429260	26445015	protein_coding	+	0.884597	1.23641	2.74538	0.00623772	0.0820768	-2.86954
ENSG00000230383	AC009245.1	7	137721985	137722846	processed_pseudogene	+	-0.729441	-0.236487	-2.74519	0.00624128	0.0820768	-2.76307
ENSG00000254154	CRYZL2P-SEC16B	1	177928788	178038007	lncRNA	-	0.979061	-1.41038	2.74491	0.00624651	0.0820942	-2.73844
ENSG00000163947	ARHGEF3	3	56727418	57079329	protein_coding	-	0.447535	5.28981	2.74365	0.0062703	0.0823554	-3.32589
ENSG00000270882	H4C14	1	149832659	149839767	protein_coding	+	0.77846	-0.661296	2.74315	0.00627966	0.0824268	-2.73197
ENSG00000175130	MARCKSL1	1	32333839	32336233	protein_coding	-	0.556435	4.69302	2.74248	0.00629236	0.0825421	-3.2413
ENSG00000110025	SNX15	11	65027439	65040572	protein_coding	+	0.898523	-2.13998	2.74153	0.00631041	0.0827273	-2.75817
ENSG00000106034	CPED1	7	120988697	121297442	protein_coding	+	1.08788	-0.658796	2.74083	0.00632366	0.0828494	-2.73779
ENSG00000230438	SERPINB9P1	6	2851230	2881407	lncRNA	-	1.30122	3.18509	2.74045	0.00633089	0.0828925	-2.80789
ENSG00000204632	HLA-G	6	29826967	29831125	protein_coding	+	0.973413	-2.04089	2.74002	0.00633903	0.0829474	-2.75346
ENSG00000229820	CR391992.1	1	28453541	28453934	processed_pseudogene	+	0.88584	-1.82636	2.73756	0.00638589	0.0835087	-2.75742
ENSG00000215533	LINC00189	21	29193480	29288205	lncRNA	+	1.19038	-2.45799	2.73724	0.00639212	0.0835383	-2.76956
ENSG00000254470	AP5B1	11	65773898	65780976	protein_coding	-	0.720588	6.12477	2.7368	0.00640059	0.0835595	-3.37846
ENSG00000174837	ADGRE1	19	6887566	6940459	protein_coding	+	1.45185	2.57335	2.73674	0.00640169	0.0835595	-2.85262
ENSG00000136694	IL36A	2	113005459	113008044	protein_coding	+	-1.86795	-0.119034	-2.73627	0.00641065	0.0836246	-2.75688
ENSG00000169100	SLC25A6	X	1386152	1392113	protein_coding	-	-0.415574	6.17987	-2.73542	0.00642711	0.0837873	-3.59175
ENSG00000121933	TMIGD3	1	111483348	111563962	protein_coding	-	1.07452	-2.18557	2.73441	0.00644648	0.0839879	-2.77688
ENSG00000054267	ARID4B	1	235131634	235328219	protein_coding	-	0.332733	7.08109	2.73295	0.00647486	0.0843054	-3.68404
ENSG00000285554	AC242988.2	1	150173049	150181429	lncRNA	+	1.0229	-2.28112	2.73251	0.00648327	0.0843627	-2.77885
ENSG00000235750	KIAA0040	1	175156986	175192999	protein_coding	-	0.630942	5.1989	2.73199	0.00649343	0.0844304	-3.24088
ENSG00000276070	CCL4L2	17	36210924	36212878	protein_coding	+	1.71135	1.88156	2.73183	0.0064965	0.0844304	-2.79419
ENSG00000154240	CEP112	17	65635537	66192133	protein_coding	-	0.736082	3.89425	2.73101	0.00651256	0.0845868	-3.18484
ENSG00000164032	H2AZ1	4	99948086	99950355	protein_coding	-	-0.44016	5.64092	-2.73017	0.00652903	0.0847485	-3.40912
ENSG00000181722	ZBTB20	3	114314501	115147271	protein_coding	-	0.340148	5.93937	2.72963	0.00653942	0.084831	-3.56544
ENSG00000261595	AL603832.2	1	112715672	112717796	lncRNA	+	1.13522	-1.74747	2.72807	0.00657001	0.0851316	-2.76522
ENSG00000153207	AHCTF1	1	246839098	246931948	protein_coding	-	-0.308779	6.74926	-2.72804	0.00657068	0.0851316	-3.69091
ENSG00000120727	PAIP2	5	139341587	139369720	protein_coding	+	-0.309574	5.77814	-2.72758	0.00657975	0.0851967	-3.3579
ENSG00000117450	PRDX1	1	45511036	45523047	protein_coding	-	-0.294378	9.0115	-2.72729	0.00658543	0.0852178	-4.41368
ENSG00000237596	AL138828.1	6	135991936	136225751	lncRNA	-	1.17749	-0.0861722	2.72652	0.00660056	0.0853611	-2.77147
ENSG00000146918	NCAPG2	7	158631169	158704804	protein_coding	-	-0.556107	3.36489	-2.72491	0.00663244	0.0857206	-3.22508
ENSG00000230537	AL158071.3	9	91104327	91213046	lncRNA	-	0.984178	-1.44053	2.72463	0.00663794	0.0857391	-2.78246
ENSG00000226791	LINC02611	2	98761098	98775361	lncRNA	-	1.01048	-1.2503	2.72441	0.0066424	0.085744	-2.78604
ENSG00000051108	HERPUD1	16	56932142	56944864	protein_coding	+	-0.310282	6.46392	-2.72325	0.00666547	0.0859891	-3.54962
ENSG00000167986	DDB1	11	61299451	61342596	protein_coding	-	-0.317814	6.97658	-2.72304	0.00666971	0.085991	-3.80028
ENSG00000030066	NUP160	11	47778087	47848555	protein_coding	-	0.350175	5.51542	2.71929	0.00674479	0.0869058	-3.41802
ENSG00000181333	HEPHL1	11	94021354	94114208	protein_coding	+	-1.5359	-0.780442	-2.7189	0.00675263	0.0869067	-2.82156
ENSG00000275405	AC213203.2	KI270713.1	21861	22024	snRNA	-	1.13604	-0.667511	2.71887	0.00675312	0.0869067	-2.7907
ENSG00000112294	ALDH5A1	6	24494867	24537207	protein_coding	+	-0.631908	3.67342	-2.71843	0.00676204	0.0869683	-3.27187
ENSG00000214046	SMIM7	19	16630751	16660442	protein_coding	-	-0.58961	3.78215	-2.71718	0.00678735	0.0872405	-3.14579
ENSG00000263266	RPS7P1	17	28467822	28468406	processed_pseudogene	+	-0.610735	0.6381	-2.71613	0.00680848	0.0874586	-2.8249
ENSG00000284727	AC116562.3	4	4048211	4107583	transcribed_unprocessed_pseudogene	-	0.956757	-2.06763	2.7153	0.00682538	0.0876222	-2.8004
ENSG00000172006	ZNF554	19	2819868	2836735	protein_coding	+	-0.711879	2.63758	-2.71425	0.00684686	0.0878444	-3.06146
ENSG00000260796	AC145285.3	16	28820570	28822033	lncRNA	-	0.90335	-2.00906	2.71369	0.00685833	0.0879379	-2.81987
ENSG00000155506	LARP1	5	154712843	154817605	protein_coding	+	0.1844	7.66325	2.71287	0.00687501	0.0880981	-3.9658
ENSG00000170017	ALCAM	3	105366909	105576900	protein_coding	+	-0.273541	8.72556	-2.71138	0.00690558	0.0884327	-4.34347
ENSG00000072694	FCGR2B	1	161663147	161678654	protein_coding	+	1.28749	0.125701	2.71119	0.00690953	0.0884327	-2.83538
ENSG00000259834	AL365361.1	1	110653560	110657040	lncRNA	-	1.10145	-1.64727	2.71015	0.00693084	0.0886515	-2.81951
ENSG00000188404	SELL	1	169690665	169711702	protein_coding	-	1.4801	5.79373	2.70853	0.00696445	0.0890273	-3.28048
ENSG00000135486	HNRNPA1	12	54280193	54287088	protein_coding	+	-0.241522	7.38885	-2.70806	0.00697417	0.0890714	-4.0077
ENSG00000143158	MPC2	1	167916675	167937072	protein_coding	-	-0.490545	4.96149	-2.70795	0.00697637	0.0890714	-3.44895
ENSG00000206072	SERPINB11	18	63647579	63726432	protein_coding	+	-0.789129	3.72042	-2.70626	0.00701155	0.0894664	-3.269
ENSG00000164024	METAP1	4	98995659	99062809	protein_coding	+	-0.428814	4.76658	-2.70502	0.00703737	0.0897414	-3.42575
ENSG00000185896	LAMP1	13	113297239	113323672	protein_coding	+	-0.257314	6.95607	-2.70442	0.0070499	0.0898467	-3.78612
ENSG00000072657	TRHDE	12	72087266	72670758	protein_coding	+	1.04651	-1.88	2.70322	0.00707521	0.0901148	-2.82949
ENSG00000155959	VBP1	X	155197007	155239841	protein_coding	+	-0.547263	3.5311	-2.7019	0.00710282	0.0903296	-3.16598
ENSG00000134575	ACP2	11	47239302	47248906	protein_coding	-	0.534477	4.15538	2.70183	0.0071043	0.0903296	-3.22796
ENSG00000185201	IFITM2	11	307631	315272	protein_coding	+	1.25848	6.94372	2.70148	0.00711175	0.0903296	-3.48692
ENSG00000250138	AC139495.2	5	69631963	69636399	unprocessed_pseudogene	+	1.5662	2.39334	2.70125	0.00711662	0.0903296	-2.84876
ENSG00000134313	KIDINS220	2	8721081	8837630	protein_coding	-	-0.299854	6.53405	-2.70098	0.00712235	0.0903296	-3.65512
ENSG00000090659	CD209	19	7739993	7747564	protein_coding	-	1.14609	-0.360526	2.70082	0.00712583	0.0903296	-2.84313
ENSG00000258478	AC009396.1	14	78744398	78753878	lncRNA	-	0.968137	-2.38433	2.70079	0.00712641	0.0903296	-2.84333
ENSG00000184508	HDDC3	15	90929968	90935196	protein_coding	-	-0.706276	2.13902	-2.70079	0.00712642	0.0903296	-3.06319
ENSG00000186648	CARMIL3	14	24052009	24069729	protein_coding	+	0.975347	-0.817932	2.70045	0.00713354	0.0903654	-2.83926
ENSG00000117707	PROX1	1	213983181	214041510	protein_coding	+	1.14972	-0.811036	2.70007	0.0071416	0.0904129	-2.838
ENSG00000196323	ZBTB44	11	130226677	130314917	protein_coding	-	-0.330969	6.14635	-2.69842	0.00717665	0.0907468	-3.63415
ENSG00000111647	UHRF1BP1L	12	100028455	100142874	protein_coding	-	-0.321514	5.70314	-2.69822	0.0071809	0.0907468	-3.50881
ENSG00000189308	LIN54	4	82909973	83012926	protein_coding	-	-0.40867	4.93287	-2.69822	0.0071809	0.0907468	-3.38999
ENSG00000237945	LINC00649	21	33915534	33977691	lncRNA	+	0.700955	3.38878	2.69754	0.00719534	0.0908746	-3.11562
ENSG00000203705	TATDN3	1	212791828	212816830	protein_coding	+	-0.640258	2.97062	-2.69679	0.00721132	0.090973	-3.1198
ENSG00000262408	AC015912.2	17	56884639	56884819	processed_pseudogene	-	1.21037	-0.676531	2.69677	0.00721177	0.090973	-2.8616
ENSG00000261117	AC009486.1	2	12715415	12716227	lncRNA	+	1.01244	-1.76275	2.69644	0.00721883	0.0910074	-2.86893
ENSG00000164181	ELOVL7	5	60751791	60844274	protein_coding	-	0.972062	1.77895	2.69464	0.00725748	0.0914399	-2.91736
ENSG00000274290	H2BC6	6	26172059	26184655	protein_coding	+	0.595188	3.30083	2.69327	0.00728692	0.0917559	-3.21989
ENSG00000177553	C1orf167-AS1	1	11777077	11779619	lncRNA	-	0.940775	-2.60536	2.69259	0.00730171	0.0918455	-2.88633
ENSG00000218175	AC016739.1	2	176200908	176201252	processed_pseudogene	-	-0.640677	1.01614	-2.69234	0.0073071	0.0918455	-2.97406
ENSG00000198018	ENTPD7	10	99659509	99711241	protein_coding	+	-0.349382	5.3072	-2.6923	0.00730797	0.0918455	-3.49071
ENSG00000011198	ABHD5	3	43690108	43734371	protein_coding	+	-0.541709	6.45031	-2.69214	0.0073115	0.0918455	-3.67121
ENSG00000163563	MNDA	1	158831351	158849506	protein_coding	+	2.23465	5.73345	2.69183	0.00731818	0.0918746	-3.08994
ENSG00000136044	APPL2	12	105173297	105236203	protein_coding	-	-0.409304	5.8263	-2.69157	0.00732379	0.0918882	-3.60064
ENSG00000255455	AP003486.1	11	130866254	130870247	lncRNA	-	-0.822444	2.50031	-2.69137	0.007328	0.0918882	-2.97793
ENSG00000011405	PIK3C2A	11	17077730	17207983	protein_coding	-	-0.25107	6.20761	-2.6907	0.00734264	0.0919862	-3.59752
ENSG00000019186	CYP24A1	20	54153446	54173986	protein_coding	-	1.10907	2.87612	2.69061	0.00734456	0.0919862	-3.05231
ENSG00000279088	AC022400.8	10	73742995	73744230	TEC	-	-0.97891	0.348605	-2.69001	0.00735772	0.0920833	-2.89509
ENSG00000173611	SCAI	9	124942608	125143528	protein_coding	-	-0.669973	3.30143	-2.68985	0.00736106	0.0920833	-3.13397
ENSG00000107262	BAG1	9	33247820	33264720	protein_coding	-	0.250424	6.80732	2.68945	0.00736991	0.0921049	-3.82178
ENSG00000115310	RTN4	2	54972187	55112621	protein_coding	-	-0.325975	7.58981	-2.68937	0.00737155	0.0921049	-3.93508
ENSG00000111906	HDDC2	6	125219962	125302078	protein_coding	-	-0.608242	3.17065	-2.68907	0.00737808	0.0921319	-3.26421
ENSG00000154305	MIA3	1	222618097	222668007	protein_coding	+	0.289468	6.38688	2.68771	0.0074078	0.0924482	-3.64004
ENSG00000198925	ATG9A	2	219219380	219229717	protein_coding	-	-0.615505	3.26211	-2.68695	0.00742456	0.0926024	-3.17784
ENSG00000226928	RPS14P4	2	111295629	111296046	processed_pseudogene	-	0.985437	-1.94706	2.68618	0.00744138	0.0927572	-2.88496
ENSG00000218283	MORF4L1P1	1	220253570	220254536	processed_pseudogene	+	-0.393197	3.1064	-2.6856	0.00745415	0.092815	-3.11607
ENSG00000196405	EVL	14	99971449	100144236	protein_coding	+	0.440024	5.24822	2.68557	0.00745484	0.092815	-3.48822
ENSG00000173848	NET1	10	5412557	5459056	protein_coding	+	-0.295557	7.64204	-2.68476	0.00747259	0.0929734	-4.10314
ENSG00000102057	KCND1	X	48961378	48971844	protein_coding	-	1.05582	0.058587	2.68459	0.0074764	0.0929734	-2.8975
ENSG00000061676	NCKAP1	2	182909115	183038858	protein_coding	-	-0.281736	6.97888	-2.68425	0.007484	0.0930129	-3.96802
ENSG00000108604	SMARCD2	17	63832081	63843065	protein_coding	-	-0.266834	5.6094	-2.68248	0.00752313	0.093444	-3.54988
ENSG00000130779	CLIP1	12	122271432	122422632	protein_coding	-	0.16085	8.03807	2.68155	0.00754372	0.0936444	-4.1101
ENSG00000101856	PGRMC1	X	119236245	119244466	protein_coding	+	-0.450289	5.03716	-2.68116	0.00755242	0.0936972	-3.49455
ENSG00000227766	AL671277.1	6	29942075	29943067	unprocessed_pseudogene	-	1.03516	-1.77778	2.68046	0.00756802	0.0938354	-2.89376
ENSG00000273272	U62317.4	22	50541108	50543011	lncRNA	+	1.21865	2.94607	2.67938	0.00759231	0.0940811	-3.0602
ENSG00000064012	CASP8	2	201233443	201287711	protein_coding	+	0.444507	5.4594	2.67911	0.00759833	0.0940864	-3.509
ENSG00000183688	RFLNB	17	439978	445939	protein_coding	-	-1.12791	2.51345	-2.67896	0.00760168	0.0940864	-2.96208
ENSG00000137877	SPTBN5	15	41848146	41894053	protein_coding	-	1.0896	2.97437	2.67871	0.00760724	0.0940999	-2.94285
ENSG00000125844	RRBP1	20	17613678	17682295	protein_coding	-	0.252145	7.57226	2.67762	0.00763176	0.0943477	-4.02711
ENSG00000172780	RAB43	3	129087569	129122801	protein_coding	-	0.933872	0.182033	2.67683	0.00764962	0.094513	-2.95817
ENSG00000206652	RNU1-1	1	16514122	16514285	snRNA	-	1.04021	-1.25463	2.67549	0.00767978	0.0948006	-2.91654
ENSG00000177954	RPS27	1	153990762	153992155	protein_coding	+	-0.321551	7.16177	-2.67535	0.00768284	0.0948006	-3.8419
ENSG00000131711	MAP1B	5	72107234	72209565	protein_coding	+	-0.773414	4.74827	-2.67518	0.00768671	0.0948006	-3.57904
ENSG00000131401	NAPSB	19	50333796	50344767	transcribed_unprocessed_pseudogene	-	1.12614	1.0383	2.675	0.00769092	0.0948006	-2.94046
ENSG00000065150	IPO5	13	97953658	98024296	protein_coding	+	-0.442368	5.87139	-2.67415	0.00771013	0.0949817	-3.744
ENSG00000114439	BBX	3	107522936	107811339	protein_coding	+	0.240781	6.64208	2.67339	0.00772748	0.0951398	-3.8572
ENSG00000066777	ARFGEF1	8	67173511	67343781	protein_coding	-	-0.180901	7.5168	-2.67295	0.00773736	0.0952057	-4.01755
ENSG00000164830	OXR1	8	106359476	106752694	protein_coding	+	-0.320612	6.29278	-2.67196	0.00776001	0.0954198	-3.7597
ENSG00000108798	ABI3	17	49210411	49223225	protein_coding	+	1.16786	1.69268	2.67179	0.00776383	0.0954198	-2.92065
ENSG00000197958	RPL12	9	127447674	127451406	protein_coding	-	-0.288161	7.38588	-2.6711	0.00777954	0.0955571	-4.03197
ENSG00000158517	NCF1	7	74773962	74789376	protein_coding	+	1.37152	3.40099	2.67084	0.00778555	0.0955751	-3.08688
ENSG00000128272	ATF4	22	39519695	39522685	protein_coding	+	0.274817	7.21451	2.67017	0.00780103	0.0956969	-3.94309
ENSG00000276980	AC008760.2	19	6716386	6717742	lncRNA	-	1.13234	-0.251171	2.67001	0.00780457	0.0956969	-2.93019
ENSG00000123360	PDE1B	12	54549601	54579239	protein_coding	+	1.25779	0.440627	2.66819	0.00784657	0.0961559	-2.92669
ENSG00000114867	EIF4G1	3	184314495	184335358	protein_coding	+	0.140507	7.88568	2.66745	0.00786351	0.0963074	-4.22503
ENSG00000120438	TCP1	6	159778498	159789703	protein_coding	-	-0.179065	6.66362	-2.66715	0.00787043	0.0963229	-3.84183
ENSG00000102699	PARP4	13	24420931	24512778	protein_coding	-	0.231387	7.13017	2.667	0.00787393	0.0963229	-3.85645
ENSG00000134884	ARGLU1	13	106541673	106568137	protein_coding	-	-0.285582	7.02855	-2.66585	0.00790069	0.0965677	-3.93622
ENSG00000287593	AL022724.3	6	11722547	11731923	lncRNA	+	0.990064	-1.98445	2.66571	0.00790388	0.0965677	-2.94528
ENSG00000134668	SPOCD1	1	31790422	31816051	protein_coding	-	1.04501	-0.564922	2.66554	0.00790771	0.0965677	-2.93468
ENSG00000166801	FAM111A	11	59142748	59155039	protein_coding	+	0.493284	5.50663	2.66362	0.00795244	0.0970272	-3.50484
ENSG00000166025	AMOTL1	11	94706431	94876748	protein_coding	+	-0.735671	2.3601	-2.66353	0.00795456	0.0970272	-3.19895
ENSG00000177600	RPLP2	11	809965	812880	protein_coding	+	-0.2881	6.93094	-2.6629	0.00796939	0.0971078	-3.92652
ENSG00000187688	TRPV2	17	16415571	16437003	protein_coding	+	1.27988	1.25927	2.66285	0.0079704	0.0971078	-2.9417
ENSG00000214144	AL390728.1	1	247229940	247231880	processed_pseudogene	+	0.840073	-1.81686	2.66189	0.00799303	0.0973271	-2.94388
ENSG00000164904	ALDH7A1	5	126531200	126595362	protein_coding	-	-0.617962	3.77773	-2.66024	0.00803174	0.097742	-3.44619
ENSG00000136051	WASHC4	12	105107324	105169130	protein_coding	+	0.312057	6.38668	2.65948	0.00804957	0.0979023	-3.73238
ENSG00000122958	VPS26A	10	69123512	69174412	protein_coding	+	-0.341704	5.47783	-2.65921	0.0080561	0.0979252	-3.50387
ENSG00000173200	PARP15	3	122577628	122639047	protein_coding	+	1.15808	0.136025	2.65879	0.00806585	0.0979871	-2.95306
ENSG00000243004	AC005062.1	7	19918981	20140453	lncRNA	-	0.764245	2.4063	2.65805	0.00808335	0.0981429	-3.27489
ENSG00000106829	TLE4	9	79571773	79726882	protein_coding	+	0.39552	6.75546	2.65734	0.00810032	0.0982495	-3.78233
ENSG00000144224	UBXN4	2	135741734	135785056	protein_coding	+	-0.159559	7.13583	-2.65729	0.00810146	0.0982495	-3.88024
ENSG00000250479	CHCHD10	22	23765834	23767972	protein_coding	-	-0.638247	3.20982	-2.65704	0.00810738	0.0982647	-3.33537
ENSG00000197712	FAM114A1	4	38867677	38945739	protein_coding	+	-0.364374	5.5656	-2.65588	0.00813485	0.0985408	-3.64803
ENSG00000218052	ADAMTS7P4	15	85255369	85330334	transcribed_unprocessed_pseudogene	-	0.925185	-2.11989	2.65379	0.0081848	0.0990889	-2.97202
ENSG00000093217	XYLB	3	38346760	38421348	protein_coding	+	-0.733825	1.69072	-2.65309	0.00820157	0.0992348	-3.145
ENSG00000110422	HIPK3	11	33256672	33357023	protein_coding	+	-0.215279	8.07149	-2.65264	0.00821236	0.0992805	-4.07893
ENSG00000010256	UQCRC1	3	48599002	48610976	protein_coding	-	-0.298278	5.76563	-2.65254	0.00821479	0.0992805	-3.70705
ENSG00000253666	AP000424.1	8	100475667	100501148	lncRNA	+	1.04541	0.512053	2.65153	0.0082392	0.0995184	-2.97086
ENSG00000250896	RNPS1P1	4	11371975	11372892	processed_pseudogene	+	0.790839	-1.41613	2.65065	0.00826033	0.0997164	-2.9656
ENSG00000147475	ERLIN2	8	37736601	37758422	protein_coding	+	-0.39135	5.74218	-2.65039	0.00826666	0.0997355	-3.62544
ENSG00000139697	SBNO1	12	123289109	123364847	protein_coding	-	-0.155866	6.82043	-2.64985	0.00827984	0.0998373	-3.87657
ENSG00000120526	NUDCD1	8	109240919	109334118	protein_coding	-	0.794188	2.60699	2.6478	0.00832948	0.100378	-3.2079
ENSG00000149646	CNBD2	20	35954564	36030700	protein_coding	+	-0.801933	0.759219	-2.64693	0.00835058	0.100575	-3.10161
ENSG00000279900	AP001767.4	11	83083687	83084138	TEC	+	0.910917	-1.79995	2.64481	0.00840239	0.101125	-2.98062
ENSG00000019102	VSIG2	11	124747474	124752255	protein_coding	-	-0.824391	3.95478	-2.64456	0.00840865	0.101125	-3.20205
ENSG00000261040	WFDC21P	17	60083566	60091885	transcribed_unitary_pseudogene	-	0.502005	6.13521	2.6444	0.00841253	0.101125	-3.79557
ENSG00000166986	MARS1	12	57475445	57517569	protein_coding	+	0.303094	5.67005	2.64428	0.0084155	0.101125	-3.70657
ENSG00000266947	AC022916.2	17	35231450	35242963	lncRNA	-	0.719886	2.63672	2.644	0.00842248	0.101151	-3.25943
ENSG00000099622	CIRBP	19	1259384	1274880	protein_coding	+	-0.216262	7.2417	-2.64303	0.00844624	0.101379	-3.94883
ENSG00000196167	COLCA1	11	111290787	111305498	lncRNA	-	-0.990454	5.49177	-2.64184	0.0084756	0.101673	-3.52493
ENSG00000114650	SCAP	3	47413681	47477126	protein_coding	-	-0.371853	5.36735	-2.63957	0.00853175	0.102289	-3.64962
ENSG00000178234	GALNT11	7	152025674	152122340	protein_coding	+	-0.564849	4.02058	-2.63881	0.00855084	0.102459	-3.40893
ENSG00000183780	SLC35F3	1	233904676	234324511	protein_coding	+	0.989794	-2.30543	2.63851	0.00855818	0.102489	-3.00194
ENSG00000116698	SMG7	1	183472216	183598246	protein_coding	+	0.170535	7.03319	2.63808	0.008569	0.102502	-3.95063
ENSG00000276216	AC245014.3	1	145281116	145281462	lncRNA	+	1.08139	-0.911002	2.63793	0.0085726	0.102502	-2.99976
ENSG00000086544	ITPKC	19	40717112	40740860	protein_coding	+	0.441036	6.61062	2.63788	0.00857394	0.102502	-3.86874
ENSG00000156675	RAB11FIP1	8	37858618	37899497	protein_coding	-	0.233388	9.013	2.63643	0.00861023	0.102878	-4.58851
ENSG00000196591	HDAC2	6	113933028	114011308	protein_coding	-	-0.289232	5.43316	-2.63519	0.00864137	0.103191	-3.73291
ENSG00000149564	ESAM	11	124752583	124762290	protein_coding	-	-1.25593	-1.37718	-2.63473	0.00865287	0.10327	-3.02005
ENSG00000226200	SGMS1-AS1	10	50623466	50641451	lncRNA	+	-0.504518	3.94005	-2.63342	0.00868603	0.103607	-3.4781
ENSG00000153071	DAB2	5	39371675	39462300	protein_coding	-	0.638052	3.13529	2.63237	0.00871244	0.103863	-3.37255
ENSG00000155561	NUP205	7	135557917	135648757	protein_coding	+	0.325231	5.75774	2.6317	0.0087294	0.104006	-3.81452
ENSG00000137270	GCM1	6	53126961	53148841	protein_coding	-	1.06046	-1.47388	2.63112	0.00874411	0.104104	-3.02389
ENSG00000012232	EXTL3	8	28600469	28755599	protein_coding	+	-0.471451	4.74206	-2.63099	0.00874748	0.104104	-3.55975
ENSG00000205542	TMSB4X	X	12975110	12977227	protein_coding	+	0.432707	8.61127	2.6307	0.00875501	0.104135	-4.31621
ENSG00000107581	EIF3A	10	119033670	119080823	protein_coding	-	-0.148803	7.6627	-2.63024	0.00876667	0.104214	-4.16706
ENSG00000184988	TMEM106A	17	43211835	43220041	protein_coding	+	0.81215	3.03468	2.62897	0.00879907	0.104462	-3.12602
ENSG00000180611	MB21D2	3	192796815	192917856	protein_coding	-	1.03347	0.0713021	2.6289	0.00880081	0.104462	-3.0249
ENSG00000178982	EIF3K	19	38619082	38636955	protein_coding	+	-0.353234	5.35654	-2.62884	0.00880238	0.104462	-3.70901
ENSG00000065000	AP3D1	19	2100988	2164468	protein_coding	-	0.200955	6.80618	2.62774	0.00883052	0.104737	-3.91179
ENSG00000174243	DDX23	12	48829756	48852842	protein_coding	-	0.242571	5.98107	2.62661	0.0088596	0.105022	-3.72205
ENSG00000014257	ACP3	3	132317369	132368298	protein_coding	+	-0.904383	1.76867	-2.62402	0.0089263	0.105754	-3.10634
ENSG00000069329	VPS35	16	46656132	46689518	protein_coding	-	-0.189314	7.11709	-2.62361	0.00893694	0.10582	-4.02586
ENSG00000077721	UBE2A	X	119574536	119591083	protein_coding	+	-0.31092	5.47189	-2.62329	0.00894533	0.10586	-3.66385
ENSG00000205220	PSMB10	16	67934506	67936864	protein_coding	-	0.714798	2.84104	2.62276	0.00895908	0.10591	-3.15397
ENSG00000286808	AC092338.3	16	22331039	22342938	lncRNA	-	0.908935	-2.24813	2.62273	0.00895968	0.10591	-3.04136
ENSG00000100485	SOS2	14	50117130	50231578	protein_coding	-	-0.380775	6.18928	-2.62183	0.00898317	0.106129	-3.78096
ENSG00000162819	BROX	1	222712553	222735196	protein_coding	+	-0.241385	6.31486	-2.62145	0.00899297	0.106185	-3.88249
ENSG00000100612	DHRS7	14	60144119	60169856	protein_coding	-	-0.497709	4.29394	-2.62057	0.00901598	0.106397	-3.42436
ENSG00000010610	CD4	12	6786858	6820799	protein_coding	+	0.820929	3.93688	2.61993	0.00903279	0.106535	-3.18247
ENSG00000264546	AC008026.3	17	62549726	62552121	lncRNA	+	0.932605	-0.234886	2.61951	0.00904375	0.106549	-3.04719
ENSG00000224672	RPL17P10	2	201102089	201102957	processed_pseudogene	-	1.03686	-1.09785	2.6195	0.00904406	0.106549	-3.06268
ENSG00000124102	PI3	20	45174902	45176544	protein_coding	+	-0.640834	6.45841	-2.61901	0.00905679	0.106639	-3.95748
ENSG00000131981	LGALS3	14	55124110	55145423	protein_coding	+	-0.294632	8.47986	-2.61786	0.00908707	0.106879	-4.41164
ENSG00000135506	OS9	12	57693955	57721557	protein_coding	+	-0.251592	7.26652	-2.61761	0.00909366	0.106879	-4.00621
ENSG00000232727	YWHAEP1	7	64433830	64434592	processed_pseudogene	+	1.12115	0.211052	2.61756	0.00909503	0.106879	-3.06347
ENSG00000114023	FAM162A	3	122384176	122412334	protein_coding	+	-0.631782	3.14075	-2.61746	0.00909746	0.106879	-3.36346
ENSG00000125508	SRMS	20	63540810	63547504	protein_coding	-	0.981446	-1.00896	2.61474	0.00916949	0.107621	-3.07971
ENSG00000065833	ME1	6	83210402	83431051	protein_coding	-	-0.507513	4.39106	-2.61469	0.00917088	0.107621	-3.57449
ENSG00000214575	CPEB1	15	82543201	82648861	protein_coding	-	0.970875	-1.43537	2.6123	0.0092342	0.108304	-3.07415
ENSG00000112531	QKI	6	163414000	163578592	protein_coding	+	0.420502	7.14471	2.60862	0.00933293	0.109401	-4.02892
ENSG00000185477	GPRIN3	4	89236383	89307800	protein_coding	-	0.9501	3.68969	2.60772	0.00935714	0.109623	-3.35195
ENSG00000157703	SVOPL	7	138594285	138701362	protein_coding	-	-0.767551	3.5224	-2.60719	0.00937145	0.10973	-3.57847
ENSG00000118976	OTUD4P1	12	3839459	3842525	processed_pseudogene	+	0.772837	-0.652209	2.60565	0.00941342	0.11016	-3.089
ENSG00000075643	MOCOS	18	36187497	36272157	protein_coding	+	0.616511	3.90624	2.60522	0.00942485	0.110232	-3.572
ENSG00000141279	NPEPPS	17	47522942	47623276	protein_coding	+	-0.184088	7.28773	-2.60493	0.00943273	0.110259	-4.15575
ENSG00000135299	ANKRD6	6	89433152	89633834	protein_coding	+	-0.474634	4.35096	-2.60476	0.00943756	0.110259	-3.60779
ENSG00000140750	ARHGAP17	16	24919389	25015666	protein_coding	-	0.407827	5.05459	2.60328	0.00947782	0.110603	-3.65276
ENSG00000126945	HNRNPH2	X	101408222	101414133	protein_coding	+	-0.365606	5.75417	-2.60298	0.00948607	0.110603	-3.79395
ENSG00000287454	AC008149.2	12	96229563	96235650	lncRNA	-	1.07951	-0.789061	2.60297	0.00948618	0.110603	-3.09018
ENSG00000103942	HOMER2	15	82836946	82986153	protein_coding	-	-0.339448	6.02063	-2.60277	0.00949173	0.110603	-3.96808
ENSG00000153714	LURAP1L	9	12775020	12823060	protein_coding	+	-0.690521	2.16988	-2.60271	0.00949334	0.110603	-3.36166
ENSG00000106723	SPIN1	9	88388430	88478694	protein_coding	+	-0.343755	5.61266	-2.60209	0.00951044	0.110707	-3.76576
ENSG00000186300	ZNF555	19	2841437	2860471	protein_coding	+	-0.677164	3.57552	-2.602	0.00951274	0.110707	-3.36207
ENSG00000245888	NSMCE1-DT	16	27268205	27290492	lncRNA	+	-1.01349	0.203421	-2.60073	0.00954762	0.111051	-3.09458
ENSG00000286818	AC008496.3	5	79840797	79845239	lncRNA	+	1.11311	0.014635	2.6005	0.00955413	0.111065	-3.11663
ENSG00000067704	IARS2	1	220094132	220148041	protein_coding	+	-0.365574	5.79755	-2.59991	0.0095703	0.111192	-3.90432
ENSG00000175354	PTPN2	18	12785478	12929643	protein_coding	-	0.374051	5.5912	2.59928	0.00958776	0.111333	-3.74199
ENSG00000214226	C17orf67	17	56791913	56838773	protein_coding	-	0.963378	0.100814	2.59839	0.0096121	0.111554	-3.10508
ENSG00000185825	BCAP31	X	153700492	153724565	protein_coding	-	-0.250426	6.02264	-2.59798	0.00962364	0.111627	-3.96204
ENSG00000029993	HMGB3	X	150980509	150990771	protein_coding	+	-0.572278	3.52895	-2.59767	0.00963217	0.111664	-3.51065
ENSG00000225431	LINC01671	21	42599280	42615058	lncRNA	-	1.08863	-0.520062	2.59574	0.00968583	0.112224	-3.11158
ENSG00000112902	SEMA5A	5	9035033	9546075	protein_coding	-	-0.813372	3.99295	-2.59479	0.00971219	0.112468	-3.5945
ENSG00000172534	HCFC1	X	153947557	153971818	protein_coding	-	0.302303	6.29962	2.59425	0.00972721	0.11258	-3.96289
ENSG00000196739	COL27A1	9	114155537	114312511	protein_coding	+	1.00715	-0.45907	2.59373	0.0097419	0.112688	-3.12925
ENSG00000125245	GPR18	13	99254714	99261744	protein_coding	-	1.08657	-1.27271	2.59224	0.00978374	0.113073	-3.12481
ENSG00000137692	DCUN1D5	11	103050686	103092194	protein_coding	-	-0.51301	3.56738	-2.59216	0.00978593	0.113073	-3.59136
ENSG00000176974	SHMT1	17	18327860	18363563	protein_coding	-	-0.622266	2.82503	-2.59144	0.00980619	0.113245	-3.46771
ENSG00000149547	EI24	11	125569280	125584684	protein_coding	+	-0.401623	4.93312	-2.59065	0.0098285	0.11344	-3.76256
ENSG00000239899	RN7SL674P	2	11584773	11585047	misc_RNA	+	0.746592	2.25013e-05	2.59037	0.00983635	0.113469	-3.11754
ENSG00000154265	ABCA5	17	69244311	69327244	protein_coding	-	-0.393598	6.35707	-2.59001	0.00984651	0.113524	-3.97849
ENSG00000228166	MTND1P11	9	5094139	5095014	unprocessed_pseudogene	+	1.01484	0.14798	2.58951	0.0098606	0.113624	-3.127
ENSG00000172243	CLEC7A	12	10116777	10130258	protein_coding	-	1.11629	5.81632	2.58914	0.00987102	0.11368	-3.63236
ENSG00000042493	CAPG	2	85394753	85418432	protein_coding	-	0.643676	5.06304	2.5888	0.00988073	0.11368	-3.42978
ENSG00000138175	ARL3	10	102673731	102714397	protein_coding	-	-0.556068	5.05332	-2.58877	0.0098817	0.11368	-3.68524
ENSG00000233426	EIF3FP3	2	58251440	58252525	processed_pseudogene	+	-0.67276	-0.672463	-2.58801	0.00990316	0.113865	-3.15414
ENSG00000177189	RPS6KA3	X	20149911	20267519	protein_coding	-	-0.253738	6.6259	-2.58768	0.00991239	0.113909	-4.02952
ENSG00000188822	CNR2	1	23870515	23913362	protein_coding	-	0.977048	-3.0086	2.58642	0.00994833	0.114259	-3.15048
ENSG00000267534	S1PR2	19	10221433	10231331	protein_coding	-	0.833643	2.32162	2.58596	0.00996153	0.114342	-3.20893
ENSG00000237765	FAM200B	4	15681662	15705565	protein_coding	+	-0.65842	3.67514	-2.58563	0.00997099	0.114342	-3.33288
ENSG00000197563	PIGN	18	61905255	62187118	protein_coding	-	-0.446605	4.60477	-2.5856	0.00997195	0.114342	-3.68218
ENSG00000007306	CEACAM7	19	41673303	41706976	protein_coding	-	-1.33371	1.5145	-2.58541	0.00997724	0.114342	-3.13474
ENSG00000254288	AC087672.2	8	74052340	74099853	lncRNA	+	1.06131	-0.927081	2.58434	0.0100079	0.114629	-3.13187
ENSG00000153495	TEX29	13	111316184	111344249	protein_coding	+	0.894226	-2.23494	2.58416	0.0100132	0.114629	-3.15854
ENSG00000219409	AL590704.1	6	144397959	144398752	processed_pseudogene	+	0.949042	-1.86107	2.58338	0.0100353	0.114819	-3.14514
ENSG00000120899	PTK2B	8	27311482	27459391	protein_coding	+	0.522406	6.85419	2.58123	0.0100973	0.115439	-3.89661
ENSG00000165997	ARL5B	10	18659431	18681639	protein_coding	+	0.563685	6.47713	2.58112	0.0101005	0.115439	-3.91518
ENSG00000181026	AEN	15	88621337	88632281	protein_coding	+	0.806931	2.86337	2.5803	0.0101245	0.115599	-3.28574
ENSG00000196139	AKR1C3	10	5035354	5107686	protein_coding	+	-0.486339	4.88971	-2.58022	0.0101268	0.115599	-3.818
ENSG00000236283	AC019197.1	2	164840661	165208261	lncRNA	+	0.921711	-1.69077	2.58007	0.010131	0.115599	-3.17252
ENSG00000274928	KRT89P	12	52341197	52354036	transcribed_unprocessed_pseudogene	+	0.991322	-1.56299	2.57972	0.0101412	0.115654	-3.15784
ENSG00000163599	CTLA4	2	203867771	203873965	protein_coding	+	1.0667	-2.24135	2.57943	0.0101496	0.115687	-3.17322
ENSG00000205038	PKHD1L1	8	109362461	109537207	protein_coding	+	-0.964797	0.637075	-2.57862	0.010173	0.115891	-3.34738
ENSG00000108953	YWHAE	17	1344275	1400222	protein_coding	-	-0.180232	8.23479	-2.57832	0.0101819	0.115929	-4.48055
ENSG00000166123	GPT2	16	46884362	46931289	protein_coding	+	0.420027	5.57107	2.57766	0.0102011	0.116085	-3.84776
ENSG00000198265	HELZ	17	67070444	67245989	protein_coding	-	-0.20446	6.99177	-2.57698	0.0102208	0.116246	-4.17701
ENSG00000260352	AC092287.1	16	18926863	18937043	lncRNA	+	0.970875	-1.12001	2.57656	0.0102331	0.116323	-3.15449
ENSG00000086232	EIF2AK1	7	6022247	6059175	protein_coding	-	-0.314055	6.03186	-2.57473	0.010287	0.116873	-3.92437
ENSG00000167850	CD300C	17	74541073	74546115	protein_coding	-	1.132	-1.39268	2.57407	0.0103062	0.116985	-3.16277
ENSG00000182118	FAM89A	1	231018958	231040254	protein_coding	-	0.976193	-2.12153	2.57401	0.010308	0.116985	-3.1809
ENSG00000262406	MMP12	11	102862736	102874982	protein_coding	-	1.24186	-0.69121	2.5728	0.0103436	0.117326	-3.16905
ENSG00000283378	CNTNAP3C	9	61330717	61453030	protein_coding	+	-0.970703	-0.350156	-2.57239	0.0103557	0.1174	-3.16537
ENSG00000103313	MEFV	16	3242028	3256627	protein_coding	-	1.91992	4.86975	2.57214	0.0103631	0.117421	-3.37206
ENSG00000114251	WNT5A	3	55465715	55490539	protein_coding	-	-0.738011	2.15985	-2.57167	0.0103772	0.11745	-3.41874
ENSG00000161692	DBF4B	17	44708608	44752264	protein_coding	+	0.84508	1.66224	2.57159	0.0103796	0.11745	-3.27489
ENSG00000135093	USP30	12	109023089	109088023	protein_coding	+	-0.720407	3.17055	-2.57138	0.0103858	0.11745	-3.32541
ENSG00000122642	FKBP9	7	32957404	33006930	protein_coding	+	-0.584414	4.76079	-2.57123	0.0103902	0.11745	-3.73357
ENSG00000182606	TRAK1	3	42013802	42225890	protein_coding	+	-0.187176	7.91516	-2.57111	0.0103936	0.11745	-4.42218
ENSG00000196954	CASP4	11	104942866	104969366	protein_coding	-	0.591001	6.70413	2.57086	0.0104011	0.117471	-3.90279
ENSG00000172673	THEMIS	6	127708072	127918631	protein_coding	-	1.05494	1.32199	2.57037	0.0104157	0.117573	-3.22801
ENSG00000026103	FAS	10	88990531	89017059	protein_coding	+	0.588376	4.53647	2.5701	0.0104237	0.117601	-3.57456
ENSG00000133872	SARAF	8	30063003	30083208	protein_coding	-	-0.234141	7.45388	-2.56946	0.0104428	0.117753	-4.13688
ENSG00000182718	ANXA2	15	60347134	60402883	protein_coding	-	-0.214211	9.74314	-2.56866	0.0104667	0.117959	-5.02619
ENSG00000111490	TBC1D30	12	64759484	64881033	protein_coding	+	-1.00053	1.36625	-2.5673	0.0105072	0.118352	-3.17851
ENSG00000166224	SGPL1	10	70815948	70881184	protein_coding	+	-0.254837	6.50312	-2.56693	0.0105183	0.118414	-4.1024
ENSG00000114857	NKTR	3	42600655	42648735	protein_coding	+	-0.211082	7.00176	-2.56622	0.0105396	0.11859	-4.24699
ENSG00000159256	MORC3	21	36320189	36386148	protein_coding	+	0.264109	6.39409	2.56457	0.0105892	0.119038	-3.95435
ENSG00000210154	MT-TD	MT	7518	7585	Mt_tRNA	+	0.928264	-2.06721	2.56452	0.0105907	0.119038	-3.1858
ENSG00000163346	PBXIP1	1	154944076	154956123	protein_coding	-	-0.346432	5.99076	-2.56357	0.0106195	0.119298	-3.86112
ENSG00000249631	AC005699.1	4	11625714	11823906	lncRNA	+	0.932873	0.725768	2.56223	0.0106601	0.119691	-3.30212
ENSG00000173198	CYSLTR1	X	78271468	78327691	protein_coding	-	1.11016	1.17308	2.56157	0.0106801	0.119851	-3.2074
ENSG00000198648	STK39	2	167954020	168247595	protein_coding	-	-0.300777	6.00042	-2.55962	0.0107396	0.120454	-3.98174
ENSG00000146648	EGFR	7	55019017	55211628	protein_coding	+	-0.367171	6.74355	-2.55891	0.010761	0.12063	-4.24776
ENSG00000187037	GPR141	7	37683796	37833788	protein_coding	+	1.30169	-0.159957	2.5584	0.0107767	0.120742	-3.20403
ENSG00000155158	TTC39B	9	15163622	15307360	protein_coding	-	0.445347	5.29149	2.55801	0.0107886	0.120811	-3.88202
ENSG00000071189	SNX13	7	17790761	17940501	protein_coding	-	-0.253949	6.27384	-2.55664	0.0108309	0.121177	-4.0234
ENSG00000272173	U47924.2	12	6943508	6944604	lncRNA	-	-0.95754	-0.303414	-2.55657	0.0108329	0.121177	-3.20679
ENSG00000169413	RNASE6	14	20781268	20782467	protein_coding	+	0.922331	1.03643	2.55621	0.0108441	0.12118	-3.31466
ENSG00000163959	SLC51A	3	196211487	196243178	protein_coding	+	0.592862	3.65376	2.55616	0.0108454	0.12118	-3.56876
ENSG00000108946	PRKAR1A	17	68511780	68551319	protein_coding	+	-0.198417	8.53607	-2.556	0.0108504	0.12118	-4.61245
ENSG00000174611	KY	3	134599923	134651636	protein_coding	-	1.00298	-0.685681	2.55324	0.0109358	0.122069	-3.21514
ENSG00000226758	DISC1-IT1	1	231925834	231945233	lncRNA	+	0.999839	-1.49779	2.55304	0.010942	0.122074	-3.2347
ENSG00000182944	EWSR1	22	29268009	29300525	protein_coding	+	0.12843	7.54143	2.5525	0.0109589	0.122137	-4.41094
ENSG00000182180	MRPS16	10	73248843	73252693	protein_coding	-	-0.411723	4.94936	-2.55248	0.0109593	0.122137	-3.84385
ENSG00000232472	EEF1B2P3	X	24788392	24789069	processed_pseudogene	-	-0.594027	-0.852932	-2.55188	0.0109781	0.122282	-3.2118
ENSG00000124788	ATXN1	6	16299112	16761491	protein_coding	-	-0.320526	7.10809	-2.55132	0.0109957	0.122413	-4.11101
ENSG00000072210	ALDH3A2	17	19648136	19685760	protein_coding	+	-0.38889	6.61009	-2.54882	0.0110738	0.123217	-4.20151
ENSG00000101574	METTL4	18	2537525	2571509	protein_coding	-	0.591737	3.25816	2.54786	0.0111041	0.123489	-3.53348
ENSG00000266097	MIR5192	2	62205826	62205917	miRNA	+	0.858459	-1.84713	2.54722	0.011124	0.123645	-3.24356
ENSG00000230149	AL021707.3	22	38734730	38738990	lncRNA	+	1.05995	-0.463385	2.54619	0.0111566	0.123837	-3.23457
ENSG00000123146	ADGRE5	19	14380501	14408725	protein_coding	+	0.609415	7.35006	2.54612	0.0111587	0.123837	-4.08986
ENSG00000102962	CCL22	16	57358783	57366189	protein_coding	+	1.12798	-0.211512	2.54611	0.011159	0.123837	-3.25086
ENSG00000203880	PCMTD2	20	64255695	64287821	protein_coding	+	-0.413775	5.0941	-2.54543	0.0111807	0.124013	-3.81686
ENSG00000166557	TMED3	15	79311112	79427432	protein_coding	+	-0.422955	4.7012	-2.54487	0.0111983	0.124143	-3.78625
ENSG00000096006	CRISP3	6	49727384	49744437	protein_coding	-	-1.66736	0.1095	-2.54409	0.011223	0.124351	-3.23511
ENSG00000163554	SPTA1	1	158610704	158686715	protein_coding	-	1.09925	-2.73034	2.5438	0.0112324	0.12439	-3.23687
ENSG00000139579	NABP2	12	56222015	56229854	protein_coding	+	-0.495972	3.12268	-2.54278	0.0112647	0.124682	-3.63673
ENSG00000014914	MTMR11	1	149928651	149936879	protein_coding	-	0.884616	1.67947	2.54219	0.0112837	0.124827	-3.29747
ENSG00000069248	NUP133	1	229440259	229508341	protein_coding	-	-0.437366	4.81305	-2.54057	0.0113355	0.125243	-3.78424
ENSG00000109971	HSPA8	11	123057489	123063230	protein_coding	-	0.242678	9.29252	2.54038	0.0113414	0.125243	-4.86773
ENSG00000158109	TPRG1L	1	3625015	3630127	protein_coding	+	-0.334408	5.35959	-2.54033	0.011343	0.125243	-3.8663
ENSG00000260751	AC008870.2	16	23568673	23569696	lncRNA	+	0.884417	-1.4547	2.54026	0.0113452	0.125243	-3.2484
ENSG00000186377	CYP4X1	1	47023669	47050751	protein_coding	+	-0.620765	4.09882	-2.53981	0.0113596	0.125337	-3.71378
ENSG00000214199	EEF1A1P12	2	106697331	106698676	processed_pseudogene	-	-0.701555	-0.596836	-2.53904	0.0113845	0.12552	-3.2511
ENSG00000237989	LINC01679	21	43358147	43362349	lncRNA	-	0.974009	-1.32697	2.53893	0.0113881	0.12552	-3.25905
ENSG00000258774	NANOGP7	14	91604402	91605319	transcribed_processed_pseudogene	-	0.92989	-1.69094	2.53849	0.0114022	0.125609	-3.24933
ENSG00000167286	CD3D	11	118338954	118342744	protein_coding	-	1.10585	-0.103236	2.53818	0.0114122	0.125653	-3.25988
ENSG00000130023	ERMARD	6	169751622	169781600	protein_coding	+	-0.49013	3.94083	-2.53702	0.0114495	0.125962	-3.64436
ENSG00000151914	DST	6	56457987	56954649	protein_coding	-	-0.340655	7.04603	-2.53694	0.0114522	0.125962	-4.39323
ENSG00000250182	EEF1A1P13	5	14651941	14653329	processed_pseudogene	-	-0.45891	0.650709	-2.53636	0.0114708	0.126101	-3.25874
ENSG00000135218	CD36	7	80369575	80679277	protein_coding	+	-0.531101	4.5398	-2.53529	0.0115058	0.12642	-3.91518
ENSG00000126249	PDCD2L	19	34404399	34426168	protein_coding	+	0.906816	-0.854904	2.53428	0.0115385	0.126709	-3.25471
ENSG00000110917	MLEC	12	120687149	120701859	protein_coding	+	-0.434181	6.20525	-2.5341	0.0115442	0.126709	-4.16996
ENSG00000162591	MEGF6	1	3487951	3611508	protein_coding	-	-0.850452	2.16728	-2.53276	0.0115881	0.127125	-3.41083
ENSG00000152133	GPATCH11	2	37084451	37099244	protein_coding	+	-0.622781	2.92475	-2.53218	0.0116071	0.127266	-3.52577
ENSG00000159708	LRRC36	16	67326798	67385204	protein_coding	+	-1.09226	1.81016	-2.53096	0.011647	0.127637	-3.35674
ENSG00000184305	CCSER1	4	90127535	91601913	protein_coding	+	0.582279	3.00563	2.53049	0.0116625	0.127741	-3.61012
ENSG00000151014	NOCT	4	139015781	139045939	protein_coding	+	0.933906	2.33588	2.5303	0.0116688	0.127744	-3.31467
ENSG00000136695	IL36RN	2	113058638	113065382	protein_coding	+	-1.46215	-0.233954	-2.52935	0.0116999	0.128017	-3.28122
ENSG00000126882	FAM78A	9	131258076	131276510	protein_coding	-	0.96844	1.64363	2.52884	0.011717	0.128137	-3.33975
ENSG00000241743	XACT	X	113616300	114059289	lncRNA	-	0.457632	7.91812	2.52827	0.0117355	0.128188	-4.80431
ENSG00000076108	BAZ2A	12	56595596	56636816	protein_coding	-	0.207519	7.50524	2.52817	0.0117389	0.128188	-4.35813
ENSG00000119314	PTBP3	9	112217716	112333667	protein_coding	-	-0.18344	8.04482	-2.52801	0.0117441	0.128188	-4.52292
ENSG00000138246	DNAJC13	3	132417502	132539032	protein_coding	+	0.247818	6.28402	2.52796	0.011746	0.128188	-4.05487
ENSG00000105737	GRIK5	19	41998321	42069498	protein_coding	-	0.922083	-2.1419	2.52769	0.0117549	0.128219	-3.28075
ENSG00000270802	AC005776.1	19	15338948	15339237	processed_pseudogene	+	0.882403	-1.90465	2.52732	0.011767	0.12822	-3.29666
ENSG00000174306	ZHX3	20	41178448	41317672	protein_coding	-	-0.535868	3.55386	-2.52732	0.0117672	0.12822	-3.66148
ENSG00000176542	USF3	3	113648385	113696646	protein_coding	-	-0.268443	6.648	-2.52562	0.0118235	0.128685	-4.15101
ENSG00000055211	GINM1	6	149566294	149591748	protein_coding	+	-0.544891	4.41773	-2.52552	0.0118269	0.128685	-3.57728
ENSG00000119912	IDE	10	92451684	92574093	protein_coding	-	-0.414989	5.60931	-2.52548	0.0118282	0.128685	-4.01548
ENSG00000174226	SNX31	8	100572889	100663415	protein_coding	-	-1.08936	0.0328238	-2.52519	0.0118379	0.128724	-3.29209
ENSG00000166046	TCP11L2	12	106301929	106347003	protein_coding	+	-0.413991	6.50979	-2.52489	0.0118478	0.128766	-4.06177
ENSG00000138315	OIT3	10	72893584	72933036	protein_coding	+	0.981954	-0.0408224	2.52421	0.0118704	0.128945	-3.28224
ENSG00000116288	PARK7	1	7954291	7985505	protein_coding	+	-0.420181	5.5038	-2.52394	0.0118795	0.128963	-3.96422
ENSG00000147394	ZNF185	X	152914442	152973480	protein_coding	+	-0.377767	6.65991	-2.52379	0.0118844	0.128963	-4.23595
ENSG00000176597	B3GNT5	3	183253253	183298504	protein_coding	+	-0.373284	7.789	-2.52213	0.0119401	0.129501	-4.35758
ENSG00000287733	AC083862.2	7	135170816	135172414	lncRNA	+	1.15504	1.21665	2.52088	0.011982	0.129831	-3.29631
ENSG00000139908	TSSK4	14	24205696	24208362	protein_coding	+	0.996149	-1.36723	2.52068	0.0119889	0.129831	-3.29703
ENSG00000119471	HSDL2	9	112380080	112472405	protein_coding	+	-0.439542	4.78441	-2.52067	0.011989	0.129831	-3.80764
ENSG00000263465	SRSF8	11	95067197	95071224	protein_coding	+	-0.50738	4.20759	-2.51889	0.0120494	0.130417	-3.81063
ENSG00000062598	ELMO2	20	46366050	46432985	protein_coding	-	0.335168	4.95312	2.51812	0.0120753	0.13057	-3.80083
ENSG00000106025	TSPAN12	7	120787320	120858402	protein_coding	-	-0.886798	1.70565	-2.5181	0.0120759	0.13057	-3.39167
ENSG00000102024	PLS3	X	115561174	115650861	protein_coding	+	-0.535235	5.69293	-2.51762	0.0120923	0.13068	-3.99546
ENSG00000086666	ZFAND6	15	80059568	80138393	protein_coding	+	-0.383831	6.23621	-2.51677	0.0121211	0.130924	-4.04469
ENSG00000117528	ABCD3	1	94418389	94518666	protein_coding	+	-0.326879	6.46384	-2.51625	0.012139	0.13105	-4.26966
ENSG00000114529	C3orf52	3	112086335	112131004	protein_coding	+	0.577277	5.28426	2.51541	0.0121674	0.131289	-3.97272
ENSG00000135074	ADAM19	5	157395534	157575775	protein_coding	-	1.38426	3.50399	2.51495	0.012183	0.13133	-3.37763
ENSG00000091164	TXNL1	18	56597209	56651600	protein_coding	-	-0.294801	5.29231	-2.51485	0.0121864	0.13133	-3.92496
ENSG00000196787	H2AC11	6	27133042	27135291	protein_coding	+	0.989643	1.40988	2.51467	0.0121929	0.13133	-3.35222
ENSG00000280109	PLAC4	21	41175231	41186788	lncRNA	-	0.820324	3.55402	2.51457	0.0121961	0.13133	-3.60276
ENSG00000134248	LAMTOR5	1	110401249	110407942	protein_coding	-	-0.426913	4.9116	-2.51415	0.0122106	0.131419	-3.84281
ENSG00000180596	H2BC4	6	26114873	26123926	protein_coding	-	0.495061	4.8847	2.51196	0.0122858	0.132161	-3.77624
ENSG00000183172	SMDT1	22	42079691	42084284	protein_coding	+	-0.581356	3.76077	-2.51169	0.012295	0.132192	-3.60086
ENSG00000184203	PPP1R2	3	195514428	195543386	protein_coding	-	-0.226651	5.81128	-2.51139	0.0123054	0.132236	-4.03509
ENSG00000139998	RAB15	14	64945814	64973226	protein_coding	-	-0.697795	3.65308	-2.51116	0.0123132	0.132253	-3.54299
ENSG00000116260	QSOX1	1	180154869	180204030	protein_coding	+	-0.396882	7.27741	-2.51057	0.0123335	0.132296	-4.33963
ENSG00000236552	RPL13AP5	10	96750288	96750899	processed_pseudogene	+	-0.374279	2.86332	-2.51057	0.0123336	0.132296	-3.56781
ENSG00000081791	DELE1	5	141923855	141942047	protein_coding	+	-0.318132	4.76399	-2.5105	0.0123361	0.132296	-3.86336
ENSG00000205100	HSP90AA4P	4	189472965	189475192	transcribed_processed_pseudogene	+	0.773914	-0.864883	2.50986	0.0123582	0.132402	-3.31865
ENSG00000115232	ITGA4	2	181457202	181538940	protein_coding	+	0.923247	3.12842	2.50985	0.0123586	0.132402	-3.49285
ENSG00000203797	DDO	6	110391771	110415575	protein_coding	-	0.957848	1.17747	2.50747	0.0124412	0.133219	-3.37653
ENSG00000165516	KLHDC2	14	49768130	49786385	protein_coding	+	-0.472228	4.49896	-2.50708	0.0124549	0.133269	-3.86845
ENSG00000131473	ACLY	17	41866917	41930542	protein_coding	-	0.228799	6.25202	2.50697	0.0124585	0.133269	-4.19785
ENSG00000166260	COX11	17	54951902	54968703	protein_coding	-	-0.567139	3.2803	-2.5064	0.0124784	0.133413	-3.68754
ENSG00000100504	PYGL	14	50857891	50944483	protein_coding	-	-0.520393	6.30495	-2.50474	0.0125365	0.133856	-4.00472
ENSG00000131469	RPL27	17	42998273	43002959	protein_coding	+	-0.385986	6.1547	-2.50469	0.0125384	0.133856	-4.14413
ENSG00000279453	Z99129.4	6	122436789	122439223	TEC	-	-0.823014	1.20479	-2.50453	0.0125438	0.133856	-3.38609
ENSG00000134910	STT3A	11	125591712	125625215	protein_coding	+	-0.370328	5.63552	-2.50449	0.0125452	0.133856	-4.09198
ENSG00000265531	FCGR1CP	1	143874793	143883575	unprocessed_pseudogene	+	1.37705	-0.24474	2.50362	0.0125757	0.134027	-3.33763
ENSG00000223776	LGALS8-AS1	1	236523052	236524508	lncRNA	-	1.06639	-0.759336	2.5035	0.01258	0.134027	-3.34682
ENSG00000135426	TESPA1	12	54948015	54984762	protein_coding	-	1.05505	-0.486744	2.50349	0.0125804	0.134027	-3.34241
ENSG00000153113	CAST	5	96525267	96779595	protein_coding	+	0.135014	8.84826	2.50264	0.0126104	0.134216	-4.88946
ENSG00000145241	CENPC	4	67468762	67545503	protein_coding	-	-0.302396	5.7445	-2.50262	0.0126108	0.134216	-4.04127
ENSG00000140471	LINS1	15	100559369	100603230	protein_coding	-	0.517789	3.49985	2.50181	0.0126394	0.134452	-3.7385
ENSG00000008300	CELSR3	3	48636463	48662886	protein_coding	-	0.796877	1.5459	2.50114	0.0126631	0.134636	-3.50392
ENSG00000173227	SYT12	11	67006778	67050863	protein_coding	+	0.968781	0.13742	2.50092	0.0126709	0.134651	-3.34129
ENSG00000237310	AC008267.5	7	66493607	66495758	lncRNA	+	-0.909282	-0.97731	-2.50037	0.0126904	0.13479	-3.34538
ENSG00000110013	SIAE	11	124633113	124695707	protein_coding	-	-0.709041	3.15938	-2.499	0.0127391	0.135239	-3.53806
ENSG00000173391	OLR1	12	10158301	10172138	protein_coding	-	1.46284	2.80177	2.49865	0.0127513	0.1353	-3.39163
ENSG00000197043	ANXA6	5	151100706	151157785	protein_coding	-	0.756875	3.65949	2.49736	0.0127973	0.13572	-3.58207
ENSG00000133835	HSD17B4	5	119452473	119637199	protein_coding	+	-0.341594	5.78561	-2.49679	0.0128179	0.13587	-4.08003
ENSG00000115053	NCL	2	231453531	231483641	protein_coding	-	0.186261	7.75296	2.49637	0.0128326	0.135957	-4.64381
ENSG00000256660	CLEC12B	12	10010627	10018796	protein_coding	+	1.10748	-2.50772	2.4956	0.0128602	0.136181	-3.37263
ENSG00000183091	NEB	2	151485336	151734487	protein_coding	-	0.719768	2.2785	2.49298	0.0129547	0.137113	-3.57658
ENSG00000283761	AC118553.2	1	99970011	100083321	protein_coding	+	0.973433	-0.264473	2.49261	0.0129681	0.137185	-3.36561
ENSG00000225855	RUSC1-AS1	1	155316863	155324176	lncRNA	-	0.830986	0.648017	2.492	0.0129901	0.137285	-3.43981
ENSG00000121749	TBC1D15	12	71839707	71927248	protein_coding	+	-0.370823	5.90216	-2.49193	0.0129925	0.137285	-4.04962
ENSG00000220749	RPL21P28	1	212051524	212052006	processed_pseudogene	-	-0.600906	-0.49305	-2.4918	0.0129971	0.137285	-3.35666
ENSG00000138757	G3BP2	4	75642782	75724525	protein_coding	-	-0.188819	6.87547	-2.49114	0.0130211	0.13747	-4.31864
ENSG00000166592	RRAD	16	66921679	66925536	protein_coding	-	0.648113	6.05422	2.49081	0.0130329	0.137493	-4.10942
ENSG00000113638	TTC33	5	40512333	40755963	protein_coding	-	-0.61255	3.5417	-2.49072	0.0130364	0.137493	-3.66466
ENSG00000108950	FAM20A	17	68535113	68601367	protein_coding	-	0.760795	2.01172	2.49025	0.0130533	0.137537	-3.59395
ENSG00000167208	SNX20	16	50666300	50681353	protein_coding	-	1.31189	3.24753	2.49024	0.0130536	0.137537	-3.43632
ENSG00000116406	EDEM3	1	184690237	184754907	protein_coding	-	-0.326637	6.07872	-2.49001	0.0130621	0.137558	-4.07552
ENSG00000117360	PRPF3	1	150321479	150353233	protein_coding	+	0.327461	5.37291	2.48954	0.0130791	0.137667	-4.00123
[truncated: 19,042 more rows]

## Sheet: SIG_Genes_Med
GeneSymbol	chr	start	stop	Class	Strand	logFC	AveExpr	t	P.Value	adj.P.Val	B	Column1
ENSG00000165949	IFI27	14	94104836	94116698	protein_coding	+	2.24281	7.0594	14.0313	1.48147e-38	3.11717e-34	76.7741
ENSG00000111335	OAS2	12	112978395	113011723	protein_coding	+	2.78159	7.25713	13.7281	3.45423e-37	3.63402e-33	73.6532
ENSG00000059378	PARP12	7	140023749	140062951	protein_coding	-	1.69449	5.80125	13.6101	1.16583e-36	8.17675e-33	72.2805
ENSG00000137628	DDX60	4	168216294	168318804	protein_coding	-	2.17744	6.56763	13.1594	1.15776e-34	6.07005e-31	67.8868
ENSG00000137959	IFI44L	1	78619922	78646145	protein_coding	+	4.2693	6.08357	13.1286	1.58067e-34	6.07005e-31	67.4222
ENSG00000111331	OAS3	12	112938444	112973251	protein_coding	+	2.91394	7.37758	13.1196	1.73092e-34	6.07005e-31	67.5307
ENSG00000132530	XAF1	17	6755447	6775647	protein_coding	+	2.90004	6.72364	13.0519	3.42803e-34	1.03042e-30	66.7698
ENSG00000157601	MX1	21	41420304	41459214	protein_coding	+	2.27671	8.48007	12.6099	2.82409e-32	6.82282e-29	62.4333
ENSG00000138642	HERC6	4	88378739	88443097	protein_coding	+	2.41334	6.08098	12.6065	2.91837e-32	6.82282e-29	62.3953
ENSG00000137965	IFI44	1	78649796	78664078	protein_coding	+	2.47047	6.00072	12.5055	7.90499e-32	1.66329e-28	61.3903
ENSG00000138496	PARP9	3	122527924	122564577	protein_coding	-	1.65789	7.2303	12.4486	1.3834e-31	2.64619e-28	60.928
ENSG00000134326	CMPK2	2	6840570	6866635	protein_coding	-	2.92708	5.20302	12.2497	9.66609e-31	1.69487e-27	58.8056
ENSG00000089127	OAS1	12	112906783	112933222	protein_coding	+	2.2279	6.79638	11.9781	1.33549e-29	2.16154e-26	56.4093
ENSG00000163840	DTX3L	3	122564338	122575203	protein_coding	+	1.20415	6.97862	11.454	1.92012e-27	2.8858e-24	51.5137
ENSG00000002549	LAP3	4	17577192	17607972	protein_coding	+	1.45016	6.90418	11.2961	8.35698e-27	1.12087e-23	50.0697
ENSG00000055332	EIF2AK2	2	37099210	37157065	protein_coding	-	1.27472	7.4596	11.294	8.52336e-27	1.12087e-23	50.0406
ENSG00000132274	TRIM22	11	5689697	5737089	protein_coding	+	1.72587	7.59886	11.2739	1.027e-26	1.27113e-23	49.8529
ENSG00000115415	STAT1	2	190908460	191020960	protein_coding	-	1.60317	8.44166	11.1711	2.65574e-26	3.10441e-23	48.8172
ENSG00000166750	SLFN5	17	35243071	35273655	protein_coding	+	1.05735	7.58726	11.1362	3.6603e-26	4.05349e-23	48.554
ENSG00000160932	LY6E	8	143017982	143023832	protein_coding	+	1.42357	7.19074	11.0903	5.58113e-26	5.87162e-23	48.176
ENSG00000142089	IFITM3	11	319676	327537	protein_coding	-	2.38801	6.84272	11.083	5.96649e-26	5.97814e-23	48.1315
ENSG00000185885	IFITM1	11	313506	315272	protein_coding	+	2.87152	4.63557	11.0683	6.82369e-26	6.52624e-23	47.6343
ENSG00000133106	EPSTI1	13	42886388	42992271	protein_coding	-	2.73238	5.56319	10.8697	4.16251e-25	3.80797e-22	46.1073
ENSG00000170581	STAT2	12	56341597	56360167	protein_coding	-	1.297	7.56072	10.8025	7.64618e-25	6.70347e-22	45.6032
ENSG00000173193	PARP14	3	122680839	122730840	protein_coding	+	1.63736	8.85332	10.6176	4.01447e-24	3.37873e-21	43.7585
ENSG00000130303	BST2	19	17402939	17405630	protein_coding	-	2.24196	4.86293	10.5768	5.77332e-24	4.67217e-21	43.504
ENSG00000126709	IFI6	1	27666064	27672198	protein_coding	-	3.79564	6.06781	10.2813	7.8116e-23	6.08755e-20	40.8596
ENSG00000184979	USP18	22	18150170	18177397	protein_coding	+	2.78471	3.71665	10.1577	2.28807e-22	1.7194e-19	39.4508
ENSG00000124201	ZNFX1	20	49237946	49278426	protein_coding	-	1.03147	8.09352	10.1509	2.42653e-22	1.76057e-19	39.8326
ENSG00000160710	ADAR	1	154582057	154628013	protein_coding	-	0.934365	8.80699	10.0425	6.18441e-22	4.33754e-19	38.7887
ENSG00000088827	SIGLEC1	20	3686970	3707128	protein_coding	-	4.95562	1.47853	9.91112	1.90283e-21	1.29153e-18	36.6662
ENSG00000108771	DHX58	17	42101404	42112714	protein_coding	-	1.86248	4.40861	9.87866	2.50835e-21	1.64932e-18	37.5266
ENSG00000107201	DDX58	9	32455302	32526208	protein_coding	-	2.14858	6.34911	9.86908	2.72092e-21	1.73487e-18	37.5855
ENSG00000174444	RPL4	15	66498015	66524532	protein_coding	-	-0.772154	7.98573	-9.8498	3.20473e-21	1.98326e-18	37.2194
ENSG00000115267	IFIH1	2	162267074	162318684	protein_coding	-	1.83607	6.46681	9.811	4.45186e-21	2.67633e-18	37.1195
ENSG00000115155	OTOF	2	26457203	26558756	protein_coding	-	4.19047	-0.455294	9.75867	6.92574e-21	3.97669e-18	35.4248
ENSG00000185745	IFIT1	10	89392546	89406487	protein_coding	+	4.09646	6.01213	9.75753	6.99289e-21	3.97669e-18	36.5792
ENSG00000156587	UBE2L6	11	57551656	57568284	protein_coding	-	1.58626	6.13901	9.69389	1.19419e-20	6.61237e-18	36.1525
ENSG00000225964	NRIR	2	6819463	6840464	lncRNA	-	3.50334	1.16733	9.67888	1.35437e-20	7.307e-18	34.8261
ENSG00000135114	OASL	12	121019111	121039242	protein_coding	-	3.40688	4.47131	9.64874	1.74314e-20	9.16934e-18	35.5341
ENSG00000130813	SHFL	19	10086122	10093252	protein_coding	+	1.67922	4.42569	9.57621	3.19193e-20	1.63808e-17	35.0696
ENSG00000196141	SPATS2L	2	200305881	200482264	protein_coding	+	1.11029	6.90262	9.51238	5.42174e-20	2.71616e-17	34.6275
ENSG00000148671	ADIRF	10	86968432	86983934	protein_coding	+	-1.81728	3.98873	-9.37276	1.71248e-19	8.37959e-17	33.4799
ENSG00000068079	IFI35	17	43006740	43014456	protein_coding	+	1.97044	4.47067	9.15492	1.00569e-18	4.80925e-16	31.7169
ENSG00000130300	PLVAP	19	17351450	17377342	protein_coding	-	3.04115	-1.02527	9.1282	1.24707e-18	5.83101e-16	30.5797
ENSG00000221963	APOL6	22	35648446	35668404	protein_coding	+	1.16945	7.74754	9.07567	1.90086e-18	8.69477e-16	31.0468
ENSG00000187608	ISG15	1	1001138	1014540	protein_coding	+	3.92073	5.37133	9.00457	3.35379e-18	1.50143e-15	30.5431
ENSG00000229754	CXCR2P1	2	218059155	218065729	transcribed_unprocessed_pseudogene	-	2.98004	-2.11729	9.00005	3.47662e-18	1.52399e-15	29.7002
ENSG00000119917	IFIT3	10	89327997	89340971	protein_coding	+	3.47011	6.85328	8.90848	7.1868e-18	3.07225e-15	29.8981
ENSG00000134321	RSAD2	2	6865806	6898239	protein_coding	+	3.28903	6.73335	8.90649	7.30063e-18	3.07225e-15	29.8812
ENSG00000226950	DANCR	4	52712404	52720351	lncRNA	+	-1.93369	2.38088	-8.86743	9.9345e-18	4.09866e-15	29.381
ENSG00000240065	PSMB9	6	32844136	32859851	protein_coding	+	1.33037	5.25116	8.84895	1.14894e-17	4.64899e-15	29.4339
ENSG00000108679	LGALS3BP	17	78971238	78979947	protein_coding	-	0.961529	6.99173	8.64426	5.66587e-17	2.24935e-14	27.7365
ENSG00000168961	LGALS9	17	27629798	27649560	protein_coding	+	1.16829	5.33347	8.56964	1.00672e-16	3.92265e-14	27.3262
ENSG00000169248	CXCL11	4	76033682	76041415	protein_coding	-	4.01378	-0.00889312	8.48872	1.86987e-16	7.15343e-14	25.948
ENSG00000067066	SP100	2	230415942	230545606	protein_coding	+	1.04433	7.62201	8.48629	1.90484e-16	7.15709e-14	26.5735
ENSG00000177294	FBXO39	17	6776215	6797101	protein_coding	+	3.18683	0.640548	8.38832	4.00674e-16	1.47905e-13	25.2485
ENSG00000145431	PDGFC	4	156760454	156971799	protein_coding	-	-1.73508	2.86795	-8.27664	9.27819e-16	3.3659e-13	25.0871
ENSG00000152778	IFIT5	10	89414568	89420997	protein_coding	+	1.72902	5.51914	8.20428	1.59149e-15	5.67569e-13	24.6344
ENSG00000204264	PSMB8	6	32840717	32844679	protein_coding	-	0.848952	6.19702	8.19464	1.70954e-15	5.99507e-13	24.5321
ENSG00000100316	RPL3	22	39312882	39320389	protein_coding	-	-0.616149	8.60987	-8.14459	2.47681e-15	8.54337e-13	23.6439
ENSG00000138646	HERC5	4	88457119	88506163	protein_coding	+	2.77635	4.4532	8.10415	3.33777e-15	1.13274e-12	23.8226
ENSG00000145425	RPS3A	4	151099624	151104642	protein_coding	+	-0.718368	7.33278	-8.03792	5.42697e-15	1.81252e-12	23.2191
ENSG00000106785	TRIM14	9	98069275	98119222	protein_coding	-	1.06646	5.52203	7.97053	8.87135e-15	2.9166e-12	22.9567
ENSG00000140464	PML	15	73994673	74047827	protein_coding	+	1.3277	6.46133	7.93569	1.14238e-14	3.69797e-12	22.6948
ENSG00000121858	TNFSF10	3	172505508	172523475	protein_coding	-	1.09146	7.06953	7.89842	1.49578e-14	4.76858e-12	22.3449
ENSG00000100342	APOL1	22	36253071	36267530	protein_coding	+	0.984099	6.53595	7.88578	1.63853e-14	5.14573e-12	22.2734
ENSG00000067992	PDK3	X	24465221	24550466	protein_coding	+	-1.04294	4.92972	-7.86685	1.87794e-14	5.81084e-12	22.2454
ENSG00000139644	TMBIM6	12	49707725	49764934	protein_coding	+	-0.383279	9.05903	-7.84543	2.19059e-14	6.68002e-12	21.4469
ENSG00000136514	RTP4	3	187368385	187372076	protein_coding	+	2.01695	3.44925	7.84334	2.22363e-14	6.68392e-12	21.9993
ENSG00000137200	CMTR1	6	37433219	37482827	protein_coding	+	0.758807	5.56664	7.83188	2.41423e-14	7.15463e-12	21.9815
ENSG00000174231	PRPF8	17	1650629	1684867	protein_coding	-	-0.407589	7.90205	-7.75725	4.11493e-14	1.19883e-11	21.104
ENSG00000273033	LINC02035	3	122886941	122892416	lncRNA	+	-1.68817	3.04734	-7.75575	4.15922e-14	1.19883e-11	21.3699
ENSG00000118596	SLC16A7	12	59596029	59789855	protein_coding	+	-1.53169	4.07008	-7.7302	4.98747e-14	1.41813e-11	21.2976
ENSG00000263731	AC145207.5	17	81878425	81881106	lncRNA	-	-1.95548	1.6986	-7.70895	5.79859e-14	1.62678e-11	20.8563
ENSG00000156508	EEF1A1	6	73515750	73523797	protein_coding	-	-0.546793	11.1328	-7.66435	7.94758e-14	2.17792e-11	19.2858
ENSG00000078081	LAMP3	3	183122215	183163839	protein_coding	-	1.62846	4.70227	7.66395	7.97016e-14	2.17792e-11	20.8461
ENSG00000147604	RPL7	8	73290242	73295789	protein_coding	-	-0.739895	7.21274	-7.65503	8.48748e-14	2.28955e-11	20.5516
ENSG00000152102	FAM168B	2	131047876	131093460	protein_coding	-	-0.474655	6.13741	-7.63025	1.01045e-13	2.69126e-11	20.5236
ENSG00000269720	CCDC194	19	17390509	17394158	protein_coding	-	2.53516	-1.24642	7.5822	1.41515e-13	3.72203e-11	19.8198
ENSG00000168394	TAP1	6	32845209	32853978	protein_coding	-	1.2783	6.9808	7.57892	1.448e-13	3.7614e-11	20.1175
ENSG00000140853	NLRC5	16	56989485	57083531	protein_coding	+	1.09847	7.20143	7.52271	2.14247e-13	5.49751e-11	19.7537
ENSG00000137154	RPS6	9	19375715	19380236	protein_coding	-	-0.622842	8.04608	-7.51254	2.29933e-13	5.82893e-11	19.3866
ENSG00000178685	PARP10	8	143977153	144012772	protein_coding	-	1.20258	5.45611	7.47754	2.93066e-13	7.34095e-11	19.5789
ENSG00000183486	MX2	21	41361999	41409393	protein_coding	+	2.08008	7.79896	7.45004	3.54352e-13	8.77166e-11	19.2511
ENSG00000148730	EIF4EBP2	10	70404145	70428618	protein_coding	+	-0.399412	7.46882	-7.42056	4.34118e-13	1.06213e-10	18.9422
ENSG00000122406	RPL5	1	92832013	92841924	protein_coding	+	-0.756929	7.01564	-7.41024	4.66052e-13	1.12715e-10	18.9155
ENSG00000130487	KLHDC7B	22	50545899	50551023	protein_coding	+	2.15124	3.35949	7.38538	5.52684e-13	1.32148e-10	18.861
ENSG00000114251	WNT5A	3	55465715	55490539	protein_coding	-	-1.75431	2.15985	-7.37749	5.83369e-13	1.37918e-10	18.8492
ENSG00000169245	CXCL10	4	76021118	76023497	protein_coding	-	4.25532	2.02376	7.33663	7.71143e-13	1.80285e-10	18.3164
ENSG00000116005	PCYOX1	2	70257386	70281185	protein_coding	+	-0.94488	4.98925	-7.32081	8.58833e-13	1.98579e-10	18.5264
ENSG00000173821	RNF213	17	80260866	80398786	protein_coding	+	1.55914	10.1561	7.29611	1.01578e-12	2.32316e-10	17.5082
ENSG00000125730	C3	19	6677704	6730562	protein_coding	-	0.933836	7.80382	7.27591	1.16481e-12	2.63535e-10	17.7501
ENSG00000100600	LGMN	14	92703807	92748679	protein_coding	-	1.23088	4.7936	7.25286	1.36117e-12	3.04685e-10	18.1021
ENSG00000205413	SAMD9	7	93099513	93118023	protein_coding	-	1.60048	7.7363	7.23117	1.57568e-12	3.48988e-10	17.8023
ENSG00000172986	GXYLT2	3	72888046	72998138	protein_coding	+	-1.54465	2.79075	-7.19976	1.94631e-12	4.26586e-10	17.7643
ENSG00000019582	CD74	5	150400041	150412929	protein_coding	-	1.00998	9.38057	7.16871	2.39647e-12	5.19836e-10	16.8734
ENSG00000163399	ATP1A1	1	116372668	116410261	protein_coding	+	-0.457072	9.09231	-7.15827	2.56976e-12	5.51737e-10	16.6982
ENSG00000135899	SP110	2	230167293	230225729	protein_coding	-	1.50633	6.17046	7.15295	2.66265e-12	5.65908e-10	17.4441
ENSG00000196126	HLA-DRB1	6	32578769	32589848	protein_coding	-	1.23165	6.04663	7.11891	3.341e-12	7.02979e-10	17.1781
ENSG00000135709	KIAA0513	16	85027751	85094230	protein_coding	+	0.546407	6.51257	7.11116	3.5176e-12	7.3281e-10	17.0261
ENSG00000149131	SERPING1	11	57597387	57614848	protein_coding	+	2.41082	4.1529	7.10667	3.62412e-12	7.47599e-10	17.1414
ENSG00000174748	RPL15	3	23916591	23924374	protein_coding	+	-0.520382	7.89679	-7.07816	4.37882e-12	8.94512e-10	16.561
ENSG00000122643	NT5C3A	7	33014114	33062797	protein_coding	-	1.10514	5.53962	7.06543	4.76375e-12	9.63789e-10	16.8791
ENSG00000234782	TPT1P9	9	118082869	118083382	processed_pseudogene	-	-1.41416	0.889071	-7.06365	4.82003e-12	9.65888e-10	16.5912
ENSG00000168016	TRANK1	3	36826820	36945098	protein_coding	-	1.13123	7.00318	7.04811	5.34129e-12	1.06025e-09	16.6406
ENSG00000162654	GBP4	1	89181144	89198942	protein_coding	-	1.62162	5.81663	7.0294	6.04246e-12	1.18822e-09	16.6578
ENSG00000119922	IFIT2	10	89283694	89309271	protein_coding	+	3.22225	7.08514	7.01874	6.48168e-12	1.26279e-09	16.5312
ENSG00000185722	ANKFY1	17	4163821	4263995	protein_coding	-	0.485636	6.69114	6.98802	7.93014e-12	1.53081e-09	16.2403
ENSG00000013374	NUB1	7	151341699	151378449	protein_coding	+	0.879355	6.00048	6.97977	8.37083e-12	1.59897e-09	16.2924
ENSG00000196684	HSH2D	19	16134028	16158575	protein_coding	+	1.6339	5.23739	6.9786	8.43524e-12	1.59897e-09	16.3528
ENSG00000161533	ACOX1	17	75941507	75979177	protein_coding	-	-0.597374	6.71707	-6.97383	8.70281e-12	1.62356e-09	16.1729
ENSG00000173786	CNP	17	41966763	41977740	protein_coding	+	0.839226	5.7072	6.97354	8.71929e-12	1.62356e-09	16.2831
ENSG00000161055	SCGB3A1	5	180590105	180591499	protein_coding	-	-2.81643	0.560651	-6.95453	9.87307e-12	1.82227e-09	15.8922
ENSG00000177409	SAMD9L	7	93130056	93148385	protein_coding	-	2.11522	6.78695	6.90386	1.37313e-11	2.51236e-09	15.8781
ENSG00000089157	RPLP0	12	120196699	120201235	protein_coding	-	-0.514402	8.36622	-6.87178	1.69045e-11	3.06627e-09	15.049
ENSG00000128335	APOL2	22	36226209	36239954	protein_coding	-	1.00893	5.90834	6.84951	1.95189e-11	3.51024e-09	15.4876
ENSG00000130589	HELZ2	20	63558086	63574239	protein_coding	-	1.60772	6.99289	6.82603	2.2707e-11	4.04897e-09	15.2911
ENSG00000038945	MSR1	8	16107878	16567490	protein_coding	-	1.99009	2.82322	6.79893	2.70234e-11	4.77814e-09	15.1712
ENSG00000166025	AMOTL1	11	94706431	94876748	protein_coding	+	-1.54833	2.3601	-6.78218	3.00837e-11	5.27492e-09	15.1092
ENSG00000167658	EEF2	19	3976056	3985463	protein_coding	-	-0.437505	9.09951	-6.68632	5.53623e-11	9.62709e-09	13.6618
ENSG00000105968	H2AZ2	7	44826791	44848087	protein_coding	-	-0.617307	6.27738	-6.6686	6.19183e-11	1.06789e-08	14.2321
ENSG00000196205	EEF1A1P5	9	133019486	133020874	processed_pseudogene	+	-0.558296	5.49816	-6.65118	6.91093e-11	1.18222e-08	14.2708
ENSG00000226025	AC005515.1	19	39679374	39686373	transcribed_unprocessed_pseudogene	+	2.24809	-2.08715	6.63653	7.57846e-11	1.28595e-08	13.9981
ENSG00000124256	ZBP1	20	57603846	57620576	protein_coding	-	3.07993	2.83002	6.62893	7.94882e-11	1.33801e-08	13.9983
ENSG00000196531	NACA	12	56712427	56731628	protein_coding	-	-0.548055	6.43627	-6.59217	1.00088e-10	1.67138e-08	13.7701
ENSG00000112414	ADGRG6	6	142301854	142446266	protein_coding	+	-1.93513	2.32365	-6.58883	1.022e-10	1.69322e-08	13.9279
ENSG00000134243	SORT1	1	109309568	109397918	protein_coding	-	-0.581888	7.33087	-6.58494	1.04712e-10	1.72129e-08	13.6046
ENSG00000125148	MT2A	16	56608584	56609497	protein_coding	+	1.1916	5.52934	6.57738	1.09772e-10	1.79048e-08	13.8314
ENSG00000152952	PLOD2	3	146069440	146163653	protein_coding	-	-1.2417	3.95275	-6.55169	1.28833e-10	2.08522e-08	13.7317
ENSG00000204628	RACK1	5	181236897	181248096	protein_coding	-	-0.496505	7.53461	-6.52779	1.49455e-10	2.40052e-08	13.1515
ENSG00000237742	AL365259.1	6	125577545	125749190	lncRNA	-	-1.77571	0.240479	-6.51382	1.62966e-10	2.59771e-08	13.4615
ENSG00000163644	PPM1K	4	88257620	88284769	protein_coding	-	0.882833	5.44844	6.507	1.7e-10	2.68945e-08	13.4204
ENSG00000112773	TENT5A	6	81491439	81752774	protein_coding	-	0.653813	6.17691	6.49925	1.78344e-10	2.7851e-08	13.2568
ENSG00000164176	EDIL3	5	83940554	84384880	protein_coding	-	-1.79729	1.40938	-6.49893	1.78693e-10	2.7851e-08	13.3903
ENSG00000214485	RPL7P1	5	150094302	150095048	processed_pseudogene	+	-1.06972	0.206172	-6.49286	1.85523e-10	2.87028e-08	13.2369
ENSG00000026950	BTN3A1	6	26402237	26415208	protein_coding	+	1.09296	5.18228	6.49122	1.87413e-10	2.87837e-08	13.3505
ENSG00000204642	HLA-F	6	29722775	29738528	protein_coding	+	1.11712	6.50128	6.48021	2.0059e-10	3.05841e-08	13.2105
ENSG00000111801	BTN3A3	6	26440472	26453415	protein_coding	+	1.28231	4.05347	6.47294	2.0978e-10	3.17552e-08	13.2758
ENSG00000198034	RPS4X	X	72255679	72277248	protein_coding	-	-0.690156	7.55297	-6.44738	2.45494e-10	3.68959e-08	12.6481
ENSG00000236120	AC110995.1	X	5653418	5726326	lncRNA	-	1.90075	-2.54347	6.40059	3.26922e-10	4.87856e-08	12.6655
ENSG00000164054	SHISA5	3	48467798	48504826	protein_coding	-	0.812661	6.6532	6.39816	3.31804e-10	4.91654e-08	12.6566
ENSG00000178363	CALML3	10	5524961	5526771	protein_coding	+	-2.37164	0.612719	-6.39345	3.41481e-10	5.02455e-08	12.6284
ENSG00000138035	PNPT1	2	55634061	55693863	protein_coding	-	0.926319	5.11104	6.38679	3.55626e-10	5.19634e-08	12.6999
ENSG00000133318	RTN3	11	63681446	63759891	protein_coding	+	-0.439461	7.17266	-6.38449	3.60655e-10	5.23348e-08	12.4298
ENSG00000167461	RAB8A	19	16111889	16134234	protein_coding	+	0.671214	6.03753	6.37608	3.79608e-10	5.47077e-08	12.6275
ENSG00000140105	WARS1	14	100333790	100376805	protein_coding	-	1.09371	7.32976	6.35687	4.26611e-10	6.10635e-08	12.3194
ENSG00000117228	GBP1	1	89052319	89065230	protein_coding	-	1.93883	7.17177	6.33054	5.00386e-10	7.11393e-08	12.3151
ENSG00000159189	C1QC	1	22643633	22648110	protein_coding	+	2.06313	3.57973	6.32385	5.21054e-10	7.35806e-08	12.3584
ENSG00000110195	FOLR1	11	72189558	72196323	protein_coding	+	-1.81417	0.148977	-6.31678	5.4378e-10	7.62778e-08	12.3056
ENSG00000117226	GBP3	1	89006679	89022894	protein_coding	-	0.839428	6.12823	6.31198	5.59786e-10	7.8003e-08	12.1664
ENSG00000137970	RPL7P9	1	96678874	96679620	processed_pseudogene	-	-1.09096	0.507878	-6.30632	5.79221e-10	8.01802e-08	12.1532
ENSG00000149084	HSD17B12	11	43680680	43856617	protein_coding	+	-0.840947	4.77656	-6.28983	6.39705e-10	8.79741e-08	12.1702
ENSG00000206503	HLA-A	6	29941260	29945884	protein_coding	+	0.805306	9.66477	6.27717	6.90289e-10	9.43141e-08	11.2361
ENSG00000137975	CLCA2	1	86424171	86456553	protein_coding	+	-1.9627	1.92994	-6.26988	7.21189e-10	9.79003e-08	12.0596
ENSG00000100784	RPS6KA5	14	90847861	91060641	protein_coding	-	-0.760793	5.39048	-6.26145	7.58591e-10	1.01949e-07	11.9905
ENSG00000133561	GIMAP6	7	150625375	150632648	protein_coding	-	2.2921	2.2184	6.26099	7.60707e-10	1.01949e-07	11.9231
ENSG00000163565	IFI16	1	158999968	159055155	protein_coding	+	0.758975	7.67868	6.25425	7.92017e-10	1.05063e-07	11.6473
ENSG00000173369	C1QB	1	22652762	22661637	protein_coding	+	2.12681	3.20838	6.25385	7.9393e-10	1.05063e-07	11.9241
ENSG00000119866	BCL11A	2	60450520	60554467	protein_coding	-	-0.964828	4.53686	-6.23749	8.75553e-10	1.15141e-07	11.8757
ENSG00000164904	ALDH7A1	5	126531200	126595362	protein_coding	-	-1.19212	3.77773	-6.23572	8.84881e-10	1.15645e-07	11.8726
ENSG00000075415	SLC25A3	12	98593591	98606379	protein_coding	+	-0.389889	7.01187	-6.22697	9.32331e-10	1.21094e-07	11.5222
ENSG00000174600	CMKLR1	12	108288044	108339317	protein_coding	-	2.26904	0.226703	6.18412	1.20311e-09	1.55304e-07	11.4514
ENSG00000155363	MOV10	1	112673141	112700746	protein_coding	+	0.735912	6.08865	6.1651	1.34671e-09	1.72782e-07	11.3424
ENSG00000228502	EEF1A1P11	1	96446930	96448318	processed_pseudogene	+	-0.900267	2.83817	-6.16112	1.37876e-09	1.75821e-07	11.4822
ENSG00000171004	HS6ST2	X	132626016	132961395	protein_coding	-	-1.86199	0.0910348	-6.15962	1.39108e-09	1.76324e-07	11.391
ENSG00000073282	TP63	3	189631389	189897276	protein_coding	+	-1.6832	2.79777	-6.15513	1.42845e-09	1.79172e-07	11.4275
ENSG00000018236	CNTN1	12	40692439	41072415	protein_coding	+	-2.02007	-2.18779	-6.15313	1.44547e-09	1.79172e-07	11.2657
ENSG00000274070	CASTOR2	7	74964705	75031528	protein_coding	+	-0.778704	4.76064	-6.15291	1.44737e-09	1.79172e-07	11.3945
ENSG00000171863	RPS7	2	3575260	3580920	protein_coding	+	-0.527738	6.46871	-6.15288	1.44761e-09	1.79172e-07	11.1591
ENSG00000282851	BISPR	19	17405686	17419324	lncRNA	+	1.61252	2.21786	6.12566	1.69966e-09	2.09138e-07	11.2711
ENSG00000183844	FAM3B	21	41304212	41357727	protein_coding	+	-1.24425	3.45426	-6.10409	1.92945e-09	2.34497e-07	11.1605
ENSG00000081791	DELE1	5	141923855	141942047	protein_coding	+	-0.640714	4.76399	-6.10364	1.93455e-09	2.34497e-07	11.1101
ENSG00000071967	CYBRD1	2	171522247	171558129	protein_coding	+	-1.63814	2.9654	-6.10323	1.93919e-09	2.34497e-07	11.1353
ENSG00000063046	EIF4B	12	53006158	53042209	protein_coding	+	-0.363073	8.10413	-6.09915	1.98627e-09	2.38818e-07	10.5305
ENSG00000140443	IGF1R	15	98648539	98964530	protein_coding	+	-0.347855	7.95032	-6.08974	2.09889e-09	2.50924e-07	10.543
ENSG00000197296	FITM2	20	44302840	44311202	protein_coding	-	-1.42835	2.19114	-6.08827	2.11707e-09	2.51668e-07	11.0739
ENSG00000100170	SLC5A1	22	32043261	32113029	protein_coding	+	-1.76947	1.58822	-6.07199	2.32855e-09	2.75253e-07	10.8968
ENSG00000144596	GRIP2	3	14489107	14556075	protein_coding	-	2.06168	-0.640699	6.05888	2.5139e-09	2.95502e-07	10.7544
ENSG00000187908	DMBT1	10	122560665	122643740	protein_coding	+	-1.74321	0.947794	-6.0571	2.54008e-09	2.96922e-07	10.8801
ENSG00000185880	TRIM69	15	44728988	44767829	protein_coding	+	1.0023	6.1433	6.0485	2.67065e-09	3.1046e-07	10.7255
ENSG00000084234	APLP2	11	130068147	130144811	protein_coding	+	-0.311667	8.65389	-6.04651	2.70177e-09	3.12352e-07	10.0657
ENSG00000077063	CTTNBP2	7	117710651	117874139	protein_coding	-	-1.57586	1.51862	-6.04118	2.78702e-09	3.20447e-07	10.8044
ENSG00000145012	LPP	3	188153284	188890671	protein_coding	+	-0.32011	7.54893	-6.038	2.83904e-09	3.24653e-07	10.3393
ENSG00000008311	AASS	7	122073549	122144255	protein_coding	-	-1.28145	3.27815	-6.03486	2.89127e-09	3.28839e-07	10.7776
ENSG00000100911	PSME2	14	24143362	24147570	protein_coding	-	0.738116	5.23861	6.02787	3.01118e-09	3.39968e-07	10.6446
ENSG00000173726	TOMM20	1	235109341	235128837	protein_coding	-	-0.632177	6.05873	-6.02729	3.02144e-09	3.39968e-07	10.4982
ENSG00000172159	FRMD3	9	83242990	83538546	protein_coding	-	1.51374	2.25352	6.0134	3.27494e-09	3.66532e-07	10.6612
ENSG00000171150	SOCS5	2	46698952	46780245	protein_coding	+	-0.937222	3.93178	-6.00836	3.37216e-09	3.75416e-07	10.6249
ENSG00000108700	CCL8	17	34319435	34321402	protein_coding	+	2.20528	-2.27724	6.00156	3.5075e-09	3.88428e-07	10.4797
ENSG00000188313	PLSCR1	3	146515180	146544856	protein_coding	-	1.31178	7.31385	5.99835	3.57319e-09	3.9363e-07	10.3989
ENSG00000144724	PTPRG	3	61561569	62297609	protein_coding	+	-1.44299	2.98383	-5.99726	3.59586e-09	3.94065e-07	10.5638
ENSG00000238015	AC104837.2	1	78666272	78666695	processed_pseudogene	+	1.88705	-1.64661	5.98481	3.86409e-09	4.21266e-07	10.3625
ENSG00000255974	CYP2A6	19	40843541	40850447	protein_coding	-	-1.95443	2.07382	-5.97784	4.02282e-09	4.34565e-07	10.4316
ENSG00000089009	RPL6	12	112405190	112418838	protein_coding	-	-0.569415	7.1474	-5.97764	4.02739e-09	4.34565e-07	10.0553
ENSG00000135094	SDS	12	113392445	113426301	protein_coding	-	1.98481	2.06111	5.97245	4.14986e-09	4.45495e-07	10.4259
ENSG00000085063	CD59	11	33703010	33736479	protein_coding	-	-0.506119	8.09858	-5.96567	4.31512e-09	4.60886e-07	9.80472
ENSG00000233426	EIF3FP3	2	58251440	58252525	processed_pseudogene	+	-1.2822	-0.672463	-5.94396	4.88906e-09	5.16989e-07	10.1773
ENSG00000034510	TMSB10	2	84905656	84906671	protein_coding	+	0.538151	7.99282	5.9439	4.89072e-09	5.16989e-07	9.80487
ENSG00000206337	HCP5	6	31463170	31478936	lncRNA	+	0.855119	6.49129	5.94307	4.91411e-09	5.16989e-07	10.0883
ENSG00000010030	ETV7	6	36354091	36387800	protein_coding	-	1.42966	2.95454	5.91437	5.7922e-09	6.06337e-07	10.1231
ENSG00000180447	GAS1	9	86944362	86947506	protein_coding	-	-1.9686	-0.0720202	-5.90981	5.9453e-09	6.19283e-07	10.0367
ENSG00000168062	BATF2	11	64987945	64997018	protein_coding	-	1.9369	2.88635	5.90852	5.98929e-09	6.20791e-07	10.0406
ENSG00000232884	AF127936.1	21	14676698	14763090	lncRNA	-	1.89594	-2.07781	5.89844	6.34403e-09	6.54337e-07	9.90956
ENSG00000272138	LINC01607	8	79768110	79802842	lncRNA	+	-1.77213	-1.39932	-5.89422	6.49852e-09	6.67002e-07	9.89039
ENSG00000121957	GPSM2	1	108875350	108934545	protein_coding	+	-0.995069	4.12953	-5.88029	7.03531e-09	7.18592e-07	9.88506
ENSG00000284194	SCO2	22	50523568	50526461	protein_coding	-	1.16964	4.55559	5.87524	7.24038e-09	7.35965e-07	9.9088
ENSG00000198755	RPL10A	6	35468401	35470785	protein_coding	+	-0.590124	6.96833	-5.8528	8.22415e-09	8.31944e-07	9.3984
ENSG00000133328	PLAAT2	11	63552770	63563379	protein_coding	-	1.88273	3.18067	5.84811	8.44539e-09	8.50237e-07	9.74642
ENSG00000141404	GNAL	18	11689264	11885685	protein_coding	+	-0.820595	4.83474	-5.82946	9.38509e-09	9.40341e-07	9.53426
ENSG00000205488	CALML3-AS1	10	5510036	5526246	lncRNA	-	-1.71457	-0.105788	-5.82797	9.46492e-09	9.43845e-07	9.60848
ENSG00000270673	YTHDF3-AS1	8	63167725	63168442	lncRNA	-	-1.79151	-0.7398	-5.81868	9.97447e-09	9.89966e-07	9.48939
ENSG00000108100	CCNY	10	35247025	35572669	protein_coding	+	-0.475843	5.91289	-5.81198	1.0358e-08	1.0232e-06	9.35225
ENSG00000025708	TYMP	22	50525752	50530032	protein_coding	-	1.14021	6.77731	5.80511	1.07672e-08	1.05866e-06	9.37813
ENSG00000230207	RPL4P5	9	7477045	7478320	processed_pseudogene	-	-1.47297	-1.33296	-5.80353	1.08633e-08	1.06314e-06	9.44734
ENSG00000152061	RABGAP1L	1	174159410	174995308	protein_coding	+	0.386192	7.49464	5.79666	1.12912e-08	1.0999e-06	9.02403
ENSG00000170899	GSTA4	6	52977948	52995304	protein_coding	-	-1.64729	2.09848	-5.78761	1.18801e-08	1.15193e-06	9.4192
ENSG00000198959	TGM2	20	38127385	38166578	protein_coding	-	0.868297	6.41041	5.78604	1.19857e-08	1.15684e-06	9.17022
ENSG00000253729	PRKDC	8	47773111	47960178	protein_coding	-	-0.59112	8.00927	-5.77322	1.2879e-08	1.23738e-06	8.78789
ENSG00000184992	BRI3BP	12	124993645	125031231	protein_coding	+	-0.910146	3.94835	-5.75617	1.41684e-08	1.35507e-06	9.21608
ENSG00000197965	MPZL1	1	167721192	167791919	protein_coding	+	-0.558542	5.2897	-5.74935	1.47194e-08	1.40141e-06	9.09712
ENSG00000172183	ISG20	15	88636153	88656483	protein_coding	+	1.53025	5.79906	5.74688	1.49234e-08	1.41443e-06	9.18487
ENSG00000187474	FPR3	19	51795157	51826190	protein_coding	+	2.40884	1.61639	5.73861	1.56281e-08	1.47458e-06	9.08443
ENSG00000233975	LINC02574	1	27660328	27662722	lncRNA	-	1.7033	-2.78261	5.7323	1.6188e-08	1.52059e-06	9.06634
ENSG00000174306	ZHX3	20	41178448	41317672	protein_coding	-	-1.00617	3.55386	-5.72597	1.67688e-08	1.56814e-06	9.10182
ENSG00000213064	SFT2D2	1	168225938	168253021	protein_coding	+	-0.469436	7.20432	-5.72158	1.71826e-08	1.59887e-06	8.63172
ENSG00000070756	PABPC1	8	100685816	100722809	protein_coding	-	-0.417221	9.22732	-5.72089	1.72493e-08	1.59887e-06	8.16804
ENSG00000150403	TMCO3	13	113491021	113554590	protein_coding	+	-0.596623	5.66012	-5.71191	1.81322e-08	1.67333e-06	8.91849
ENSG00000253846	PCDHGA10	5	141412987	141512979	protein_coding	+	-1.58425	0.908994	-5.70229	1.91259e-08	1.75276e-06	8.97375
ENSG00000137818	RPLP1	15	69452814	69456205	protein_coding	+	-0.476606	7.97657	-5.70198	1.91595e-08	1.75276e-06	8.38601
ENSG00000173372	C1QA	1	22636628	22639678	protein_coding	+	2.02637	2.70076	5.69398	2.00273e-08	1.82422e-06	8.90707
ENSG00000071243	ING3	7	120950763	120977216	protein_coding	+	-1.0872	3.51552	-5.68017	2.16183e-08	1.96065e-06	8.87316
ENSG00000184500	PROS1	3	93873051	93980003	protein_coding	-	-1.51017	4.0701	-5.67761	2.19266e-08	1.98008e-06	8.8047
ENSG00000077147	TM9SF3	10	96518110	96587452	protein_coding	-	-0.358506	7.59035	-5.67654	2.20568e-08	1.98332e-06	8.33706
ENSG00000180769	WDFY3-AS2	4	84965534	85011277	lncRNA	+	-1.46983	1.00785	-5.67516	2.22256e-08	1.98999e-06	8.81153
ENSG00000131203	IDO1	8	39902275	39928790	protein_coding	+	1.93795	4.33327	5.66306	2.37609e-08	2.11176e-06	8.76164
ENSG00000142937	RPS8	1	44775251	44778779	protein_coding	+	-0.476931	7.82189	-5.66286	2.37863e-08	2.11176e-06	8.19217
ENSG00000165650	PDZD8	10	117277274	117375440	protein_coding	-	-0.370743	6.59735	-5.65942	2.42419e-08	2.14316e-06	8.41171
ENSG00000145741	BTF3	5	73498408	73505635	protein_coding	+	-0.39302	7.03632	-5.65574	2.47383e-08	2.1779e-06	8.37365
ENSG00000249816	LINC00964	8	124823702	124962531	lncRNA	+	-1.74173	1.34357	-5.65228	2.52139e-08	2.21053e-06	8.7326
ENSG00000009307	CSDE1	1	114716913	114758676	protein_coding	-	-0.218415	8.52756	-5.65051	2.54608e-08	2.22291e-06	7.95311
ENSG00000134028	ADAMDEC1	8	24384285	24406013	protein_coding	+	1.87469	1.87447	5.64882	2.56994e-08	2.23447e-06	8.67732
ENSG00000112343	TRIM38	6	25962802	25991231	protein_coding	+	0.867661	6.70614	5.63566	2.76281e-08	2.39228e-06	8.42616
ENSG00000079246	XRCC5	2	216107464	216206303	protein_coding	+	-0.254694	7.48698	-5.62784	2.88387e-08	2.48686e-06	8.10663
ENSG00000254343	AC091563.1	8	120052180	120056201	lncRNA	+	-1.71296	-1.53713	-5.62101	2.99394e-08	2.57125e-06	8.48735
ENSG00000258159	IMMP1LP2	12	113015607	113016098	processed_pseudogene	+	1.70434	-2.65347	5.61083	3.16568e-08	2.70769e-06	8.44295
ENSG00000119711	ALDH6A1	14	74056847	74084492	protein_coding	-	-1.08996	3.13959	-5.60578	3.25421e-08	2.77214e-06	8.4768
ENSG00000224631	RPS27AP16	16	61055399	61055964	transcribed_processed_pseudogene	-	-0.984371	1.7133	-5.6045	3.27707e-08	2.78036e-06	8.46152
ENSG00000174175	SELP	1	169588849	169630193	protein_coding	-	-1.97577	0.908644	-5.59871	3.38249e-08	2.85827e-06	8.40073
ENSG00000255745	AC023796.1	12	24704503	24775565	lncRNA	+	-1.70165	-2.54701	-5.59487	3.45419e-08	2.90718e-06	8.36938
ENSG00000255200	PGAM1P8	11	65174117	65176470	transcribed_processed_pseudogene	-	-1.65816	-1.33911	-5.58811	3.58387e-08	3.00431e-06	8.32027
ENSG00000104388	RAB2A	8	60516936	60623644	protein_coding	+	-0.309301	6.51673	-5.58529	3.63951e-08	3.03383e-06	8.10921
ENSG00000148303	RPL7A	9	133348218	133351426	protein_coding	+	-0.423677	7.72717	-5.58486	3.64792e-08	3.03383e-06	7.75809
ENSG00000171815	PCDHB1	5	141051374	141059346	protein_coding	+	-1.88023	1.10045	-5.5755	3.83873e-08	3.17995e-06	8.31122
ENSG00000132357	CARD6	5	40841308	40860175	protein_coding	+	0.643976	4.3363	5.56859	3.98579e-08	3.28883e-06	8.24192
ENSG00000101190	TCFL5	20	62841005	62861822	protein_coding	-	-1.12731	2.67287	-5.5561	4.26568e-08	3.49483e-06	8.23946
ENSG00000260948	AL390195.3	1	111431046	111433068	lncRNA	-	-1.47618	1.37144	-5.55597	4.26867e-08	3.49483e-06	8.23835
ENSG00000144357	UBR3	2	169827454	170084131	protein_coding	+	-0.345162	6.27134	-5.54432	4.54706e-08	3.70833e-06	7.87115
ENSG00000272953	AC092171.4	7	5425770	5426401	lncRNA	+	-1.84486	-0.523981	-5.54234	4.5961e-08	3.72326e-06	8.09264
ENSG00000152782	PANK1	10	89579497	89645572	protein_coding	-	-1.48561	0.751862	-5.54215	4.60077e-08	3.72326e-06	8.16806
ENSG00000288075	AC108519.1	4	9034519	9381269	lncRNA	-	-1.35755	2.60132	-5.53262	4.84434e-08	3.90535e-06	8.11408
ENSG00000232070	TMEM253	14	21098811	21103724	protein_coding	+	-1.92561	-0.878477	-5.52941	4.92898e-08	3.94844e-06	8.03592
ENSG00000142541	RPL13A	19	49487554	49492308	protein_coding	+	-0.409388	8.12892	-5.52918	4.93531e-08	3.94844e-06	7.34346
ENSG00000226084	AC113935.1	1	77129114	77129668	processed_pseudogene	+	-1.11605	-0.144399	-5.52826	4.95979e-08	3.95299e-06	8.02746
ENSG00000146530	VWDE	7	12330885	12403941	protein_coding	-	-1.80866	0.158424	-5.5273	4.98548e-08	3.95847e-06	8.04889
ENSG00000111144	LTA4H	12	96000753	96043520	protein_coding	-	-0.737896	5.23195	-5.52172	5.13822e-08	4.06441e-06	7.92472
ENSG00000275846	AL513548.3	6	26602733	26606661	lncRNA	+	-1.87422	-1.94612	-5.52066	5.16762e-08	4.07235e-06	7.99889
ENSG00000162873	KLHDC8A	1	205336065	205357090	protein_coding	-	-1.80899	2.30664	-5.5154	5.31646e-08	4.17402e-06	8.03392
ENSG00000122420	PTGFR	1	78303884	78540701	protein_coding	+	-1.69811	2.0453	-5.50222	5.70752e-08	4.46439e-06	7.96046
ENSG00000146802	TMEM168	7	112762377	112790423	protein_coding	-	-0.954321	3.91789	-5.50148	5.73038e-08	4.46566e-06	7.90395
ENSG00000154359	LONRF1	8	12721906	12756073	protein_coding	-	-1.19113	4.19286	-5.49717	5.86483e-08	4.55358e-06	7.94215
ENSG00000140526	ABHD2	15	89087459	89202355	protein_coding	+	-0.354452	8.47515	-5.49283	6.00328e-08	4.64394e-06	7.15631
ENSG00000213553	RPLP0P6	2	38481851	38482804	processed_pseudogene	+	-0.819612	2.99261	-5.48689	6.19789e-08	4.77692e-06	7.8902
ENSG00000188282	RUFY4	2	218034960	218090581	protein_coding	+	1.88025	0.631109	5.47756	6.51609e-08	5.00383e-06	7.79503
ENSG00000116251	RPL22	1	6185020	6209389	protein_coding	-	-0.958307	4.20752	-5.47434	6.62975e-08	5.06702e-06	7.75482
ENSG00000205038	PKHD1L1	8	109362461	109537207	protein_coding	+	-1.68296	0.637075	-5.47387	6.64653e-08	5.06702e-06	7.82588
ENSG00000165102	HGSNAT	8	43140464	43202855	protein_coding	+	-0.653218	4.92852	-5.46884	6.82797e-08	5.18229e-06	7.65951
ENSG00000184678	H2BC21	1	149884459	149886652	protein_coding	-	0.642474	6.28958	5.46832	6.847e-08	5.18229e-06	7.57032
ENSG00000093217	XYLB	3	38346760	38421348	protein_coding	+	-1.25047	1.69072	-5.46753	6.87619e-08	5.18573e-06	7.79333
ENSG00000172053	QARS1	3	49095932	49105130	protein_coding	-	-0.386677	6.18569	-5.46612	6.92812e-08	5.19588e-06	7.46164
ENSG00000126903	SLC10A3	X	154487306	154490690	protein_coding	-	-1.03802	2.73949	-5.46583	6.93903e-08	5.19588e-06	7.78221
ENSG00000152689	RASGRP3	2	33436324	33564750	protein_coding	+	1.44554	2.8773	5.45943	7.18061e-08	5.3577e-06	7.75192
ENSG00000114790	ARHGEF26	3	154121003	154257827	protein_coding	+	-1.18205	2.94332	-5.45523	7.3435e-08	5.45988e-06	7.71812
ENSG00000179044	EXOC3L1	16	67184379	67190185	protein_coding	-	1.71236	-1.84095	5.45334	7.41838e-08	5.49613e-06	7.66275
ENSG00000072121	ZFYVE26	14	67727374	67816590	protein_coding	-	0.555511	6.22161	5.45135	7.49755e-08	5.53529e-06	7.45283
ENSG00000250303	LINC02762	11	112270749	112362534	lncRNA	+	-1.42898	1.88455	-5.44705	7.67148e-08	5.6439e-06	7.68877
ENSG00000115252	PDE1A	2	182140036	182523192	protein_coding	-	-1.77829	-0.384889	-5.43439	8.2075e-08	6.01722e-06	7.57357
ENSG00000260804	LINC01963	2	216217045	216220192	lncRNA	+	-1.61525	1.18553	-5.43232	8.29827e-08	6.06264e-06	7.572
ENSG00000287825	AL035587.2	6	42928287	42929457	lncRNA	-	-1.56143	-1.26471	-5.43059	8.37511e-08	6.0976e-06	7.55162
ENSG00000047315	POLR2B	4	56977722	57031158	protein_coding	+	-0.332213	6.60963	-5.42771	8.5045e-08	6.17046e-06	7.20873
ENSG00000234009	RPL5P34	22	42776406	42777296	processed_pseudogene	-	-1.28513	0.907383	-5.41669	9.0176e-08	6.52025e-06	7.53042
ENSG00000163682	RPL9	4	39452521	39458949	protein_coding	-	-0.528338	6.7533	-5.41308	9.1924e-08	6.62388e-06	7.18972
ENSG00000237310	AC008267.5	7	66493607	66495758	lncRNA	+	-1.63558	-0.97731	-5.41176	9.257e-08	6.64767e-06	7.45333
ENSG00000078177	N4BP2	4	40056850	40158252	protein_coding	+	-0.550503	5.36769	-5.41014	9.33685e-08	6.6822e-06	7.34029
ENSG00000145592	RPL37	5	40825262	40835222	protein_coding	-	-0.479979	6.56624	-5.4042	9.63555e-08	6.8726e-06	7.15178
ENSG00000145416	MARCHF1	4	163524298	164384050	protein_coding	-	2.10544	1.88668	5.39074	1.03478e-07	7.35569e-06	7.35353
ENSG00000116209	TMEM59	1	54026681	54053504	protein_coding	-	-0.33799	7.79182	-5.38779	1.05103e-07	7.42855e-06	6.83389
ENSG00000049540	ELN	7	74027789	74069907	protein_coding	+	-1.96302	-0.141975	-5.3876	1.05209e-07	7.42855e-06	7.37441
ENSG00000276728	AC142472.1	17	45146730	45148470	lncRNA	-	-1.57391	0.264245	-5.38611	1.06042e-07	7.46228e-06	7.32336
ENSG00000069849	ATP1B3	3	141876124	141926549	protein_coding	+	-0.609226	5.77663	-5.38283	1.07894e-07	7.54355e-06	7.11122
ENSG00000188846	RPL14	3	40457292	40468587	protein_coding	+	-0.458865	7.10654	-5.3828	1.07914e-07	7.54355e-06	6.85901
ENSG00000104756	KCTD9	8	25427847	25458476	protein_coding	-	-0.741779	4.59127	-5.37931	1.09919e-07	7.65832e-06	7.25916
ENSG00000246695	RASSF8-AS1	12	25936683	25959765	lncRNA	-	-1.47205	1.35149	-5.37739	1.11043e-07	7.71106e-06	7.34513
ENSG00000100129	EIF3L	22	37848868	37889407	protein_coding	+	-0.923736	4.80019	-5.37351	1.1334e-07	7.84473e-06	7.22915
ENSG00000279649	AC020978.9	16	68290087	68292790	TEC	-	-1.52679	-0.712466	-5.37181	1.1436e-07	7.88935e-06	7.27273
ENSG00000086598	TMED2	12	123584533	123598582	protein_coding	+	-0.339971	6.70634	-5.36286	1.19886e-07	8.24351e-06	6.88558
ENSG00000177839	PCDHB9	5	141187127	141191541	protein_coding	+	-1.55097	-2.10705	-5.35975	1.21865e-07	8.35233e-06	7.19873
ENSG00000111341	MGP	12	14880864	14885857	protein_coding	-	-1.64677	-1.36653	-5.35763	1.23232e-07	8.41855e-06	7.18581
ENSG00000211448	DIO2	14	80197526	80387757	protein_coding	-	-1.84982	1.52454	-5.35409	1.25552e-07	8.54932e-06	7.20931
ENSG00000102007	PLP2	X	49171898	49175235	protein_coding	+	-0.827052	4.73129	-5.35333	1.26056e-07	8.55592e-06	7.12303
ENSG00000262470	TVP23CP2	16	14200357	14200979	processed_pseudogene	+	-1.52955	-1.82082	-5.3478	1.29774e-07	8.73253e-06	7.14819
ENSG00000050030	NEXMIF	X	74732856	74925485	protein_coding	-	-1.26104	2.49788	-5.34773	1.29822e-07	8.73253e-06	7.17451
ENSG00000245750	DRAIC	15	69462921	69843120	lncRNA	+	-1.09259	4.1556	-5.34761	1.29903e-07	8.73253e-06	7.13241
ENSG00000283041	AC008038.1	7	133034607	133035920	processed_pseudogene	-	-0.765823	1.94359	-5.34609	1.30944e-07	8.77451e-06	7.17635
ENSG00000103034	NDRG4	16	58462846	58513628	protein_coding	+	-1.68516	1.38504	-5.3413	1.34277e-07	8.9676e-06	7.14129
ENSG00000161016	RPL8	8	144789765	144792587	protein_coding	-	-0.398474	7.61734	-5.34073	1.34678e-07	8.9676e-06	6.5577
ENSG00000079739	PGM1	1	63593411	63660245	protein_coding	+	-0.890901	3.96749	-5.33925	1.35731e-07	9.00266e-06	7.09896
ENSG00000025796	SEC63	6	107867756	107958208	protein_coding	-	-0.455817	6.17521	-5.33879	1.3606e-07	9.00266e-06	6.8811
ENSG00000125826	RBCK1	20	407498	432139	protein_coding	+	0.69004	5.55509	5.32393	1.47078e-07	9.70117e-06	6.8927
ENSG00000172817	CYP7B1	8	64587763	64798737	protein_coding	-	-1.58487	1.25014	-5.32224	1.48386e-07	9.71564e-06	7.03103
ENSG00000250321	AC079140.2	4	342821	342962	processed_pseudogene	-	-1.28072	-0.639966	-5.32206	1.48526e-07	9.71564e-06	7.01575
ENSG00000100028	SNRPD3	22	24555958	24582052	protein_coding	+	-1.03507	3.53676	-5.32186	1.48683e-07	9.71564e-06	7.01559
ENSG00000132256	TRIM5	11	5663195	5938619	protein_coding	-	1.17137	3.57672	5.31246	1.56176e-07	1.01737e-05	6.99982
ENSG00000105967	TFEC	7	115935148	116159896	protein_coding	-	2.29632	2.09383	5.30391	1.63307e-07	1.06054e-05	6.93749
ENSG00000186468	RPS23	5	82273320	82278396	protein_coding	-	-0.495254	6.99987	-5.29714	1.6918e-07	1.0953e-05	6.47675
ENSG00000103769	RAB11A	15	65726054	65891989	protein_coding	+	-0.256081	7.23872	-5.29589	1.70287e-07	1.09908e-05	6.45521
ENSG00000286786	AC116158.3	15	38493308	38499985	lncRNA	+	-1.60572	1.38257	-5.29523	1.7087e-07	1.09947e-05	6.91993
ENSG00000048052	HDAC9	7	18086949	19002416	protein_coding	+	0.846537	5.23004	5.28805	1.77376e-07	1.13786e-05	6.67426
ENSG00000287188	AC068989.1	4	168170097	168194861	lncRNA	-	1.7301	-0.245704	5.27831	1.86595e-07	1.19336e-05	6.81316
ENSG00000095596	CYP26A1	10	93073475	93077885	protein_coding	+	-1.69403	-0.978525	-5.2775	1.87389e-07	1.1948e-05	6.80372
ENSG00000072954	TMEM38A	19	16661139	16690023	protein_coding	+	-1.31892	1.41717	-5.27517	1.89665e-07	1.20337e-05	6.84491
ENSG00000061676	NCKAP1	2	182909115	183038858	protein_coding	-	-0.454855	6.97888	-5.27496	1.89876e-07	1.20337e-05	6.30383
ENSG00000186470	BTN3A2	6	26365159	26378320	protein_coding	+	0.907447	5.31329	5.27362	1.912e-07	1.20508e-05	6.68504
ENSG00000248019	FAM13A-AS1	4	88709298	88730103	lncRNA	+	-1.20787	3.47287	-5.27353	1.91292e-07	1.20508e-05	6.82348
ENSG00000267904	AC024075.1	19	16639967	16640668	lncRNA	-	-1.66983	0.525119	-5.27214	1.92681e-07	1.21021e-05	6.77767
ENSG00000135547	HEY2	6	125747664	125761269	protein_coding	+	-1.23749	2.31031	-5.26443	2.00537e-07	1.25438e-05	6.78176
ENSG00000141367	CLTC	17	59619689	59696956	protein_coding	+	-0.241295	8.6239	-5.26408	2.00906e-07	1.25438e-05	5.93199
ENSG00000113391	FAM172A	5	93617725	94111699	protein_coding	-	-0.59757	5.08293	-5.25698	2.08433e-07	1.29441e-05	6.64734
ENSG00000185507	IRF7	11	612553	615983	protein_coding	-	2.01423	5.3139	5.25688	2.08547e-07	1.29441e-05	6.75595
ENSG00000078124	ACER3	11	76860867	77026797	protein_coding	+	-0.784437	4.22463	-5.247	2.19484e-07	1.35795e-05	6.6435
ENSG00000181381	DDX60L	4	168356735	168537786	protein_coding	-	1.72759	7.79699	5.24648	2.20075e-07	1.35795e-05	6.36404
ENSG00000156802	ATAD2	8	123319850	123416350	protein_coding	-	-0.88359	4.06449	-5.23557	2.32839e-07	1.43251e-05	6.56655
ENSG00000188157	AGRN	1	1020120	1056118	protein_coding	+	0.729578	6.86542	5.23439	2.34263e-07	1.43706e-05	6.22039
ENSG00000121691	CAT	11	34438934	34472060	protein_coding	+	-0.681611	5.58747	-5.2313	2.38026e-07	1.4559e-05	6.46685
ENSG00000260296	AC095057.3	4	40166675	40167831	lncRNA	+	-1.48032	-1.44594	-5.22282	2.48666e-07	1.51658e-05	6.55338
ENSG00000175782	SLC35E3	12	68746125	68793964	protein_coding	+	-0.727969	4.38337	-5.21943	2.53039e-07	1.53878e-05	6.47501
ENSG00000125257	ABCC4	13	95019835	95301475	protein_coding	-	-0.992658	4.15083	-5.21751	2.55559e-07	1.54963e-05	6.41562
ENSG00000105926	MPP6	7	24573268	24694193	protein_coding	+	-1.38572	2.4649	-5.2164	2.57014e-07	1.55397e-05	6.56218
ENSG00000145725	PPIP5K2	5	103120149	103212799	protein_coding	+	-0.480529	5.76675	-5.2094	2.66437e-07	1.60266e-05	6.28796
ENSG00000085719	CPNE3	8	86514435	86561498	protein_coding	+	-0.507537	6.5641	-5.20929	2.66589e-07	1.60266e-05	6.1467
ENSG00000250906	AC131953.2	4	40812779	40826151	lncRNA	+	-1.60495	-1.23455	-5.20861	2.67524e-07	1.6037e-05	6.48593
ENSG00000218175	AC016739.1	2	176200908	176201252	processed_pseudogene	-	-1.02273	1.01614	-5.19893	2.81154e-07	1.67727e-05	6.47537
ENSG00000196159	FAT4	4	125314955	125492931	protein_coding	+	-1.44578	0.59598	-5.19877	2.81392e-07	1.67727e-05	6.47741
ENSG00000270062	AL606834.2	14	50723777	50724272	lncRNA	-	-1.6094	-0.3126	-5.1944	2.87763e-07	1.7104e-05	6.42088
ENSG00000261338	AC021016.1	2	218255319	218257366	lncRNA	+	-1.56121	1.0576	-5.19293	2.89944e-07	1.71851e-05	6.41919
ENSG00000114127	XRN1	3	142306607	142448062	protein_coding	-	0.575355	7.70873	5.18969	2.94796e-07	1.73861e-05	5.9418
ENSG00000122642	FKBP9	7	32957404	33006930	protein_coding	+	-0.970087	4.76079	-5.18957	2.94988e-07	1.73861e-05	6.2861
ENSG00000156284	CLDN8	21	30214006	30216097	protein_coding	-	-1.68008	1.2179	-5.18842	2.96726e-07	1.74397e-05	6.41738
ENSG00000086065	CHMP5	9	33264879	33282070	protein_coding	+	0.521452	6.16011	5.1877	2.97816e-07	1.7455e-05	6.18556
ENSG00000137845	ADAM10	15	58588809	58749791	protein_coding	-	-0.370647	6.93565	-5.18668	2.99391e-07	1.74986e-05	5.96036
ENSG00000177788	AL162595.1	1	229256892	229271242	lncRNA	-	-1.35451	0.375481	-5.18566	3.00954e-07	1.75412e-05	6.41399
ENSG00000147403	RPL10	X	154389955	154409168	protein_coding	+	-0.411318	7.95457	-5.17867	3.11908e-07	1.81295e-05	5.69347
ENSG00000136710	CCDC115	2	130337933	130342699	protein_coding	-	-0.830312	3.89142	-5.17633	3.15671e-07	1.82494e-05	6.33843
ENSG00000123609	NMI	2	151270470	151289894	protein_coding	-	1.14275	4.73939	5.1763	3.15707e-07	1.82494e-05	6.31216
ENSG00000120327	PCDHB14	5	141222932	141227759	protein_coding	+	-1.54602	0.509267	-5.17418	3.19157e-07	1.83983e-05	6.34946
ENSG00000270589	AL158163.1	10	110910596	110912244	lncRNA	+	-1.55197	0.848545	-5.17085	3.24636e-07	1.8663e-05	6.32933
ENSG00000088002	SULT2B1	19	48552172	48599425	protein_coding	+	-1.30248	2.39446	-5.16919	3.27391e-07	1.87701e-05	6.33694
ENSG00000122912	SLC25A16	10	68477998	68527523	protein_coding	-	-1.10014	3.91038	-5.16768	3.29927e-07	1.88641e-05	6.32417
ENSG00000100453	GZMB	14	24630954	24634267	protein_coding	-	2.30761	0.860678	5.16613	3.32559e-07	1.89631e-05	6.28146
ENSG00000090863	GLG1	16	74447427	74607144	protein_coding	-	-0.347801	6.77885	-5.1648	3.34822e-07	1.90405e-05	5.88059
ENSG00000234745	HLA-B	6	31269491	31357188	protein_coding	-	0.726108	10.3691	5.1621	3.39464e-07	1.92525e-05	4.9604
ENSG00000109472	CPE	4	165361194	165498547	protein_coding	+	-1.60846	0.0486346	-5.16093	3.41484e-07	1.9315e-05	6.26525
ENSG00000147100	SLC16A2	X	74421493	74533917	protein_coding	+	-1.49403	-0.590098	-5.15984	3.43394e-07	1.93654e-05	6.28499
ENSG00000234127	TRIM26	6	30184455	30213427	protein_coding	-	0.526372	6.15106	5.15937	3.44216e-07	1.93654e-05	6.05045
ENSG00000272990	AC084036.1	3	156523740	156524247	lncRNA	-	-1.53089	-1.67813	-5.15684	3.48684e-07	1.95644e-05	6.23633
ENSG00000094916	CBX5	12	54230942	54280133	protein_coding	-	-0.590589	6.72704	-5.15283	3.55879e-07	1.98987e-05	5.71254
ENSG00000138814	PPP3CA	4	101023409	101348278	protein_coding	-	-0.486899	5.95486	-5.15197	3.57442e-07	1.98987e-05	6.02346
ENSG00000185730	ZNF696	8	143289676	143299952	protein_coding	+	-1.2327	1.39005	-5.15195	3.57479e-07	1.98987e-05	6.25528
ENSG00000173702	MUC13	3	124905442	124953819	protein_coding	-	1.46412	3.98713	5.14991	3.61218e-07	2.00334e-05	6.1701
ENSG00000153822	KCNJ16	17	70053429	70135608	protein_coding	+	-1.80449	-0.400904	-5.14959	3.61802e-07	2.00334e-05	6.23538
ENSG00000147650	LRP12	8	104489231	104589024	protein_coding	-	-0.987639	3.01037	-5.14754	3.65598e-07	2.01904e-05	6.17707
ENSG00000197565	COL4A6	X	108155607	108439497	protein_coding	-	-1.31658	2.12535	-5.1455	3.69414e-07	2.03477e-05	6.16336
ENSG00000112308	C6orf62	6	24704861	24719998	protein_coding	-	0.343375	7.06474	5.14082	3.78303e-07	2.0783e-05	5.81974
ENSG00000227939	RPL3P2	6	31280317	31281519	processed_pseudogene	+	-1.09689	0.644048	-5.13896	3.81907e-07	2.08963e-05	6.19065
ENSG00000163331	DAPL1	2	158795317	158862781	protein_coding	+	-1.64993	0.219785	-5.13873	3.82352e-07	2.08963e-05	6.17812
ENSG00000133112	TPT1	13	45333471	45341284	protein_coding	-	-0.494	10.1323	-5.13755	3.8464e-07	2.09669e-05	4.92231
ENSG00000234912	SNHG20	17	77086716	77099902	lncRNA	+	-1.43641	0.884398	-5.13612	3.87454e-07	2.10335e-05	6.15857
ENSG00000046604	DSG2	18	31498177	31549008	protein_coding	+	-0.704306	5.58652	-5.13591	3.87862e-07	2.10335e-05	5.89879
ENSG00000255491	AC100858.3	8	124811042	124857516	lncRNA	-	-1.65459	-1.46335	-5.13307	3.93495e-07	2.12841e-05	6.12936
ENSG00000250786	SNHG18	5	9546200	9550609	lncRNA	+	-1.23576	1.17501	-5.12781	4.04141e-07	2.18039e-05	6.14079
ENSG00000278002	AL627171.3	14	49863072	49864379	lncRNA	+	-1.61598	-0.777462	-5.12311	4.13898e-07	2.22579e-05	6.08297
ENSG00000169231	THBS3	1	155195588	155209051	protein_coding	-	-1.25372	2.66946	-5.12274	4.14672e-07	2.22579e-05	6.11317
ENSG00000116459	ATP5PB	1	111448864	111462773	protein_coding	+	-0.575872	5.68073	-5.11859	4.23468e-07	2.26722e-05	5.82767
ENSG00000153201	RANBP2	2	108719482	108785809	protein_coding	+	-0.36182	8.10309	-5.11566	4.298e-07	2.29528e-05	5.36226
ENSG00000225156	AC012354.1	2	44954664	44968762	lncRNA	+	-1.48797	0.430718	-5.11449	4.32369e-07	2.30316e-05	6.07752
ENSG00000232645	LINC01431	20	23356594	23358116	lncRNA	-	-1.5924	-1.18323	-5.10906	4.44403e-07	2.36128e-05	6.01918
ENSG00000164587	RPS14	5	150442635	150449739	protein_coding	-	-0.416465	7.69295	-5.10733	4.48292e-07	2.37595e-05	5.36744
ENSG00000066557	LRRC40	1	70144805	70205579	protein_coding	-	-1.13549	2.49106	-5.10545	4.52586e-07	2.39268e-05	6.02986
ENSG00000110700	RPS13	11	17074388	17077715	protein_coding	-	-0.635838	6.21751	-5.10442	4.54935e-07	2.3987e-05	5.67766
ENSG00000286705	AC079140.6	4	307335	337433	lncRNA	-	-1.56618	-1.43084	-5.10396	4.56004e-07	2.3987e-05	5.99381
ENSG00000138735	PDE5A	4	119494397	119628804	protein_coding	-	-1.20894	1.24749	-5.10018	4.64791e-07	2.43882e-05	6.00131
ENSG00000168702	LRP1B	2	140231423	142131016	protein_coding	-	-1.6403	-0.0599065	-5.098	4.69946e-07	2.45974e-05	5.99042
ENSG00000134262	AP4B1	1	113894194	113905201	protein_coding	-	-0.918889	3.73012	-5.09365	4.80365e-07	2.50803e-05	5.91055
ENSG00000164647	STEAP1	7	90154456	90164829	protein_coding	+	-1.36378	1.67829	-5.09259	4.82941e-07	2.51524e-05	5.97371
ENSG00000177463	NR2C2	3	14947584	15053600	protein_coding	+	-0.38221	6.13759	-5.08969	4.90051e-07	2.54597e-05	5.64975
ENSG00000182179	UBA7	3	49805209	49813953	protein_coding	-	0.814258	5.19036	5.07635	5.24094e-07	2.71613e-05	5.76064
ENSG00000147437	GNRH1	8	25419258	25424654	protein_coding	-	-1.40954	-0.271385	-5.07441	5.29238e-07	2.73604e-05	5.88187
ENSG00000261098	AP000766.1	11	107312132	107316271	lncRNA	-	-1.6269	0.589399	-5.07059	5.39493e-07	2.78222e-05	5.83935
ENSG00000113248	PCDHB15	5	141245395	141249365	protein_coding	+	-1.46589	-1.8683	-5.06793	5.46755e-07	2.81278e-05	5.82619
ENSG00000273015	AC008124.1	12	45718046	45727775	lncRNA	-	-0.939082	3.9582	-5.0662	5.51518e-07	2.82119e-05	5.80842
ENSG00000169359	SLC33A1	3	155821024	155854456	protein_coding	-	-1.18869	2.80547	-5.06618	5.51582e-07	2.82119e-05	5.84914
ENSG00000115524	SF3B1	2	197388515	197435079	protein_coding	-	-0.284371	8.20428	-5.06588	5.52412e-07	2.82119e-05	5.10942
ENSG00000258655	ARHGAP5-AS1	14	32074946	32076793	lncRNA	-	-1.24623	1.27169	-5.06332	5.59555e-07	2.85075e-05	5.83629
ENSG00000125691	RPL23	17	38847860	38853764	protein_coding	-	-0.547801	6.99006	-5.06047	5.676e-07	2.88475e-05	5.31913
ENSG00000228340	MIR646HG	20	60087826	60653784	lncRNA	+	-1.26245	1.94452	-5.05974	5.6969e-07	2.8884e-05	5.80731
ENSG00000116299	KIAA1324	1	109113679	109206781	protein_coding	+	-0.964889	5.57539	-5.04407	6.16208e-07	3.11674e-05	5.54848
ENSG00000269837	IPO5P1	19	23255053	23257939	transcribed_processed_pseudogene	-	-1.25267	1.42635	-5.04304	6.19395e-07	3.11879e-05	5.74158
ENSG00000158488	CD1E	1	158353696	158357553	protein_coding	+	-1.66751	-2.05178	-5.04298	6.19578e-07	3.11879e-05	5.72317
ENSG00000121594	CD80	3	119524293	119559614	protein_coding	-	1.98331	-0.788076	5.04216	6.22117e-07	3.12409e-05	5.71301
ENSG00000175806	MSRA	8	10054292	10428891	protein_coding	+	-0.87144	3.12442	-5.04028	6.27996e-07	3.14611e-05	5.69647
ENSG00000105971	CAV2	7	116287380	116508541	protein_coding	+	-0.918245	3.65514	-5.03936	6.30869e-07	3.153e-05	5.64176
ENSG00000121964	GTDC1	2	143938068	144332568	protein_coding	-	-0.956069	3.75296	-5.03739	6.37125e-07	3.17672e-05	5.66769
ENSG00000230896	AL604028.1	1	45694684	45697075	lncRNA	-	-1.51862	0.14633	-5.03203	6.5442e-07	3.25129e-05	5.67572
ENSG00000231500	RPS18	6	33272075	33276511	protein_coding	+	-0.493485	7.55331	-5.0318	6.55172e-07	3.25129e-05	5.04011
ENSG00000183742	MACC1	7	20134655	20217404	protein_coding	-	0.549786	7.89453	5.02922	6.63644e-07	3.28434e-05	4.8993
ENSG00000201098	RNY1	7	148987136	148987248	misc_RNA	-	-1.5685	-1.34495	-5.02883	6.64953e-07	3.28434e-05	5.65023
ENSG00000053254	FOXN3	14	89124871	89619149	protein_coding	-	-0.408452	6.72792	-5.01552	7.10554e-07	3.50135e-05	5.18
ENSG00000100749	VRK1	14	96797382	96931722	protein_coding	+	-0.926783	3.13631	-5.01132	7.25551e-07	3.5669e-05	5.56547
ENSG00000182220	ATP6AP2	X	40579372	40606848	protein_coding	+	-0.499037	5.74852	-5.00886	7.34467e-07	3.60231e-05	5.30423
ENSG00000280077	AL353763.2	9	41012231	41014133	TEC	+	-1.44215	0.570951	-5.00519	7.47997e-07	3.65576e-05	5.55388
ENSG00000120265	PCMT1	6	149749443	149811420	protein_coding	+	-0.704685	4.5299	-5.00497	7.4884e-07	3.65576e-05	5.41935
ENSG00000228065	LINC01515	10	65570338	65880289	lncRNA	+	-1.5794	1.14655	-5.00268	7.57379e-07	3.68889e-05	5.55517
ENSG00000205763	RP9P	7	32916815	32943176	transcribed_unprocessed_pseudogene	-	-1.47678	0.320619	-5.00021	7.66736e-07	3.72584e-05	5.52974
ENSG00000174607	UGT8	4	114598770	114678225	protein_coding	+	-1.35582	1.15641	-4.99756	7.76903e-07	3.76315e-05	5.53203
ENSG00000264678	MIR3140	4	152489327	152489416	miRNA	-	-1.52993	-1.35424	-4.99727	7.77991e-07	3.76315e-05	5.50608
ENSG00000269044	AC024075.2	19	16633797	16635269	lncRNA	-	-1.4731	0.966367	-4.99457	7.8849e-07	3.80519e-05	5.50267
ENSG00000178662	CSRNP3	2	165469647	165689407	protein_coding	+	-1.72406	-0.787888	-4.99338	7.9316e-07	3.81897e-05	5.48867
ENSG00000134762	DSC3	18	30989365	31042815	protein_coding	-	-1.33844	2.55512	-4.99251	7.96604e-07	3.82679e-05	5.49135
ENSG00000203876	ADD3-AS1	10	109940104	110008381	lncRNA	-	-1.43198	-0.797123	-4.99098	8.0265e-07	3.84075e-05	5.49515
ENSG00000115084	SLC35F5	2	113705011	113756693	protein_coding	-	-0.377359	6.78881	-4.99085	8.03161e-07	3.84075e-05	5.00219
ENSG00000012223	LTF	3	46435645	46485234	protein_coding	-	-1.38827	2.32632	-4.98739	8.17059e-07	3.89694e-05	5.45977
ENSG00000211445	GPX3	5	151020438	151028992	protein_coding	+	-0.643222	4.61069	-4.98701	8.18614e-07	3.89694e-05	5.33715
ENSG00000140937	CDH11	16	64943753	65126112	protein_coding	-	-1.72209	0.127646	-4.98492	8.27115e-07	3.92199e-05	5.47343
ENSG00000223509	AC135983.3	15	32519848	32536926	transcribed_processed_pseudogene	-	-1.4194	1.38108	-4.9848	8.27605e-07	3.92199e-05	5.46925
ENSG00000273382	AL356488.3	1	109087971	109090858	lncRNA	-	-1.37119	1.21473	-4.97295	8.77585e-07	4.14071e-05	5.42021
ENSG00000245888	NSMCE1-DT	16	27268205	27290492	lncRNA	+	-1.61159	0.203421	-4.97293	8.77695e-07	4.14071e-05	5.39663
ENSG00000111912	NCOA7	6	125781161	125932034	protein_coding	+	0.816954	6.85765	4.97047	8.88404e-07	4.17966e-05	5.01138
ENSG00000153404	PLEKHG4B	5	92151	189972	protein_coding	+	-1.87092	0.458686	-4.97013	8.89923e-07	4.17966e-05	5.39345
ENSG00000203650	LINC01285	X	118839539	118919669	lncRNA	+	1.50705	-2.0247	4.96441	9.15402e-07	4.28975e-05	5.36382
ENSG00000198682	PAPSS2	10	87659613	87747705	protein_coding	+	-1.4153	3.19921	-4.96268	9.23245e-07	4.31689e-05	5.37527
ENSG00000197258	EIF4BP6	7	104667749	104669576	processed_pseudogene	+	-0.963013	1.13248	-4.95617	9.53342e-07	4.44773e-05	5.33881
ENSG00000273680	AC009318.2	12	29332733	29333383	lncRNA	-	-1.46408	-0.0498989	-4.95404	9.63426e-07	4.48483e-05	5.31478
ENSG00000008988	RPS20	8	56067295	56074581	protein_coding	-	-0.396686	7.35517	-4.95215	9.72416e-07	4.51669e-05	4.70687
ENSG00000196411	EPHB4	7	100802565	100827523	protein_coding	-	-0.945929	3.29078	-4.94375	1.01347e-06	4.697e-05	5.20367
ENSG00000124102	PI3	20	45174902	45176544	protein_coding	+	-0.98767	6.45841	-4.94298	1.01731e-06	4.70444e-05	4.84075
ENSG00000197969	VPS13A	9	77177445	77421537	protein_coding	+	-0.482748	6.61691	-4.9393	1.03588e-06	4.77979e-05	4.80215
ENSG00000253676	TAGLN2P1	8	106697427	106698013	processed_pseudogene	-	-1.21986	-0.895579	-4.93718	1.04671e-06	4.81546e-05	5.23647
ENSG00000135148	TRAFD1	12	112125538	112153604	protein_coding	+	0.641904	5.83816	4.9369	1.04818e-06	4.81546e-05	5.06455
ENSG00000122026	RPL21	13	27251309	27256691	protein_coding	+	-0.476477	6.12518	-4.93629	1.0513e-06	4.81924e-05	4.89443
ENSG00000255642	PABPC1P4	12	63822021	63823895	processed_pseudogene	+	-1.15854	0.649453	-4.93531	1.05638e-06	4.83201e-05	5.24912
ENSG00000183520	UTP11	1	38009258	38024820	protein_coding	+	-0.85503	3.52075	-4.9305	1.0816e-06	4.9276e-05	5.16975
ENSG00000144476	ACKR3	2	236567787	236582354	protein_coding	+	-1.82071	0.945829	-4.93043	1.08196e-06	4.9276e-05	5.224
ENSG00000046653	GPM6B	X	13770939	13938638	protein_coding	-	-1.56975	1.93379	-4.92844	1.09258e-06	4.9652e-05	5.21985
ENSG00000185052	SLC24A3	20	19212642	19722926	protein_coding	+	-1.53926	-0.0974399	-4.92637	1.10377e-06	5.00526e-05	5.20357
ENSG00000164684	ZNF704	8	80628451	80874781	protein_coding	-	-1.07652	3.76715	-4.92524	1.1099e-06	5.02222e-05	5.12129
ENSG00000228451	SDAD1P1	8	26375913	26382953	transcribed_processed_pseudogene	-	-1.50223	1.17269	-4.92301	1.12206e-06	5.06034e-05	5.17203
ENSG00000112333	NR2E1	6	108166022	108188805	protein_coding	+	-1.56815	0.392523	-4.92282	1.12313e-06	5.06034e-05	5.19359
ENSG00000233901	LINC01503	9	129332300	129359541	lncRNA	+	-1.27579	1.37516	-4.91793	1.15033e-06	5.17182e-05	5.1715
ENSG00000133138	TBC1D8B	X	106802673	106876150	protein_coding	+	-1.0376	2.42551	-4.91236	1.18215e-06	5.30355e-05	5.11178
ENSG00000071282	LMCD1	3	8501807	8574668	protein_coding	+	-1.31958	1.83494	-4.91032	1.19397e-06	5.34519e-05	5.12872
ENSG00000261474	AC026471.4	16	31449535	31453493	lncRNA	-	-1.46704	-0.66644	-4.90472	1.22711e-06	5.4819e-05	5.09507
ENSG00000010278	CD9	12	6199715	6238271	protein_coding	+	-0.368472	8.03855	-4.90022	1.25435e-06	5.59169e-05	4.27665
ENSG00000181690	PLAG1	8	56160909	56211324	protein_coding	-	-1.24576	2.01956	-4.89851	1.26491e-06	5.62683e-05	5.07142
ENSG00000144815	NXPE3	3	101779202	101828231	protein_coding	+	-1.03404	3.02799	-4.89431	1.29106e-06	5.73106e-05	5.04356
ENSG00000183723	CMTM4	16	66614750	66696707	protein_coding	-	-0.775382	6.12922	-4.89033	1.31635e-06	5.831e-05	4.64703
ENSG00000179144	GIMAP7	7	150514872	150521073	protein_coding	+	1.82719	0.363101	4.88881	1.32612e-06	5.86194e-05	5.02139
ENSG00000235194	PPP1R3E	14	23295652	23302859	protein_coding	-	-0.962952	2.89932	-4.88346	1.36113e-06	5.99693e-05	4.97759
ENSG00000141664	ZCCHC2	18	62523025	62587709	protein_coding	+	0.749796	5.91459	4.88327	1.36236e-06	5.99693e-05	4.7959
ENSG00000111275	ALDH2	12	111766887	111817532	protein_coding	+	-0.670061	5.4428	-4.88006	1.38386e-06	6.07887e-05	4.75207
ENSG00000178567	EPM2AIP1	3	36985043	36993131	protein_coding	-	-0.634469	5.07344	-4.87669	1.4067e-06	6.16631e-05	4.82875
ENSG00000210049	MT-TF	MT	577	647	Mt_tRNA	+	-1.51887	-2.2979	-4.87255	1.43527e-06	6.27848e-05	4.95339
ENSG00000186272	ZNF17	19	57411163	57421939	protein_coding	+	-1.2867	1.78991	-4.87076	1.4478e-06	6.32014e-05	4.95968
ENSG00000198785	GRIN3A	9	101569352	101738647	protein_coding	-	1.47227	-2.72885	4.86975	1.45495e-06	6.33821e-05	4.94038
ENSG00000115221	ITGB6	2	160099667	160200313	protein_coding	-	-1.03576	2.6791	-4.86758	1.47033e-06	6.39197e-05	4.88633
ENSG00000237883	DGUOK-AS1	2	73947322	73981441	lncRNA	-	-1.4995	-0.503489	-4.86672	1.47645e-06	6.40536e-05	4.92343
ENSG00000112902	SEMA5A	5	9035033	9546075	protein_coding	-	-1.25892	3.99295	-4.86544	1.48565e-06	6.432e-05	4.8017
ENSG00000165355	FBXO33	14	39397669	39432500	protein_coding	-	-0.861663	4.12954	-4.86381	1.49743e-06	6.46972e-05	4.8089
ENSG00000175518	UBQLNL	11	5514393	5518431	protein_coding	-	1.5903	-0.689078	4.86257	1.5065e-06	6.48878e-05	4.9066
ENSG00000246250	AC087521.2	11	43827517	43880726	lncRNA	-	-1.63865	0.276884	-4.86236	1.50801e-06	6.48878e-05	4.915
ENSG00000138463	SLC49A4	3	122795069	122881139	protein_coding	+	-0.837124	4.82625	-4.8616	1.51361e-06	6.49956e-05	4.79953
ENSG00000287923	AL138701.2	13	105950292	106064069	lncRNA	-	-1.72769	-0.543081	-4.86098	1.51817e-06	6.50587e-05	4.8988
ENSG00000283378	CNTNAP3C	9	61330717	61453030	protein_coding	+	-1.52437	-0.350156	-4.85743	1.54452e-06	6.60535e-05	4.88263
ENSG00000104133	SPG11	15	44562696	44663678	protein_coding	-	0.264272	7.49718	4.85597	1.55547e-06	6.63865e-05	4.2427
ENSG00000148158	SNX30	9	112750760	112881671	protein_coding	+	-0.779676	4.52788	-4.85536	1.56007e-06	6.64482e-05	4.7274
ENSG00000173868	PHOSPHO1	17	49223362	49230766	protein_coding	-	-2.25844	0.376154	-4.85435	1.56769e-06	6.66379e-05	4.878
ENSG00000277449	CEBPB-AS1	20	50184598	50191498	lncRNA	-	-1.41543	0.0960963	-4.85273	1.58004e-06	6.70275e-05	4.87822
ENSG00000196562	SULF2	20	47656348	47786616	protein_coding	-	-0.880813	5.06538	-4.85124	1.59146e-06	6.73762e-05	4.69996
ENSG00000232453	LINC02777	1	58882868	58931897	lncRNA	-	-1.56015	-0.351544	-4.85065	1.59603e-06	6.74341e-05	4.85131
ENSG00000168032	ENTPD3	3	40387184	40428744	protein_coding	+	-1.09963	2.66259	-4.84859	1.61199e-06	6.79719e-05	4.80618
ENSG00000287726	AC005740.5	5	141882815	141907939	lncRNA	+	-1.36358	-1.89077	-4.84645	1.62878e-06	6.85421e-05	4.83785
ENSG00000178921	PFAS	17	8247618	8270491	protein_coding	+	-0.898682	3.21359	-4.84326	1.6541e-06	6.94689e-05	4.77509
ENSG00000188037	CLCN1	7	143316111	143352083	protein_coding	+	-1.41117	-1.90035	-4.84227	1.662e-06	6.96618e-05	4.82106
ENSG00000177300	CLDN22	4	183318194	183320774	protein_coding	-	-1.66451	-0.199138	-4.84046	1.67667e-06	7.01369e-05	4.81785
ENSG00000072041	SLC6A15	12	84859491	84913615	protein_coding	-	-1.71693	-1.18332	-4.83937	1.68552e-06	7.0367e-05	4.80218
ENSG00000245975	AC090515.3	15	58768072	58770974	lncRNA	-	-1.48833	-0.991553	-4.83824	1.69473e-06	7.04835e-05	4.79751
ENSG00000205861	PCOTH	13	23888842	23897263	lncRNA	+	-1.39131	-0.265706	-4.8382	1.69501e-06	7.04835e-05	4.81414
ENSG00000115841	RMDN2	2	37923187	38067142	protein_coding	+	-1.23322	1.81466	-4.83686	1.70604e-06	7.08023e-05	4.80898
ENSG00000198105	ZNF248	10	37776526	37858106	protein_coding	-	-1.05362	2.91928	-4.83287	1.73923e-06	7.19969e-05	4.74793
ENSG00000204287	HLA-DRA	6	32439878	32445046	protein_coding	+	0.845098	7.97713	4.83255	1.74189e-06	7.19969e-05	4.21864
ENSG00000126351	THRA	17	40058290	40093867	protein_coding	+	-0.666173	4.57717	-4.83217	1.74509e-06	7.19969e-05	4.59535
ENSG00000227536	SOCS5P4	X	71043214	71045470	processed_pseudogene	-	-1.38033	-1.73691	-4.83061	1.7583e-06	7.24001e-05	4.76794
ENSG00000168824	NSG1	4	4348140	4419058	protein_coding	+	-1.62099	-1.06186	-4.82295	1.8244e-06	7.49751e-05	4.73198
ENSG00000102221	JADE3	X	46912276	47061242	protein_coding	+	-1.02445	2.67518	-4.82051	1.84593e-06	7.5712e-05	4.6873
ENSG00000232112	TMA7	3	48440257	48444208	protein_coding	+	-0.899794	4.18149	-4.81803	1.86812e-06	7.64731e-05	4.69362
ENSG00000110429	FBXO3	11	33740939	33774543	protein_coding	-	-0.498536	5.34341	-4.81607	1.88581e-06	7.70474e-05	4.46322
ENSG00000114857	NKTR	3	42600655	42648735	protein_coding	+	-0.324724	7.00176	-4.81373	1.90714e-06	7.77676e-05	4.10875
ENSG00000272977	AL008721.2	22	25476218	25479971	lncRNA	+	-1.55017	0.199473	-4.81196	1.92344e-06	7.82807e-05	4.68671
ENSG00000272325	NUDT3	6	34279679	34392669	protein_coding	-	-0.676055	5.54058	-4.80959	1.94543e-06	7.90227e-05	4.37484
ENSG00000134873	CLDN10	13	95433604	95579759	protein_coding	+	-1.78735	1.43403	-4.80718	1.96809e-06	7.97894e-05	4.66839
ENSG00000088812	ATRN	20	3471018	3651118	protein_coding	+	-0.585666	5.96774	-4.80634	1.97603e-06	7.98781e-05	4.27968
ENSG00000204581	ACOXL-AS1	2	111098345	111116407	lncRNA	-	-1.5468	-1.0318	-4.80615	1.97788e-06	7.98781e-05	4.65657
ENSG00000154864	PIEZO2	18	10666483	11148762	protein_coding	-	-1.67712	0.925322	-4.80431	1.99544e-06	8.04332e-05	4.66477
ENSG00000229638	RPL4P4	3	185417495	185418778	processed_pseudogene	-	-0.79395	1.41856	-4.80136	2.02382e-06	8.14212e-05	4.65055
ENSG00000110422	HIPK3	11	33256672	33357023	protein_coding	+	-0.323719	8.07149	-4.79465	2.09006e-06	8.38422e-05	3.9848
ENSG00000174106	LEMD3	12	65169583	65248355	protein_coding	+	-0.543051	5.1037	-4.79445	2.09197e-06	8.38422e-05	4.42066
ENSG00000106070	GRB10	7	50590063	50793462	protein_coding	-	-0.897946	4.06163	-4.79392	2.0973e-06	8.3896e-05	4.54245
ENSG00000172432	GTPBP2	6	43605316	43629264	protein_coding	-	0.670394	5.68937	4.79325	2.10403e-06	8.40055e-05	4.40533
ENSG00000089692	LAG3	12	6772512	6778455	protein_coding	+	1.75714	1.23189	4.79063	2.13069e-06	8.48258e-05	4.59437
ENSG00000172339	ALG14	1	94974405	95072951	protein_coding	-	-1.21004	1.43053	-4.79043	2.13264e-06	8.48258e-05	4.59549
ENSG00000253982	AC100810.1	8	1761054	1764508	lncRNA	-	-1.33124	1.44496	-4.78904	2.14689e-06	8.52314e-05	4.59596
ENSG00000110200	ANAPC15	11	72106378	72112780	protein_coding	-	-0.887148	3.14968	-4.78863	2.1511e-06	8.52378e-05	4.55492
ENSG00000063177	RPL18	19	48615328	48619184	protein_coding	-	-0.405781	6.87601	-4.78784	2.15931e-06	8.54023e-05	4.01887
ENSG00000132109	TRIM21	11	4384897	4393702	protein_coding	-	1.02222	4.60413	4.77962	2.24583e-06	8.85602e-05	4.52181
ENSG00000138794	CASP6	4	109688622	109703583	protein_coding	-	-1.29369	1.41098	-4.77946	2.24757e-06	8.85602e-05	4.55542
ENSG00000174080	CTSF	11	66563464	66568841	protein_coding	-	-1.4672	0.286781	-4.77834	2.25968e-06	8.8871e-05	4.53678
ENSG00000273270	AC090114.2	7	128524016	128531069	lncRNA	-	-1.19983	2.84773	-4.77561	2.28933e-06	8.98691e-05	4.53771
ENSG00000211451	GNRHR2	1	145919013	145925341	transcribed_unitary_pseudogene	+	-1.36949	-1.40622	-4.77296	2.3184e-06	9.08406e-05	4.51649
ENSG00000179583	CIITA	16	10866222	10943021	protein_coding	+	0.81323	5.24281	4.77161	2.3334e-06	9.12586e-05	4.30173
ENSG00000163584	RPL22L1	3	170864875	170870208	protein_coding	-	-1.22962	2.24491	-4.77041	2.34686e-06	9.16147e-05	4.5154
ENSG00000237892	KLF7-IT1	2	207120884	207122044	lncRNA	-	-1.64982	0.114141	-4.76756	2.37897e-06	9.2696e-05	4.48899
ENSG00000123124	WWP1	8	86342547	86478420	protein_coding	+	-0.448724	5.57969	-4.76636	2.39262e-06	9.30555e-05	4.22735
ENSG00000278771	RN7SL3	14	49853616	49853914	misc_RNA	-	0.790349	5.47539	4.76155	2.44811e-06	9.48778e-05	4.2793
ENSG00000206527	HACD2	3	123490820	123585053	protein_coding	-	-0.764313	3.80617	-4.76151	2.44849e-06	9.48778e-05	4.33126
ENSG00000234797	RPS3AP6	15	59768352	59769146	processed_pseudogene	+	-0.808242	1.07318	-4.7609	2.45562e-06	9.49793e-05	4.47114
ENSG00000283000	LINC02635	10	34969881	34975578	lncRNA	+	-1.49692	0.127585	-4.75816	2.48795e-06	9.60531e-05	4.45268
ENSG00000255455	AP003486.1	11	130866254	130870247	lncRNA	-	-1.20942	2.50031	-4.75665	2.5059e-06	9.62981e-05	4.45472
ENSG00000138777	PPA2	4	105369077	105474067	protein_coding	-	-0.628617	4.69978	-4.7565	2.50769e-06	9.62981e-05	4.2453
ENSG00000106123	EPHB6	7	142855061	142871094	protein_coding	+	-1.22559	1.86452	-4.75647	2.50803e-06	9.62981e-05	4.45442
ENSG00000125885	MCM8	20	5950652	5998977	protein_coding	+	-1.24518	1.59925	-4.75011	2.58504e-06	9.90744e-05	4.42346
ENSG00000100300	TSPO	22	43151547	43163242	protein_coding	+	-0.938275	4.13793	-4.74827	2.60768e-06	9.97602e-05	4.36036
ENSG00000133321	PLAAT4	11	63536808	63546462	protein_coding	+	0.774883	5.4808	4.74578	2.63872e-06	0.00010065	4.12804
ENSG00000169860	P2RY1	3	152835131	152841439	protein_coding	+	-1.06337	2.95948	-4.74564	2.6405e-06	0.00010065	4.35427
ENSG00000169446	MMGT1	X	135962070	135974063	protein_coding	-	-0.757038	4.32239	-4.74467	2.65276e-06	0.000100934	4.27627
ENSG00000273329	AC078846.1	7	129604548	129611630	lncRNA	-	-1.29858	1.21866	-4.74376	2.66419e-06	0.000101186	4.39902
ENSG00000177181	RIMKLA	1	42380792	42424232	protein_coding	+	-1.33362	-0.167165	-4.74288	2.67538e-06	0.000101428	4.39336
ENSG00000228950	AC023137.2	2	20451042	20452947	lncRNA	+	-1.61305	-0.100029	-4.74143	2.69377e-06	0.000101734	4.38753
ENSG00000160746	ANO10	3	43354859	43691594	protein_coding	-	-1.01396	3.45458	-4.74112	2.69776e-06	0.000101734	4.37946
ENSG00000217027	TPT1P4	6	144200447	144200965	processed_pseudogene	-	-1.20377	-1.284	-4.74111	2.69794e-06	0.000101734	4.37622
ENSG00000213090	SCYL2P1	2	201410544	201413308	processed_pseudogene	-	-1.29361	-0.507509	-4.73517	2.77501e-06	0.000104326	4.36102
ENSG00000285081	AC004593.1	7	29191582	29194109	lncRNA	-	-1.52364	-1.26354	-4.73505	2.77661e-06	0.000104326	4.3514
ENSG00000189362	NEMP2	2	190504338	190534722	protein_coding	-	-1.09452	1.66635	-4.73334	2.79916e-06	0.000104986	4.32999
ENSG00000090054	SPTLC1	9	92000087	92115413	protein_coding	-	-0.53689	5.67109	-4.73093	2.83129e-06	0.000105719	4.03312
ENSG00000187866	FAM122A	9	68780065	68785566	protein_coding	+	-0.681589	4.28868	-4.73087	2.83213e-06	0.000105719	4.1775
ENSG00000143947	RPS27A	2	55231903	55235853	protein_coding	+	-0.382061	6.86251	-4.73075	2.83378e-06	0.000105719	3.77444
ENSG00000236502	SIX3-AS1	2	44940154	44941873	lncRNA	-	-1.45109	0.935504	-4.7295	2.85055e-06	0.000106157	4.33718
ENSG00000133083	DCLK1	13	35768652	36131306	protein_coding	-	-1.45041	-0.0681209	-4.7276	2.87628e-06	0.000106925	4.32841
ENSG00000228794	LINC01128	1	825138	859446	lncRNA	+	-0.802448	3.10135	-4.72608	2.89712e-06	0.00010751	4.27669
ENSG00000122729	ACO1	9	32384603	32454769	protein_coding	+	-1.13429	3.29984	-4.72283	2.94208e-06	0.000108986	4.2971
ENSG00000236801	RPL24P8	9	70217195	70217668	processed_pseudogene	+	-1.09248	-0.371758	-4.72074	2.97119e-06	0.000109844	4.29077
ENSG00000114115	RBP1	3	139517434	139539829	protein_coding	-	-1.18507	2.55731	-4.72039	2.97614e-06	0.000109844	4.28309
ENSG00000106484	MEST	7	130486171	130506465	protein_coding	+	-1.44299	0.470509	-4.71986	2.98366e-06	0.000109844	4.29392
ENSG00000142192	APP	21	25880550	26171128	protein_coding	-	-0.381907	7.84814	-4.71884	2.99803e-06	0.000109844	3.43389
ENSG00000229900	HSPD1P21	20	45539983	45540227	processed_pseudogene	-	-1.6673	-0.192231	-4.71871	2.99991e-06	0.000109844	4.2788
ENSG00000151893	CACUL1	10	118674167	118755249	protein_coding	-	-0.337748	6.5098	-4.7187	3.00009e-06	0.000109844	3.85056
ENSG00000117242	PINK1-AS	1	20642657	20652193	lncRNA	-	-1.09297	2.1714	-4.71858	3.00177e-06	0.000109844	4.25212
ENSG00000266967	AARSD1	17	42950526	42964498	protein_coding	-	-1.32528	-1.07852	-4.7179	3.01134e-06	0.000110003	4.27703
ENSG00000272841	AL139393.3	6	160990318	160992342	lncRNA	-	-1.34463	-0.0885399	-4.7172	3.02138e-06	0.000110178	4.28174
ENSG00000232346	Z74021.1	22	32039490	32039896	processed_pseudogene	+	-1.20378	-0.928508	-4.71555	3.04498e-06	0.000110847	4.2655
ENSG00000112367	FIG4	6	109691296	109825426	protein_coding	+	-0.857371	3.87351	-4.71263	3.0873e-06	0.000112193	4.18638
ENSG00000227630	LINC01132	1	234724042	234736720	lncRNA	+	-1.38568	0.666257	-4.71192	3.09767e-06	0.000112376	4.26031
ENSG00000259030	FPGT-TNNI3K	1	74198235	74544393	protein_coding	+	-1.57573	-0.501819	-4.70882	3.14335e-06	0.000113837	4.24076
ENSG00000271503	CCL5	17	35871491	35880793	protein_coding	-	1.44245	3.23243	4.70843	3.1491e-06	0.000113849	4.17954
ENSG00000185565	LSAMP	3	115802363	117139389	protein_coding	-	-1.57313	0.872168	-4.70653	3.1774e-06	0.000114632	4.22914
ENSG00000152779	SLC16A12	10	89430299	89556641	protein_coding	-	-1.55353	-0.45058	-4.70625	3.18165e-06	0.000114632	4.23623
ENSG00000162244	RPL29	3	51993522	51995895	protein_coding	-	-0.428611	6.86294	-4.70035	3.2714e-06	0.000117502	3.65387
ENSG00000155542	SETD9	5	56909260	56925532	protein_coding	+	-1.27129	1.59021	-4.70028	3.27248e-06	0.000117502	4.21044
ENSG00000175550	DRAP1	11	65919274	65921563	protein_coding	+	0.685167	4.66564	4.69982	3.27957e-06	0.000117556	4.11729
ENSG00000156675	RAB11FIP1	8	37858618	37899497	protein_coding	-	0.343485	9.013	4.69715	3.32106e-06	0.000118841	3.09652
ENSG00000109193	SULT1E1	4	69841212	69860145	protein_coding	-	-1.75568	2.01517e-05	-4.69521	3.35156e-06	0.000119729	4.18005
ENSG00000112378	PERP	6	138088505	138107419	protein_coding	-	-0.390519	8.41984	-4.6925	3.3946e-06	0.000121061	3.19469
ENSG00000259673	IQCH-AS1	15	67290636	67521844	lncRNA	-	-1.17603	1.33172	-4.68966	3.44024e-06	0.000122281	4.15356
ENSG00000226833	AC092164.1	2	28707511	28751722	lncRNA	-	-1.47456	1.38203	-4.68964	3.44045e-06	0.000122281	4.15563
ENSG00000228106	AL392172.1	1	222815022	222837384	lncRNA	+	-1.39109	0.407257	-4.68906	3.44992e-06	0.000122333	4.15898
ENSG00000165548	TMEM63C	14	77116568	77259495	protein_coding	+	-1.46291	1.30044	-4.68869	3.45593e-06	0.000122333	4.15985
ENSG00000114480	GBE1	3	81489703	81761645	protein_coding	-	-0.622391	4.68888	-4.6884	3.46063e-06	0.000122333	3.98201
ENSG00000229807	XIST	X	73820649	73852723	lncRNA	-	-2.1614	4.24471	-4.68812	3.46516e-06	0.000122333	3.72573
ENSG00000145358	DDIT4L	4	100185870	100190782	protein_coding	-	-1.53361	1.08875	-4.68676	3.48738e-06	0.000122911	4.14597
ENSG00000175061	SNHG29	17	16438767	16478678	lncRNA	+	-0.48206	5.8043	-4.68593	3.50106e-06	0.000123187	3.76993
ENSG00000103876	FAH	15	80152490	80186946	protein_coding	+	-1.31229	1.71229	-4.68505	3.51562e-06	0.000123493	4.14349
ENSG00000138755	CXCL9	4	76001275	76007509	protein_coding	-	2.38091	1.73408	4.68329	3.54468e-06	0.000124306	4.13106
ENSG00000123600	METTL8	2	171317405	171434802	protein_coding	-	-1.12183	2.21011	-4.68087	3.58532e-06	0.000125522	4.11595
ENSG00000250616	AC012645.1	16	30096430	30104116	lncRNA	+	-1.52964	0.52542	-4.68026	3.59553e-06	0.00012567	4.11631
ENSG00000114942	EEF1B2	2	206159585	206162928	protein_coding	+	-0.499492	5.63562	-4.6798	3.60325e-06	0.000125731	3.76735
ENSG00000256591	AP003108.2	11	61429220	61485822	protein_coding	+	-1.20053	1.11417	-4.67913	3.61459e-06	0.000125918	4.11927
ENSG00000131781	FMO5	1	147175351	147243050	protein_coding	-	-1.42826	2.62672	-4.67833	3.62824e-06	0.000126185	4.11356
ENSG00000135063	FAM189A2	9	69324567	69392558	protein_coding	+	-1.19851	1.71807	-4.67619	3.66486e-06	0.000127197	4.08082
ENSG00000100767	PAPLN	14	73237497	73274640	protein_coding	+	-1.35997	1.49124	-4.67592	3.66943e-06	0.000127197	4.10407
ENSG00000113621	TXNDC15	5	134874371	134901635	protein_coding	+	-0.880096	3.79198	-4.67494	3.68645e-06	0.000127577	4.03001
ENSG00000066279	ASPM	1	197084127	197146694	protein_coding	-	-1.34763	0.947242	-4.67193	3.73879e-06	0.000129176	4.0812
ENSG00000275379	H3C11	6	27871845	27872346	protein_coding	-	-1.50508	0.538172	-4.67126	3.75059e-06	0.000129371	4.08045
ENSG00000167526	RPL13	16	89560657	89566828	protein_coding	+	-0.369605	7.63819	-4.66811	3.80629e-06	0.000131077	3.34364
ENSG00000246790	AP000977.1	11	121447331	121453013	lncRNA	-	-1.46898	-1.11452	-4.66732	3.82043e-06	0.000131349	4.06092
ENSG00000109066	TMEM104	17	74776499	74839753	protein_coding	+	-0.842254	3.48056	-4.66395	3.88126e-06	0.000133223	3.97796
ENSG00000249684	AC106795.2	5	177950335	177963960	lncRNA	+	-1.44327	0.599485	-4.66307	3.89721e-06	0.000133552	4.04239
ENSG00000270084	GAS5-AS1	1	173862473	173863941	lncRNA	+	-1.33601	-1.58582	-4.66257	3.90633e-06	0.000133647	4.03944
ENSG00000231424	BX284613.2	1	170748573	171251857	lncRNA	-	-1.35856	0.154391	-4.66084	3.93811e-06	0.000134299	4.0404
ENSG00000227855	DPY19L2P3	7	29650227	29742594	transcribed_unprocessed_pseudogene	+	-1.34032	-0.365269	-4.66084	3.93815e-06	0.000134299	4.03902
ENSG00000269967	AL136115.2	1	31851913	31921841	lncRNA	-	-1.45317	0.16174	-4.66015	3.95084e-06	0.000134514	4.03065
ENSG00000124486	USP9X	X	41085445	41236579	protein_coding	+	-0.287438	8.1776	-4.65738	4.00232e-06	0.000136046	3.2299
ENSG00000160791	CCR5	3	46370854	46376206	protein_coding	+	1.73893	1.89932	4.65176	4.10874e-06	0.000139439	4.00202
ENSG00000130584	ZBTB46	20	63743666	63832038	protein_coding	-	-1.02415	2.33453	-4.64933	4.1557e-06	0.000140457	3.97689
ENSG00000115464	USP34	2	61187463	61471087	protein_coding	-	-0.213189	8.02473	-4.64922	4.1577e-06	0.000140457	3.18965
ENSG00000182389	CACNB4	2	151832768	152099475	protein_coding	-	-1.1722	2.42017	-4.64917	4.15877e-06	0.000140457	3.96741
ENSG00000134202	GSTM3	1	109733932	109741038	protein_coding	-	-1.38779	1.04361	-4.64624	4.21597e-06	0.000141943	3.97718
ENSG00000185267	CDNF	10	14819245	14838575	protein_coding	-	-1.34765	1.2919	-4.64595	4.22169e-06	0.000141943	3.96908
ENSG00000169604	ANTXR1	2	69013178	69249327	protein_coding	+	-0.770871	4.75306	-4.64588	4.22301e-06	0.000141943	3.73605
ENSG00000261351	AC116913.1	15	66488658	66492109	lncRNA	-	-1.36019	-0.274613	-4.64414	4.25748e-06	0.000142874	3.96633
ENSG00000134463	ECHDC3	10	11742366	11764070	protein_coding	+	-1.52707	0.35666	-4.64093	4.32164e-06	0.000144781	3.95381
ENSG00000163964	PIGX	3	196639775	196736007	protein_coding	+	-0.899982	3.35172	-4.64061	4.3281e-06	0.000144781	3.91112
ENSG00000126822	PLEKHG3	14	64704102	64750249	protein_coding	+	-0.680881	4.87327	-4.63928	4.35497e-06	0.000145449	3.70421
ENSG00000109133	TMEM33	4	41935129	41960803	protein_coding	+	-0.466995	5.93598	-4.63673	4.40705e-06	0.000146955	3.63489
ENSG00000173456	RNF26	11	119334527	119337309	protein_coding	+	-1.02295	3.26934	-4.63633	4.41521e-06	0.000146994	3.90376
ENSG00000176641	RNF152	18	61808067	61894247	protein_coding	-	-0.627283	6.37433	-4.63533	4.43592e-06	0.00014745	3.41569
ENSG00000110079	MS4A4A	11	60185702	60317944	protein_coding	+	1.69924	-0.314206	4.62977	4.55227e-06	0.000151079	3.90199
ENSG00000136731	UGGT1	2	128091200	128195677	protein_coding	+	-0.563771	6.12768	-4.62773	4.59564e-06	0.00015221	3.54534
ENSG00000115598	IL1RL2	2	102187006	102240002	protein_coding	+	-1.48144	1.85291	-4.62749	4.60081e-06	0.00015221	3.89696
ENSG00000249863	AC021106.1	4	37868292	37869978	processed_pseudogene	+	-1.38757	-0.775192	-4.62489	4.65674e-06	0.000153819	3.88107
ENSG00000086570	FAT2	5	151504093	151568944	protein_coding	-	-0.974037	4.94574	-4.62222	4.71474e-06	0.00015549	3.51287
ENSG00000226360	RPL10AP6	3	61742455	61743106	processed_pseudogene	-	-0.897983	-1.17623	-4.61774	4.81377e-06	0.000158508	3.85025
ENSG00000169122	FAM110B	8	57994509	58204279	protein_coding	+	-1.37074	0.306577	-4.61731	4.82349e-06	0.00015858	3.85342
ENSG00000166788	SAAL1	11	18069935	18106087	protein_coding	-	-1.28856	1.43294	-4.61692	4.8321e-06	0.000158615	3.85167
ENSG00000196357	ZNF565	19	36182276	36246257	protein_coding	-	-1.14424	0.862365	-4.61425	4.8924e-06	0.000160344	3.83702
ENSG00000223387	LINC02068	3	172560888	172595607	lncRNA	-	1.60906	-0.679094	4.61048	4.97873e-06	0.00016292	3.82074
ENSG00000137563	GGH	8	63015079	63038806	protein_coding	-	-1.18404	1.2815	-4.60985	4.99314e-06	0.000163138	3.80326
ENSG00000240859	AC093627.4	7	149549	155465	lncRNA	+	-1.30677	0.827564	-4.6079	5.03865e-06	0.000164369	3.81574
ENSG00000102317	RBM3	X	48574449	48581162	protein_coding	+	-0.280386	7.05149	-4.60664	5.06795e-06	0.000165069	3.12036
ENSG00000169562	GJB1	X	71215194	71225516	protein_coding	+	-1.48773	-1.52212	-4.60595	5.08429e-06	0.000165265	3.8024
ENSG00000232888	RPS11P5	12	132825701	132826184	processed_pseudogene	+	-1.18098	1.02708	-4.60572	5.08967e-06	0.000165265	3.80314
ENSG00000136943	CTSV	9	97029677	97039643	protein_coding	-	-1.1474	2.39869	-4.60534	5.09875e-06	0.000165305	3.75006
ENSG00000263753	LINC00667	18	5237826	5290608	lncRNA	+	-0.795618	3.60235	-4.60186	5.18154e-06	0.00016773	3.66869
ENSG00000187676	B3GLCT	13	31199975	31332276	protein_coding	+	-1.20363	2.42731	-4.5936	5.38311e-06	0.000173988	3.75027
ENSG00000176834	VSIG10	12	118063593	118136026	protein_coding	-	-0.754177	4.15086	-4.59194	5.42448e-06	0.000175056	3.61201
ENSG00000164120	HPGD	4	174490175	174523154	protein_coding	-	-1.36576	4.60593	-4.59143	5.43729e-06	0.000175191	3.7015
ENSG00000254122	PCDHGB7	5	141417645	141512975	protein_coding	+	-1.36255	0.824912	-4.59111	5.44531e-06	0.000175191	3.74484
ENSG00000272033	AL136984.1	1	167379108	167381000	lncRNA	+	-1.34161	0.197479	-4.58977	5.47917e-06	0.000176011	3.73868
ENSG00000108187	PBLD	10	68282660	68333049	protein_coding	-	-1.12623	3.12676	-4.58868	5.50693e-06	0.000176603	3.7287
ENSG00000230383	AC009245.1	7	137721985	137722846	processed_pseudogene	+	-1.01118	-0.236487	-4.58815	5.52027e-06	0.000176603	3.73194
ENSG00000170558	CDH2	18	27950966	28177130	protein_coding	-	-1.73646	-1.72757	-4.58805	5.52279e-06	0.000176603	3.72675
ENSG00000168268	NT5DC2	3	52524385	52535054	protein_coding	-	-1.05444	2.10648	-4.58709	5.54746e-06	0.000177123	3.68901
ENSG00000255367	AC127526.2	11	3481520	3581211	lncRNA	-	-1.34382	-1.75107	-4.5827	5.66083e-06	0.000180469	3.70454
ENSG00000274818	AC004825.2	14	70906657	70907111	lncRNA	-	-1.3986	-1.79696	-4.58097	5.70631e-06	0.000181643	3.69823
ENSG00000204390	HSPA1L	6	31809619	31815283	protein_coding	-	-1.39582	1.43348	-4.58064	5.71492e-06	0.000181643	3.69759
ENSG00000056998	GYG2	X	2828822	2882820	protein_coding	+	-1.32744	1.15518	-4.5796	5.74228e-06	0.000182237	3.6905
ENSG00000124193	SRSF6	20	43457893	43466046	protein_coding	+	-0.496916	6.24426	-4.57859	5.76924e-06	0.000182817	3.28753
ENSG00000152256	PDK1	2	172555373	172608669	protein_coding	+	-0.980107	3.70581	-4.57527	5.85805e-06	0.000185352	3.60936
ENSG00000108590	MED31	17	6643311	6651634	protein_coding	-	-1.2921	2.75614	-4.57228	5.93931e-06	0.000187641	3.65958
ENSG00000124783	SSR1	6	7268306	7347446	protein_coding	-	-0.366841	6.41164	-4.57121	5.96848e-06	0.00018828	3.20676
ENSG00000103502	CDIPT	16	29858357	29863414	protein_coding	-	-0.678144	3.74904	-4.56807	6.05539e-06	0.000190603	3.52671
ENSG00000101825	MXRA5	X	3308565	3346652	protein_coding	-	-1.20158	2.14355	-4.5679	6.06022e-06	0.000190603	3.55915
ENSG00000227063	RPL41P1	20	21755270	21755350	processed_pseudogene	+	-1.06998	1.39597	-4.56754	6.07007e-06	0.000190627	3.62616
ENSG00000136044	APPL2	12	105173297	105236203	protein_coding	-	-0.572846	5.8263	-4.56678	6.09137e-06	0.000191011	3.27974
ENSG00000232573	RPL3P4	14	98972879	98973301	processed_pseudogene	-	-0.841561	2.16756	-4.56602	6.1128e-06	0.000191243	3.63811
ENSG00000212802	RPL15P3	6	12514110	12514724	processed_pseudogene	+	-0.821641	0.327002	-4.56587	6.11693e-06	0.000191243	3.63549
ENSG00000177575	CD163	12	7470813	7503893	protein_coding	-	1.89571	3.67599	4.56336	6.18794e-06	0.000193176	3.62343
ENSG00000091136	LAMB1	7	107923799	108003187	protein_coding	-	-1.51366	1.14513	-4.56192	6.22905e-06	0.000194096	3.57083
ENSG00000176595	KBTBD11	8	1973677	2006936	protein_coding	+	-1.46828	1.10125	-4.56168	6.23588e-06	0.000194096	3.62024
ENSG00000210151	MT-TS1	MT	7446	7514	Mt_tRNA	-	0.684204	5.40288	4.56069	6.26419e-06	0.000194689	3.22755
ENSG00000149021	SCGB1A1	11	62405103	62423195	protein_coding	+	-1.84741	4.93801	-4.55883	6.31796e-06	0.000196071	3.45205
ENSG00000136197	C7orf25	7	42908726	42912305	protein_coding	-	-1.25587	-1.8449	-4.55758	6.35442e-06	0.000196912	3.60172
ENSG00000011201	ANOS1	X	8528874	8732137	protein_coding	-	-1.4134	2.19678	-4.55444	6.44641e-06	0.000199469	3.54951
ENSG00000132570	PCBD2	5	134905120	135007959	protein_coding	+	-0.866222	3.66802	-4.5516	6.53116e-06	0.000201795	3.46579
ENSG00000167325	RRM1	11	4094707	4138932	protein_coding	+	-0.625807	4.22039	-4.54979	6.58554e-06	0.000203177	3.33274
ENSG00000196116	TDRD7	9	97412096	97496125	protein_coding	+	0.60476	5.36538	4.54838	6.62818e-06	0.000204193	3.30318
ENSG00000243543	WFDC6	20	45534196	45539495	protein_coding	-	-1.57066	0.25885	-4.54475	6.73937e-06	0.000207213	3.55006
ENSG00000118816	CCNI	4	77047155	77075989	protein_coding	-	-0.353379	7.60914	-4.54444	6.7489e-06	0.000207213	2.92127
ENSG00000272505	AC104964.4	8	10486807	10489666	lncRNA	+	-1.45955	-0.17211	-4.54422	6.75576e-06	0.000207213	3.54356
ENSG00000101290	CDS2	20	5126879	5197887	protein_coding	+	-0.488284	5.79494	-4.54118	6.8504e-06	0.00020981	3.1878
ENSG00000143507	DUSP10	1	221701424	221742089	protein_coding	-	0.56704	6.09026	4.53846	6.93613e-06	0.000212127	3.11968
ENSG00000261934	PCDHGA9	5	141402932	141512979	protein_coding	+	-1.49138	-0.216806	-4.53743	6.96878e-06	0.000212816	3.51546
ENSG00000123739	PLA2G12A	4	109709989	109730070	protein_coding	-	-1.26144	2.55355	-4.53416	7.07379e-06	0.00021571	3.49504
ENSG00000180644	PRF1	10	70597348	70602759	protein_coding	-	1.92595	1.00425	4.53265	7.12275e-06	0.000216695	3.4964
ENSG00000160172	FAM86C2P	11	67791648	67805336	transcribed_unprocessed_pseudogene	-	-1.29683	1.50444	-4.53253	7.12671e-06	0.000216695	3.48014
ENSG00000088386	SLC15A1	13	98683801	98752672	protein_coding	-	-1.30562	0.757099	-4.53205	7.14214e-06	0.000216851	3.49229
ENSG00000229891	LINC01315	22	42364390	42369284	lncRNA	-	-1.36448	0.292332	-4.53116	7.17119e-06	0.000217419	3.49314
ENSG00000155850	SLC26A2	5	149960758	149993455	protein_coding	+	-0.721656	6.29168	-4.52837	7.26327e-06	0.000219894	2.9322
ENSG00000169871	TRIM56	7	101085481	101097967	protein_coding	+	0.372193	7.52925	4.52768	7.28606e-06	0.000220185	2.90615
ENSG00000105323	HNRNPUL1	19	41262496	41307787	protein_coding	+	-0.185158	7.30017	-4.52745	7.2938e-06	0.000220185	2.81238
ENSG00000180354	MTURN	7	30134986	30162762	protein_coding	+	-0.501632	5.92573	-4.52671	7.31834e-06	0.000220609	3.10436
ENSG00000198162	MAN1A2	1	117367449	117528872	protein_coding	+	-0.320055	6.79222	-4.5225	7.46025e-06	0.000224297	2.92618
ENSG00000169895	SYAP1	X	16719612	16765340	protein_coding	+	-0.443222	7.08539	-4.52245	7.462e-06	0.000224297	2.93596
ENSG00000125355	TMEM255A	X	120258650	120311556	protein_coding	-	1.5235	-1.41045	4.51825	7.60614e-06	0.000228303	3.43813
ENSG00000091428	RAPGEF4	2	172735274	173052893	protein_coding	+	-1.22367	-0.722743	-4.51736	7.6371e-06	0.000228906	3.43226
ENSG00000173275	ZNF449	X	135344796	135363413	protein_coding	+	-1.19962	1.06355	-4.51639	7.6711e-06	0.000229598	3.42335
ENSG00000287539	AC022966.2	17	78845345	78846686	lncRNA	+	-1.36338	-1.72624	-4.51478	7.72743e-06	0.000230956	3.4245
ENSG00000143502	SUSD4	1	223220819	223364178	protein_coding	-	-1.12268	2.10614	-4.51225	7.81696e-06	0.0002333	3.349
ENSG00000263069	RNF213-AS1	17	80351828	80415168	lncRNA	-	-1.33497	2.75805	-4.50837	7.95599e-06	0.000237113	3.36049
ENSG00000155111	CDK19	6	110609978	110815958	protein_coding	-	-0.6856	4.47256	-4.50781	7.9764e-06	0.000237385	3.2636
ENSG00000196683	TOMM7	7	22812628	22822852	protein_coding	-	-0.683955	4.49718	-4.50737	7.99248e-06	0.000237528	3.19964
ENSG00000131711	MAP1B	5	72107234	72209565	protein_coding	+	-1.05771	4.74827	-4.50678	8.01383e-06	0.000237827	3.05941
ENSG00000286121	AC093298.2	5	91642643	91799234	lncRNA	+	-1.40291	-1.51568	-4.50485	8.08458e-06	0.000239588	3.3818
ENSG00000268362	AC092279.1	19	24033401	24077377	lncRNA	+	-0.67335	5.32376	-4.50213	8.18508e-06	0.000242225	3.11639
ENSG00000167232	ZNF91	19	23304991	23395471	protein_coding	-	-0.510057	6.70511	-4.49946	8.28479e-06	0.000244832	2.88506
ENSG00000279098	AC097460.2	4	99942081	99942522	TEC	-	-1.39876	-1.38875	-4.49879	8.30993e-06	0.00024523	3.35647
ENSG00000200651	AC111170.1	17	77442109	77442213	misc_RNA	+	-1.28599	-0.807681	-4.4979	8.34362e-06	0.000245873	3.35463
ENSG00000140279	DUOX2	15	45092650	45114172	protein_coding	-	1.00141	8.13081	4.49747	8.35981e-06	0.000245873	2.53468
ENSG00000178429	RPS3AP5	10	84560443	84561263	processed_pseudogene	+	-1.15896	-1.32894	-4.49729	8.36675e-06	0.000245873	3.35101
ENSG00000042445	RETSAT	2	85341955	85354531	protein_coding	-	-0.665205	4.44029	-4.49661	8.39252e-06	0.000246286	3.13032
ENSG00000233476	EEF1A1P6	7	22510616	22511999	processed_pseudogene	-	-0.547838	2.26897	-4.49534	8.44095e-06	0.000247202	3.33599
ENSG00000173432	SAA1	11	18266260	18269977	protein_coding	+	1.27735	3.85631	4.49518	8.44724e-06	0.000247202	3.18115
ENSG00000134419	RPS15A	16	18781295	18790383	protein_coding	-	-0.845767	3.59184	-4.4933	8.51941e-06	0.000248968	3.24731
ENSG00000285872	AC007240.3	2	10287800	10302485	lncRNA	-	-1.53088	-1.04559	-4.4918	8.57757e-06	0.00025032	3.32785
ENSG00000169891	REPS2	X	16946658	17153272	protein_coding	+	-0.711125	5.11083	-4.48979	8.65619e-06	0.000252264	3.08955
ENSG00000170100	ZNF778	16	89217703	89237071	protein_coding	+	-0.809628	3.11818	-4.48827	8.71594e-06	0.000253431	3.19535
ENSG00000197217	ENTPD4	8	23385783	23457695	protein_coding	-	-0.456115	6.0272	-4.48816	8.72031e-06	0.000253431	3.0122
ENSG00000286898	AL049569.2	1	16976302	16977792	lncRNA	+	-1.47453	-0.96713	-4.48707	8.76348e-06	0.000254334	3.30954
ENSG00000182944	EWSR1	22	29268009	29300525	protein_coding	+	0.185865	7.54143	4.48623	8.79676e-06	0.000254534	2.53329
ENSG00000185624	P4HB	17	81843161	81860624	protein_coding	-	-0.273104	7.81276	-4.48605	8.8042e-06	0.000254534	2.46912
ENSG00000101347	SAMHD1	20	36890229	36951843	protein_coding	-	0.515105	8.13107	4.48582	8.81322e-06	0.000254534	2.55359
ENSG00000261824	LINC00662	19	27681072	27794005	lncRNA	-	-0.978946	2.77899	-4.48506	8.84369e-06	0.000254534	3.21993
ENSG00000135218	CD36	7	80369575	80679277	protein_coding	+	-0.762588	4.5398	-4.48489	8.85037e-06	0.000254534	2.98281
ENSG00000145284	SCD5	4	82629539	82798796	protein_coding	-	-1.10119	2.76964	-4.48488	8.85071e-06	0.000254534	3.22735
ENSG00000175356	SCUBE2	11	9019498	9138114	protein_coding	-	-1.24827	1.64104	-4.48471	8.85768e-06	0.000254534	3.28789
ENSG00000162614	NEXN	1	77888513	77943895	protein_coding	+	1.46671	-1.0617	4.48447	8.86714e-06	0.000254534	3.29844
ENSG00000178184	PARD6G	18	80157232	80247514	protein_coding	-	-1.23743	-0.0978915	-4.48109	9.00404e-06	0.000258112	3.2763
ENSG00000259985	AC017100.1	18	31685655	31686823	lncRNA	+	-1.29794	-1.60561	-4.47994	9.05094e-06	0.000259103	3.27928
ENSG00000214113	LYRM4	6	5102593	5260939	protein_coding	-	-1.009	2.29782	-4.47839	9.11459e-06	0.000260571	3.22347
ENSG00000087301	TXNDC16	14	52430596	52552522	protein_coding	-	-1.02223	2.25972	-4.47712	9.16722e-06	0.00026172	3.2219
ENSG00000197461	PDGFA	7	497258	520296	protein_coding	-	-1.32475	1.32791	-4.47633	9.1999e-06	0.000262297	3.26711
ENSG00000215014	AL645728.1	1	1574102	1577075	lncRNA	+	-1.32713	0.498427	-4.47548	9.23521e-06	0.000262947	3.26113
ENSG00000110090	CPT1A	11	68754620	68844410	protein_coding	-	-0.490407	5.4044	-4.47511	9.25065e-06	0.000263031	2.90916
ENSG00000073711	PPP2R3A	3	135965728	136147894	protein_coding	+	-0.895152	3.79237	-4.47003	9.46554e-06	0.000268778	3.08811
ENSG00000177098	SCN4B	11	118133377	118152888	protein_coding	-	-1.56972	0.0613718	-4.46931	9.49642e-06	0.000269291	3.23583
ENSG00000168028	RPSA	3	39406716	39412542	protein_coding	+	-0.434111	7.22707	-4.46786	9.55859e-06	0.000270689	2.52624
ENSG00000104765	BNIP3L	8	26383054	26505636	protein_coding	+	-0.373838	6.4249	-4.46689	9.60032e-06	0.000271506	2.79431
ENSG00000223960	CHROMR	2	178413635	178440243	lncRNA	+	1.06488	2.85233	4.46615	9.63261e-06	0.000272053	3.14892
ENSG00000251600	AC107223.1	4	143559457	144343750	lncRNA	+	-1.38055	-1.11623	-4.46445	9.70683e-06	0.000273782	3.21608
ENSG00000014123	UFL1	6	96521595	96555276	protein_coding	+	-0.534136	5.36138	-4.4638	9.73518e-06	0.000274214	2.86987
ENSG00000267940	AC022762.2	11	6201901	6203253	lncRNA	-	-1.51868	-0.721983	-4.46259	9.78865e-06	0.000275352	3.20853
ENSG00000155893	PXYLP1	3	141228726	141367753	protein_coding	+	-0.999737	2.51323	-4.46114	9.85289e-06	0.000276789	3.16372
ENSG00000102580	DNAJC3	13	95677139	95794988	protein_coding	+	-0.340813	6.82638	-4.46004	9.90142e-06	0.000277781	2.70473
ENSG00000174343	CHRNA9	4	40335333	40355217	protein_coding	+	-1.39998	0.0533916	-4.45759	1.00116e-05	0.000280498	3.19048
ENSG00000178401	DNAJC22	12	49346888	49357546	protein_coding	+	-1.36251	0.859157	-4.45425	1.01633e-05	0.000284133	3.17511
ENSG00000274667	AC090517.2	15	56729932	56730611	lncRNA	-	-1.23747	-1.96481	-4.45401	1.01744e-05	0.000284133	3.17405
ENSG00000253305	PCDHGB6	5	141408021	141512979	protein_coding	+	-1.29555	0.303518	-4.45384	1.01819e-05	0.000284133	3.17404
ENSG00000133313	CNDP2	18	74495816	74523454	protein_coding	+	0.312054	7.26831	4.45317	1.02129e-05	0.000284623	2.54494
ENSG00000258824	AL122035.1	14	64422935	64448557	lncRNA	-	-1.29703	-1.4867	-4.4526	1.02388e-05	0.000284966	3.1697
ENSG00000279348	AC012513.3	2	216211404	216213519	TEC	+	-1.14999	1.57314	-4.4505	1.03362e-05	0.000287299	3.16033
ENSG00000157703	SVOPL	7	138594285	138701362	protein_coding	-	-1.06914	3.5224	-4.44383	1.06506e-05	0.000295647	2.92781
ENSG00000235552	RPL6P27	18	6462144	6463015	transcribed_processed_pseudogene	-	-0.733643	0.580767	-4.44233	1.07225e-05	0.000297104	3.12816
ENSG00000164010	ERMAP	1	42817122	42844991	protein_coding	+	-0.702328	3.40264	-4.44215	1.07314e-05	0.000297104	2.95818
ENSG00000145016	RUBCN	3	197668867	197749727	protein_coding	-	0.578454	5.82702	4.43817	1.0925e-05	0.000302066	2.78195
ENSG00000241429	EEF1A1P25	3	138825063	138826329	processed_pseudogene	+	-1.20638	0.159494	-4.43704	1.09802e-05	0.000303194	3.1051
ENSG00000102898	NUTF2	16	67846923	67872567	protein_coding	+	-0.593602	4.07699	-4.43588	1.10374e-05	0.000304374	2.87311
ENSG00000110077	MS4A6A	11	60172014	60184666	protein_coding	-	1.2702	3.23873	4.43377	1.11426e-05	0.000306874	3.06964
ENSG00000163872	YEATS2	3	183697797	183812624	protein_coding	+	0.48599	5.27169	4.43324	1.11692e-05	0.000307205	2.80158
ENSG00000278133	AC135050.6	16	31122235	31124064	lncRNA	+	-1.09622	2.37838	-4.43245	1.12086e-05	0.000307885	3.08347
ENSG00000284686	AC119674.2	1	56173433	56524495	protein_coding	-	-1.34717	-1.90995	-4.42805	1.1432e-05	0.000313612	3.07004
ENSG00000197958	RPL12	9	127447674	127451406	protein_coding	-	-0.393447	7.38588	-4.42642	1.15157e-05	0.000315498	2.34463
ENSG00000184304	PRKD1	14	29576479	30191898	protein_coding	-	-1.45929	-0.830106	-4.42524	1.15765e-05	0.00031636	3.05861
ENSG00000118217	ATF6	1	161766320	161964070	protein_coding	+	-0.382725	6.37531	-4.42523	1.15773e-05	0.00031636	2.62615
ENSG00000281641	SAMD12-AS1	8	118620498	118906155	lncRNA	+	-1.1549	1.35062	-4.42331	1.16772e-05	0.000318506	3.03976
ENSG00000238230	LINC00391	13	94698725	94708475	lncRNA	-	-1.4255	-0.823392	-4.42314	1.16861e-05	0.000318506	3.04862
ENSG00000151131	C12orf45	12	104986316	105074197	protein_coding	+	-0.737445	3.35874	-4.42159	1.17672e-05	0.000320301	2.8596
ENSG00000166927	MS4A7	11	60378485	60395951	protein_coding	+	1.53878	2.27445	4.4204	1.183e-05	0.000321595	3.03852
ENSG00000185418	TARS3	15	101653596	101724473	protein_coding	-	-0.854295	2.85884	-4.41961	1.18719e-05	0.000322094	2.96377
ENSG00000147677	EIF3H	8	116642130	116766925	protein_coding	-	-0.443819	5.72841	-4.41925	1.18909e-05	0.000322094	2.69931
ENSG00000146281	PM20D2	6	89146055	89165565	protein_coding	+	-1.00276	3.44433	-4.41919	1.18942e-05	0.000322094	3.00471
ENSG00000105559	PLEKHA4	19	48837097	48868617	protein_coding	-	0.982444	3.38957	4.41638	1.20443e-05	0.000325738	2.91219
ENSG00000144677	CTDSPL	3	37861880	37984469	protein_coding	+	-0.648967	4.74132	-4.41546	1.20939e-05	0.000326504	2.80172
ENSG00000279433	AC018529.3	18	77108284	77110537	TEC	-	-1.3555	2.30813	-4.41513	1.2112e-05	0.000326504	3.01415
ENSG00000255198	SNHG9	16	1964959	1965509	lncRNA	+	-1.32741	-0.372449	-4.41499	1.21192e-05	0.000326504	3.01621
ENSG00000111907	TPD52L1	6	125119049	125264407	protein_coding	+	-0.760621	4.19193	-4.41395	1.21758e-05	0.000327328	2.82462
ENSG00000286583	AC105101.2	18	48162039	48184725	lncRNA	+	-1.24547	-1.50127	-4.41385	1.21814e-05	0.000327328	3.01026
ENSG00000204604	ZNF468	19	52838010	52857649	protein_coding	-	-0.806802	3.72143	-4.41357	1.21964e-05	0.000327328	2.87774
ENSG00000271380	AL451085.3	1	154961825	154962623	lncRNA	+	-1.29307	-0.766133	-4.41255	1.22523e-05	0.000327789	3.0073
ENSG00000121741	ZMYM2	13	19958670	20091829	protein_coding	+	-0.279983	7.01374	-4.4124	1.22605e-05	0.000327789	2.45749
ENSG00000251192	ZNF674	X	46497727	46545457	protein_coding	-	-0.993715	2.35924	-4.41224	1.22693e-05	0.000327789	2.98449
ENSG00000131791	PRKAB2	1	147155106	147172550	protein_coding	-	-0.951756	2.72082	-4.41212	1.22759e-05	0.000327789	2.94057
ENSG00000180694	TMEM64	8	90621995	90791632	protein_coding	-	-0.975293	2.9713	-4.41175	1.22959e-05	0.000327907	2.93368
ENSG00000143315	PIGM	1	160024953	160031990	protein_coding	-	-0.915872	2.83893	-4.41119	1.23271e-05	0.000328297	2.91421
ENSG00000280248	AC124319.3	17	80339898	80342058	TEC	+	1.50894	0.921007	4.41092	1.23418e-05	0.000328297	3.00037
ENSG00000251177	AC093829.1	4	69572391	69585527	unprocessed_pseudogene	-	-1.34402	-2.26402	-4.4098	1.24036e-05	0.000329526	2.99586
ENSG00000165588	OTX2	14	56799905	56816693	protein_coding	-	-1.05474	3.07465	-4.40797	1.2505e-05	0.000331799	2.81602
ENSG00000106688	SLC1A1	9	4490468	4587469	protein_coding	+	-1.21522	1.84859	-4.40056	1.29251e-05	0.000342516	2.94414
ENSG00000276545	PCDHGB9P	5	141439853	141442449	unprocessed_pseudogene	+	-1.28406	-1.35318	-4.4002	1.29457e-05	0.000342628	2.95676
ENSG00000105866	SP4	7	21428043	21514822	protein_coding	+	-0.869023	3.96243	-4.39679	1.31438e-05	0.000347435	2.81644
ENSG00000242791	AC117395.1	3	149976755	149979355	lncRNA	+	-1.3865	0.446043	-4.39608	1.31856e-05	0.000348104	2.94004
ENSG00000242071	RPL7AP6	14	69885340	69886140	processed_pseudogene	-	-0.762513	0.918064	-4.39183	1.34376e-05	0.000353945	2.92357
ENSG00000214029	ZNF891	12	133106817	133130473	protein_coding	-	-1.12771	2.42974	-4.39178	1.34405e-05	0.000353945	2.90599
ENSG00000234899	SOX9-AS1	17	72034107	72237203	lncRNA	-	-1.18578	0.55974	-4.39102	1.3486e-05	0.00035433	2.91114
ENSG00000100234	TIMP3	22	32801701	32863043	protein_coding	+	-1.09244	3.19414	-4.39097	1.34888e-05	0.00035433	2.8178
ENSG00000139508	SLC46A3	13	28700064	28718970	protein_coding	-	-0.991046	3.68109	-4.39043	1.35212e-05	0.00035449	2.86145
ENSG00000273729	AC007686.3	14	77028086	77031572	lncRNA	+	-1.30109	0.289265	-4.39031	1.35286e-05	0.00035449	2.9166
ENSG00000141424	SLC39A6	18	36108531	36129385	protein_coding	-	-0.655641	4.98761	-4.38979	1.35599e-05	0.000354868	2.63204
ENSG00000196167	COLCA1	11	111290787	111305498	lncRNA	-	-1.36633	5.49177	-4.38863	1.36298e-05	0.000356144	2.68129
ENSG00000102010	BMX	X	15464246	15556529	protein_coding	+	-1.59301	-0.820342	-4.38829	1.36504e-05	0.000356144	2.90849
ENSG00000171885	AQP4	18	26852043	26865771	protein_coding	-	-1.21009	1.57296	-4.38814	1.36594e-05	0.000356144	2.86202
ENSG00000273748	AL592183.1	GL000219.1	54224	83311	protein_coding	-	-1.39145	1.37513	-4.38753	1.36963e-05	0.000356664	2.90619
ENSG00000124233	SEMG1	20	45207033	45209768	protein_coding	+	-1.45144	-3.02929	-4.38678	1.37425e-05	0.000357424	2.90318
ENSG00000077458	FAM76B	11	95768953	95790409	protein_coding	-	-0.63224	4.41766	-4.38595	1.37929e-05	0.000358291	2.70733
ENSG00000146648	EGFR	7	55019017	55211628	protein_coding	+	-0.515582	6.74355	-4.38393	1.39173e-05	0.000361077	2.22705
ENSG00000187446	CHP1	15	41230839	41281887	protein_coding	+	-0.276028	7.30166	-4.38351	1.39436e-05	0.000361241	2.24695
ENSG00000253106	AC090198.1	8	124488510	124491643	lncRNA	+	-1.29027	0.778065	-4.38327	1.39579e-05	0.000361241	2.88837
ENSG00000102383	ZDHHC15	X	75368427	75523502	protein_coding	-	-1.39071	-0.744962	-4.38211	1.40302e-05	0.000362666	2.88417
ENSG00000005243	COPZ2	17	48026167	48038030	protein_coding	-	-1.28093	-0.124423	-4.37759	1.43146e-05	0.000369459	2.86571
ENSG00000120697	ALG5	13	36949738	37000261	protein_coding	-	-0.923942	2.70351	-4.37737	1.43281e-05	0.000369459	2.77903
ENSG00000235453	SMIM27	9	32551144	32568621	protein_coding	+	-1.30948	0.885375	-4.37638	1.43916e-05	0.000370349	2.8615
ENSG00000284428	AC092329.4	19	23259906	23274251	lncRNA	-	-1.23035	1.77856	-4.37628	1.43979e-05	0.000370349	2.85937
ENSG00000224505	AC138150.1	17	45150400	45161510	lncRNA	-	-1.36639	0.47715	-4.37568	1.44365e-05	0.00037089	2.85878
ENSG00000153485	TMEM251	14	93184951	93187089	protein_coding	+	-1.34864	0.422029	-4.37278	1.46233e-05	0.000375229	2.84637
ENSG00000267321	SNHG30	17	35568076	35574900	lncRNA	+	-1.10235	1.58129	-4.37222	1.4659e-05	0.000375689	2.81855
ENSG00000152291	TGOLN2	2	85318020	85328296	protein_coding	-	-0.296085	7.55247	-4.36999	1.4805e-05	0.000378968	2.12206
ENSG00000227877	MRLN	10	59736692	59756041	protein_coding	-	-1.38464	0.0718413	-4.36922	1.48555e-05	0.000379799	2.8329
ENSG00000263120	AC004584.3	17	56982749	56985104	lncRNA	+	-1.39864	0.0929184	-4.36819	1.49231e-05	0.000381065	2.82851
ENSG00000285967	NIPBL-DT	5	36864425	36876700	lncRNA	-	-0.85704	3.4268	-4.36761	1.49616e-05	0.000381584	2.71459
ENSG00000185404	SP140L	2	230327184	230403732	protein_coding	+	0.615597	4.88891	4.36685	1.50117e-05	0.000382398	2.58734
ENSG00000116761	CTH	1	70411218	70439851	protein_coding	+	-1.1269	1.75728	-4.36368	1.52243e-05	0.000387346	2.79968
ENSG00000121316	PLBD1	12	14503661	14567883	protein_coding	-	-0.764794	4.863	-4.35993	1.54785e-05	0.000393337	2.59847
ENSG00000166503	HDGFL3	15	83112738	83207823	protein_coding	-	-0.774661	4.13571	-4.35917	1.55309e-05	0.000393807	2.59908
ENSG00000178904	DPY19L3	19	32405543	32485895	protein_coding	+	-0.682336	4.23748	-4.35911	1.55344e-05	0.000393807	2.62694
ENSG00000253704	AC023632.2	8	94553668	94570648	lncRNA	+	-1.2658	-1.16083	-4.35814	1.56013e-05	0.000395027	2.78856
ENSG00000071189	SNX13	7	17790761	17940501	protein_coding	-	-0.356468	6.27384	-4.35695	1.5684e-05	0.000396642	2.32054
ENSG00000135404	CD63	12	55725323	55729707	protein_coding	-	-0.345642	7.49244	-4.35357	1.59197e-05	0.00040212	2.06131
ENSG00000164087	POC1A	3	52075226	52154690	protein_coding	-	-1.17403	0.546292	-4.35313	1.59501e-05	0.000402406	2.7481
ENSG00000085415	SEH1L	18	12947133	12987536	protein_coding	+	-0.662792	3.8269	-4.35272	1.59793e-05	0.000402659	2.58329
ENSG00000229816	DDX50P1	2	32201600	32203999	processed_pseudogene	+	-1.24992	-0.16036	-4.35155	1.6062e-05	0.00040426	2.76231
ENSG00000116031	CD207	2	70830211	70835816	protein_coding	-	-1.62237	-0.417014	-4.34788	1.63243e-05	0.000409981	2.74765
ENSG00000276863	AC124319.2	17	80333841	80334366	lncRNA	-	-1.25793	-2.13631	-4.34782	1.63283e-05	0.000409981	2.7473
ENSG00000127831	VIL1	2	218419121	218453295	protein_coding	+	-1.75322	-0.856533	-4.34676	1.6405e-05	0.000411416	2.74276
ENSG00000248780	ARL4AP2	4	40786110	40786710	processed_pseudogene	+	-1.28572	-0.448048	-4.34624	1.64428e-05	0.000411872	2.74079
ENSG00000169972	PUSL1	1	1308597	1311677	protein_coding	+	-1.05564	2.16444	-4.34153	1.67872e-05	0.000419998	2.69994
ENSG00000239389	PCDHA13	5	140882124	141012347	protein_coding	+	-1.2253	-2.45452	-4.3403	1.68786e-05	0.000421784	2.71741
ENSG00000106799	TGFBR1	9	99104038	99154192	protein_coding	+	-0.68334	5.05666	-4.33864	1.70022e-05	0.000424355	2.48733
ENSG00000282608	ADORA3	1	111499429	111503633	protein_coding	-	1.2964	-2.38822	4.33838	1.70218e-05	0.000424355	2.70987
ENSG00000153291	SLC25A27	6	46652915	46678190	protein_coding	+	-1.08722	2.11059	-4.33696	1.71286e-05	0.000426512	2.6572
ENSG00000260917	AL158212.3	10	112823490	112827726	lncRNA	+	-1.15481	1.59491	-4.33597	1.72029e-05	0.000427857	2.69307
ENSG00000076067	RBMS2	12	56521820	56596193	protein_coding	+	0.46198	6.10846	4.3348	1.72921e-05	0.000429568	2.20551
ENSG00000145949	MYLK4	6	2663629	2750922	protein_coding	-	-1.19447	0.338971	-4.33257	1.74622e-05	0.000433282	2.67438
ENSG00000231177	LINC00852	3	10284419	10285746	lncRNA	+	-1.40974	0.712939	-4.3323	1.74834e-05	0.000433296	2.68538
ENSG00000196581	AJAP1	1	4654609	4792534	protein_coding	+	-1.19309	1.60486	-4.3307	1.76064e-05	0.000435636	2.61231
ENSG00000270504	AL391422.4	6	3751111	3753871	lncRNA	+	-1.10765	2.13754	-4.33054	1.76192e-05	0.000435636	2.66217
ENSG00000124641	MED20	6	41905354	41921139	protein_coding	-	-0.879543	3.25602	-4.32951	1.76985e-05	0.00043668	2.6086
ENSG00000188706	ZDHHC9	X	129803288	129843909	protein_coding	-	-0.851752	3.46032	-4.32946	1.7703e-05	0.00043668	2.5808
ENSG00000105514	RAB3D	19	11322068	11346270	protein_coding	-	-0.705958	5.55254	-4.32894	1.77433e-05	0.000436681	2.33631
ENSG00000108244	KRT23	17	40922700	40937646	protein_coding	-	0.593361	7.13089	4.32892	1.77445e-05	0.000436681	2.08115
ENSG00000259291	ZNF710-AS1	15	90074512	90082207	lncRNA	-	-0.930534	3.2204	-4.32858	1.77713e-05	0.000436828	2.5096
ENSG00000151835	SACS	13	23328826	23433740	protein_coding	-	-0.930287	3.66827	-4.32788	1.7826e-05	0.000437663	2.51456
ENSG00000259935	AC009754.1	15	52648634	52649866	lncRNA	-	-1.25386	1.28282	-4.32749	1.78565e-05	0.000437901	2.66064
ENSG00000170615	SLC26A5	7	103352730	103446207	protein_coding	-	-1.37648	-1.16513	-4.32696	1.78982e-05	0.000438413	2.66434
ENSG00000252233	RN7SKP253	4	139794125	139794433	misc_RNA	-	-1.31595	-2.01073	-4.32494	1.80573e-05	0.000441795	2.65656
ENSG00000082701	GSK3B	3	119821321	120094447	protein_coding	-	-0.305515	6.41492	-4.32426	1.81112e-05	0.000442106	2.21895
ENSG00000141698	NT5C3B	17	41825057	41836260	protein_coding	-	-0.824714	2.54894	-4.32423	1.8114e-05	0.000442106	2.54977
ENSG00000125304	TM9SF2	13	99446311	99564048	protein_coding	+	-0.329029	7.34595	-4.32399	1.8133e-05	0.000442106	1.91236
ENSG00000203747	FCGR3A	1	161541759	161550737	protein_coding	-	1.66467	3.81322	4.32352	1.81702e-05	0.000442499	2.63925
ENSG00000236412	AC092941.2	3	188001700	188003406	lncRNA	-	-1.65228	-1.85139	-4.3228	1.8228e-05	0.000442597	2.64802
ENSG00000235142	LINC02532	6	106705334	106788148	lncRNA	-	-1.35347	0.46942	-4.32259	1.82449e-05	0.000442597	2.63237
ENSG00000225200	AC246787.1	14	105978520	105979146	processed_pseudogene	-	-1.04513	-0.99753	-4.32255	1.82477e-05	0.000442597	2.64705
ENSG00000226915	RPL19P4	2	130293822	130294405	processed_pseudogene	+	-1.21879	-0.775063	-4.32242	1.82584e-05	0.000442597	2.64628
ENSG00000146918	NCAPG2	7	158631169	158704804	protein_coding	-	-0.7204	3.36489	-4.31987	1.84639e-05	0.000446638	2.44338
ENSG00000213906	LTB4R2	14	24305734	24312053	protein_coding	+	-1.37119	0.329117	-4.31982	1.84675e-05	0.000446638	2.63619
ENSG00000138160	KIF11	10	92593130	92655395	protein_coding	+	-0.882011	2.58666	-4.31952	1.84918e-05	0.000446695	2.50423
ENSG00000170315	UBB	17	16380798	16382745	protein_coding	+	0.302346	7.48968	4.31927	1.85123e-05	0.000446695	1.93538
ENSG00000274322	AL136531.2	20	1317571	1393096	protein_coding	-	-1.32218	0.615929	-4.31684	1.87105e-05	0.000450958	2.62431
ENSG00000198125	MB	22	35606764	35637951	protein_coding	-	-1.18665	2.71531	-4.31496	1.88657e-05	0.000453289	2.58087
ENSG00000142871	CCN1	1	85580761	85583950	protein_coding	+	0.851835	5.44777	4.31492	1.88683e-05	0.000453289	2.14085
ENSG00000280780	JAKMIP2-AS1	5	147559994	147662009	lncRNA	+	-1.42869	-1.23399	-4.31488	1.88718e-05	0.000453289	2.61674
ENSG00000218586	AC006971.1	7	54933699	54938184	processed_pseudogene	+	-1.08532	-1.50308	-4.31351	1.89856e-05	0.000455502	2.61133
ENSG00000277879	AL391988.1	10	117267116	117268668	lncRNA	-	-1.25496	0.85876	-4.31293	1.9034e-05	0.000456144	2.60858
ENSG00000174912	METTL15P1	3	156713884	156714928	processed_pseudogene	-	-1.20878	-1.50577	-4.3081	1.94409e-05	0.000465365	2.58993
ENSG00000006756	ARSD	X	2903972	2929349	protein_coding	-	-0.717108	5.62229	-4.30725	1.9513e-05	0.00046656	2.18004
ENSG00000165264	NDUFB6	9	32553001	32573184	protein_coding	-	-1.04964	2.95843	-4.30563	1.9652e-05	0.000469351	2.55729
ENSG00000151229	SLC2A13	12	39755025	40106089	protein_coding	-	-0.738817	4.13283	-4.30355	1.98315e-05	0.000473101	2.34409
ENSG00000228010	AC073343.2	7	6663974	6708901	lncRNA	+	-1.26701	-2.14784	-4.30151	2.00091e-05	0.00047649	2.56393
ENSG00000248050	AC079061.1	8	109644115	109648084	lncRNA	+	-1.27303	-1.35327	-4.3014	2.00189e-05	0.00047649	2.56347
ENSG00000189046	ALKBH2	12	109088188	109093631	protein_coding	-	-1.19785	0.506483	-4.3	2.01416e-05	0.000478633	2.55335
ENSG00000263004	AC007114.1	17	57071814	57085024	lncRNA	-	-1.33241	1.04381	-4.29985	2.01544e-05	0.000478633	2.55454
ENSG00000116132	PRRX1	1	170662728	170739421	protein_coding	+	-1.2103	-1.05966	-4.29915	2.02163e-05	0.000479561	2.54258
ENSG00000240137	ERICH6-AS1	3	150703564	150723005	lncRNA	+	-1.0107	3.23195	-4.29748	2.03641e-05	0.000482523	2.40292
ENSG00000185495	AC138393.1	1	223992743	224010612	transcribed_unprocessed_pseudogene	+	-1.0947	2.46063	-4.29694	2.04121e-05	0.000483116	2.5293
ENSG00000276846	AC016590.3	19	37314868	37315620	lncRNA	-	-1.34343	-0.867264	-4.29588	2.05066e-05	0.000484808	2.54169
ENSG00000261799	AC007406.5	12	273954	277123	lncRNA	-	-1.13788	2.46454	-4.29163	2.08905e-05	0.000492997	2.51281
ENSG00000213866	YBX1P10	9	35971344	35972318	processed_pseudogene	-	-0.849133	-0.218948	-4.29153	2.08998e-05	0.000492997	2.52417
ENSG00000201255	RNU6-990P	17	30360463	30360566	snRNA	+	-1.45941	-3.08467	-4.28968	2.10689e-05	0.000496202	2.51663
ENSG00000274414	AL121772.1	20	25239007	25245229	lncRNA	-	-1.28766	-2.0137	-4.28952	2.1084e-05	0.000496202	2.51681
ENSG00000229117	RPL41	12	56116590	56117967	protein_coding	+	-0.340373	7.16191	-4.28927	2.11064e-05	0.000496202	1.80883
ENSG00000075340	ADD2	2	70607618	70768225	protein_coding	-	1.48185	-2.0781	4.28797	2.12268e-05	0.000498475	2.51065
ENSG00000184319	RPL23AP82	22	50756948	50801309	transcribed_unprocessed_pseudogene	+	-1.205	1.88289	-4.28714	2.13037e-05	0.000499724	2.50103
ENSG00000112697	TMEM30A	6	75252924	75284948	protein_coding	-	-0.31468	6.9686	-4.28667	2.13467e-05	0.000500174	1.90008
ENSG00000171365	CLCN5	X	49922596	50099235	protein_coding	+	-0.810777	3.52984	-4.284	2.15967e-05	0.00050533	2.35093
ENSG00000241399	CD302	2	159768628	159798255	protein_coding	-	-1.08392	3.03312	-4.28381	2.16148e-05	0.00050533	2.4615
ENSG00000168765	GSTM4	1	109656099	109674836	protein_coding	+	-1.03441	2.48503	-4.28191	2.17941e-05	0.000508755	2.43779
ENSG00000121380	BCL2L14	12	12049844	12211084	protein_coding	+	1.03017	2.79687	4.28175	2.18097e-05	0.000508755	2.39907
ENSG00000108786	HSD17B1	17	42549214	42555213	protein_coding	+	-1.20445	-1.21433	-4.27804	2.21641e-05	0.00051645	2.47141
ENSG00000127957	PMS2P3	7	75507747	75528148	transcribed_unprocessed_pseudogene	-	-1.01353	2.00348	-4.2774	2.22265e-05	0.000517331	2.44343
ENSG00000285684	AL137781.1	13	80115733	80134368	lncRNA	-	-1.36798	1.58622	-4.27685	2.22794e-05	0.000517989	2.44114
ENSG00000223874	LINC01921	2	216859948	216871643	lncRNA	+	-1.24106	-2.41732	-4.27359	2.25971e-05	0.000524367	2.45435
ENSG00000278896	AC025031.5	12	46404644	46407166	TEC	+	-1.28226	-0.189095	-4.27353	2.26035e-05	0.000524367	2.4539
ENSG00000253683	AC027309.2	5	172656522	172656713	processed_pseudogene	-	-1.03326	-1.28201	-4.27267	2.26881e-05	0.000525749	2.45076
ENSG00000287710	AC067852.5	17	42577825	42578366	lncRNA	+	-1.23086	-1.63329	-4.27225	2.27294e-05	0.000526126	2.44913
ENSG00000092847	AGO1	1	35869808	35930532	protein_coding	+	-0.383548	6.34456	-4.26761	2.3192e-05	0.000536244	1.87641
ENSG00000124942	AHNAK	11	62433542	62556235	protein_coding	-	-0.211453	11.0523	-4.26622	2.33317e-05	0.000538461	0.206014
ENSG00000275763	ZNF516-DT	18	76495521	76498088	lncRNA	+	-1.28959	-1.97354	-4.26615	2.3339e-05	0.000538461	2.42512
ENSG00000130741	EIF2S3	X	24054946	24078810	protein_coding	+	-0.270801	6.67675	-4.26411	2.35462e-05	0.000542647	1.90088
ENSG00000273149	AL138963.4	13	45340039	45341183	lncRNA	+	-1.19856	-0.0281782	-4.26232	2.37302e-05	0.000546289	2.40531
ENSG00000277481	PKD1L3	16	71929538	71999978	protein_coding	-	-1.2652	0.694684	-4.26168	2.37963e-05	0.00054721	2.37704
ENSG00000187372	PCDHB13	5	141213919	141218979	protein_coding	+	-1.38574	0.580318	-4.25995	2.39746e-05	0.000550709	2.40101
ENSG00000181104	F2R	5	76716126	76735770	protein_coding	+	-1.14083	3.3013	-4.25696	2.42879e-05	0.000557298	2.31309
ENSG00000136891	TEX10	9	100302077	100352942	protein_coding	-	-0.770201	3.43758	-4.25609	2.43792e-05	0.000558783	2.28952
ENSG00000111540	RAB5B	12	55973913	55996683	protein_coding	+	-0.254616	6.84463	-4.25472	2.45242e-05	0.000561494	1.79803
ENSG00000230844	ZNF674-AS1	X	46545438	46548841	lncRNA	+	-1.295	0.782337	-4.25385	2.46165e-05	0.000562996	2.37574
ENSG00000145794	MEGF10	5	127290796	127465737	protein_coding	+	-1.41649	-0.0971394	-4.25327	2.4679e-05	0.000563483	2.37502
ENSG00000118181	RPS25	11	119015712	119018691	protein_coding	-	-0.354132	6.61863	-4.25315	2.46914e-05	0.000563483	1.83448
ENSG00000235100	AL157400.3	10	89667181	89701274	lncRNA	-	-1.23987	-1.82959	-4.25189	2.48267e-05	0.000565957	2.36936
ENSG00000250320	EDIL3-DT	5	84382424	84490765	lncRNA	+	-1.40232	-1.26347	-4.25079	2.4945e-05	0.000568038	2.36541
ENSG00000119121	TRPM6	9	74722495	74888094	protein_coding	-	-1.09955	3.05347	-4.24916	2.51211e-05	0.000571431	2.27135
ENSG00000232284	GNG12-AS1	1	67832303	68202987	lncRNA	+	-1.22861	-1.70778	-4.24849	2.51938e-05	0.000572466	2.3558
ENSG00000166557	TMED3	15	79311112	79427432	protein_coding	+	-0.580594	4.7012	-4.24694	2.53635e-05	0.000575699	2.08085
ENSG00000257126	FOXG1-AS1	14	28726675	28765292	lncRNA	-	-1.3501	-0.475906	-4.24547	2.55252e-05	0.000578745	2.34381
ENSG00000043143	JADE2	5	134524312	134583230	protein_coding	+	0.445233	5.9423	4.24285	2.58163e-05	0.000584716	1.97477
ENSG00000012232	EXTL3	8	28600469	28755599	protein_coding	+	-0.623652	4.74206	-4.24211	2.58985e-05	0.000585947	2.06527
ENSG00000117507	FMO6P	1	171137740	171161568	transcribed_unitary_pseudogene	+	-1.40634	1.3849	-4.24163	2.59522e-05	0.000586532	2.30965
ENSG00000123575	FAM199X	X	104166453	104195902	protein_coding	+	-0.362681	5.38869	-4.24071	2.60557e-05	0.000588238	1.98882
ENSG00000156304	SCAF4	21	31671000	31732118	protein_coding	-	-0.362953	5.25146	-4.24028	2.61039e-05	0.000588695	2.00516
ENSG00000264343	NOTCH2NLA	1	146146203	146229026	protein_coding	-	-1.26116	0.342599	-4.2396	2.61802e-05	0.000589784	2.32194
ENSG00000279549	AP000437.1	11	61143380	61145464	TEC	-	-1.26524	0.26239	-4.23932	2.62118e-05	0.000589865	2.32049
ENSG00000220848	RPS18P9	6	149592687	149601878	transcribed_processed_pseudogene	+	-1.19115	1.01045	-4.23878	2.62736e-05	0.000590623	2.31808
ENSG00000183066	WBP2NL	22	41998725	42058456	protein_coding	+	-1.19054	0.265095	-4.23697	2.64799e-05	0.00059447	2.29685
ENSG00000253953	PCDHGB4	5	141387698	141512979	protein_coding	+	-1.31545	-1.70856	-4.23678	2.65012e-05	0.00059447	2.31088
ENSG00000165804	ZNF219	14	21090077	21104722	protein_coding	-	-0.765556	3.55075	-4.23632	2.65532e-05	0.000594822	2.14105
ENSG00000009765	IYD	6	150368892	150405969	protein_coding	+	-1.10837	1.23585	-4.23615	2.65735e-05	0.000594822	2.2721
ENSG00000204525	HLA-C	6	31268749	31272130	protein_coding	-	0.676453	9.32501	4.23537	2.66632e-05	0.000595393	1.18636
ENSG00000163541	SUCLG1	2	84423528	84460045	protein_coding	-	-0.593182	4.36771	-4.2352	2.66824e-05	0.000595393	2.08108
ENSG00000086848	ALG9	11	111782195	111871581	protein_coding	-	-1.09104	1.06634	-4.23519	2.66839e-05	0.000595393	2.28087
ENSG00000204954	C12orf73	12	103940763	103965708	protein_coding	-	-1.10572	0.626996	-4.23386	2.68371e-05	0.000598098	2.27338
ENSG00000146192	FGD2	6	37005646	37029069	protein_coding	+	1.1749	3.05092	4.23353	2.68746e-05	0.000598098	2.25455
ENSG00000254826	AP001922.3	11	75775904	75776929	lncRNA	+	-1.97853	-0.320824	-4.23314	2.69203e-05	0.000598098	2.29681
ENSG00000135617	PRADC1	2	73228010	73233239	protein_coding	-	-1.1169	1.66277	-4.23304	2.69316e-05	0.000598098	2.25377
ENSG00000101558	VAPA	18	9914016	9960021	protein_coding	+	-0.284526	7.44351	-4.23291	2.69473e-05	0.000598098	1.56615
ENSG00000130956	HABP4	9	96450169	96491336	protein_coding	+	-0.967754	1.94387	-4.23096	2.71745e-05	0.000602505	2.21984
ENSG00000248671	AP003498.1	11	71673885	71818238	lncRNA	-	-1.17772	0.0442991	-4.2304	2.72394e-05	0.00060331	2.26974
ENSG00000155760	FZD7	2	202034587	202038445	protein_coding	+	-1.16321	0.475871	-4.22573	2.77929e-05	0.000614921	2.25836
ENSG00000242299	AC073861.1	3	101576489	101576947	processed_pseudogene	-	-0.850871	0.804037	-4.22377	2.80288e-05	0.000619489	2.25973
ENSG00000173376	NDNF	4	121035613	121073021	protein_coding	-	-1.234	-2.79934	-4.22307	2.81131e-05	0.0006207	2.25751
ENSG00000181929	PRKAG1	12	49002274	49018807	protein_coding	-	-0.734649	4.41592	-4.22206	2.8236e-05	0.000622276	2.08654
ENSG00000123131	PRDX4	X	23664262	23686397	protein_coding	+	-0.929621	2.75881	-4.22199	2.82436e-05	0.000622276	2.1561
ENSG00000177954	RPS27	1	153990762	153992155	protein_coding	+	-0.419956	7.16177	-4.21959	2.85365e-05	0.000627627	1.64973
ENSG00000100034	PPM1F	22	21919425	21952848	protein_coding	-	-0.862357	4.28671	-4.21952	2.85461e-05	0.000627627	2.07856
ENSG00000235217	TSPY26P	20	32186477	32190527	transcribed_processed_pseudogene	-	-1.12651	1.85738	-4.21851	2.86695e-05	0.000629294	2.20758
ENSG00000124104	SNX21	20	45833799	45843276	protein_coding	+	-0.861121	2.7825	-4.21841	2.86818e-05	0.000629294	2.17067
ENSG00000137509	PRCP	11	82822936	82970584	protein_coding	-	-0.799106	4.49399	-4.21698	2.88591e-05	0.000632526	2.0545
ENSG00000123240	OPTN	10	13099449	13138308	protein_coding	+	0.47064	6.34576	4.21629	2.89443e-05	0.00063372	1.76293
ENSG00000165724	ZMYND19	9	137582081	137590512	protein_coding	-	-0.973746	2.2154	-4.21605	2.89738e-05	0.00063372	2.19251
ENSG00000272674	PCDHB16	5	141181399	141186399	protein_coding	+	-1.35263	-0.974475	-4.21376	2.92609e-05	0.000639023	2.22189
ENSG00000148053	NTRK2	9	84668551	85027070	protein_coding	+	-1.11229	1.13779	-4.21363	2.9277e-05	0.000639023	2.15114
ENSG00000108242	CYP2C18	10	94683729	94736190	protein_coding	+	-1.30873	-0.241869	-4.21281	2.93798e-05	0.000640602	2.21781
ENSG00000239911	PRKAG2-AS1	7	151877042	151879223	lncRNA	+	-1.27046	-1.48706	-4.21107	2.96011e-05	0.000644758	2.2115
ENSG00000182362	YBEY	21	46286342	46297751	protein_coding	+	-1.03574	1.65246	-4.20845	2.99357e-05	0.000650215	2.14293
ENSG00000071539	TRIP13	5	892884	919357	protein_coding	+	-1.29127	2.46984	-4.2084	2.99417e-05	0.000650215	2.15948
ENSG00000228463	AP006222.1	1	257864	359681	transcribed_processed_pseudogene	-	-1.35496	0.421843	-4.20837	2.99453e-05	0.000650215	2.20104
ENSG00000183250	LINC01547	21	44932814	44939937	lncRNA	-	-1.25746	0.464324	-4.20814	2.99752e-05	0.000650215	2.19861
ENSG00000169967	MAP3K2	2	127298730	127388465	protein_coding	-	-0.321963	7.58001	-4.20743	3.00658e-05	0.000651508	1.44521
ENSG00000113205	PCDHB3	5	141100473	141103827	protein_coding	+	-1.23257	-2.01687	-4.20466	3.0426e-05	0.00065822	2.18672
ENSG00000226072	AC016772.1	2	169658132	169661357	processed_pseudogene	-	-1.34997	-0.253457	-4.20456	3.04381e-05	0.00065822	2.1865
ENSG00000163960	UBXN7	3	196347662	196432430	protein_coding	-	-0.307009	6.32419	-4.20334	3.05978e-05	0.000660995	1.69891
ENSG00000175643	RMI2	16	11249619	11381662	protein_coding	+	1.22156	0.524735	4.20255	3.07021e-05	0.000662568	2.16108
ENSG00000146859	TMEM140	7	135148072	135166215	protein_coding	+	1.46614	4.40011	4.20184	3.07953e-05	0.000663725	2.08731
ENSG00000280270	AC068299.2	3	187383101	187384849	TEC	+	1.24286	-2.59889	4.20166	3.08188e-05	0.000663725	2.17321
ENSG00000175390	EIF3F	11	7970251	8001862	protein_coding	+	-0.549937	5.70146	-4.20119	3.08806e-05	0.000664374	1.73314
ENSG00000137871	ZNF280D	15	56630181	56734086	protein_coding	-	-0.854694	3.29112	-4.19789	3.13204e-05	0.000672552	2.0412
ENSG00000213462	ERV3-1	7	64990356	65006743	protein_coding	-	-1.02435	4.56673	-4.19786	3.13246e-05	0.000672552	2.01885
ENSG00000272341	AL137003.1	6	16764346	16766883	lncRNA	+	-1.3889	1.39327	-4.19679	3.14685e-05	0.000674952	2.15562
ENSG00000105518	TMEM205	19	11342776	11346518	protein_coding	-	-1.02438	2.68295	-4.19313	3.19652e-05	0.000684304	2.11034
ENSG00000120742	SERP1	3	150541998	150603228	protein_coding	-	-0.235692	7.09262	-4.1931	3.19695e-05	0.000684304	1.51911
ENSG00000212864	RNF208	9	137220247	137221581	protein_coding	-	-1.28874	0.128624	-4.19102	3.2254e-05	0.000689691	2.13432
ENSG00000249492	AC114956.2	5	43483913	43509356	lncRNA	+	-1.35423	0.778059	-4.19031	3.2353e-05	0.000691107	2.12883
ENSG00000253731	PCDHGA6	5	141373891	141512975	protein_coding	+	-1.39508	-0.300401	-4.18676	3.28468e-05	0.000700671	2.11747
ENSG00000137880	GCHFR	15	40764068	40767708	protein_coding	+	-1.0741	2.69154	-4.18657	3.28731e-05	0.000700671	2.09016
ENSG00000213178	RPL22P1	3	169483671	169484080	processed_pseudogene	-	-0.906151	0.49438	-4.18638	3.29007e-05	0.000700671	2.11586
ENSG00000269959	SPACA6P-AS	19	51685363	51693456	lncRNA	-	-1.41269	-1.42146	-4.18547	3.30283e-05	0.000702677	2.11262
ENSG00000113971	NPHP3	3	132680609	132722414	protein_coding	-	-1.05508	1.51699	-4.18438	3.31827e-05	0.00070525	2.07354
ENSG00000230184	SMYD3-IT1	1	246321663	246322438	lncRNA	-	-1.2964	-0.437758	-4.18275	3.34136e-05	0.000709354	2.10269
ENSG00000286519	AC009236.1	2	45173722	45175935	lncRNA	+	-1.30633	-0.921101	-4.18254	3.34433e-05	0.000709354	2.10164
ENSG00000129317	PUS7L	12	43718993	43758817	protein_coding	-	-0.577273	4.71029	-4.18121	3.36334e-05	0.00071267	1.82006
ENSG00000145730	PAM	5	102753981	103031105	protein_coding	+	-0.581089	5.25752	-4.18039	3.37514e-05	0.000714342	1.88182
ENSG00000272279	AL512329.2	6	1528364	1528911	lncRNA	-	-1.20091	-2.19455	-4.18019	3.37803e-05	0.000714342	2.09241
ENSG00000083067	TRPM3	9	70529063	71446904	protein_coding	-	-1.40918	-1.46378	-4.1788	3.39807e-05	0.00071786	2.08758
ENSG00000276672	AL161891.1	13	33846190	33850825	lncRNA	+	-1.24908	-1.14468	-4.17851	3.40228e-05	0.000718029	2.08556
ENSG00000251348	HSPD1P11	5	95768999	95770700	processed_pseudogene	+	-1.27991	-0.445046	-4.17581	3.4417e-05	0.00072562	2.07595
ENSG00000105983	LMBR1	7	156668946	156893216	protein_coding	-	-0.472053	5.20803	-4.17427	3.46432e-05	0.000729657	1.71226
ENSG00000174695	TMEM167A	5	83052846	83077863	protein_coding	-	-0.440443	5.75942	-4.17331	3.47857e-05	0.000731212	1.66766
ENSG00000232373	MTCYBP3	13	95694569	95695705	processed_pseudogene	+	-1.31671	0.191426	-4.1733	3.47865e-05	0.000731212	2.06638
ENSG00000145934	TENM2	5	167284799	168264157	protein_coding	+	-1.26109	-0.842214	-4.17181	3.50093e-05	0.000734853	2.05103
ENSG00000129219	PLD2	17	4807152	4823434	protein_coding	+	-0.576307	4.59913	-4.17164	3.50339e-05	0.000734853	1.81298
ENSG00000240224	UGT1A5	2	233712992	233773299	protein_coding	+	-1.18975	-1.2066	-4.17143	3.50645e-05	0.000734853	2.05464
ENSG00000120693	SMAD9	13	36844831	36920765	protein_coding	-	-1.33982	0.607386	-4.16785	3.56029e-05	0.000744664	2.04427
ENSG00000272606	AC015982.2	2	55617909	55618373	lncRNA	+	-1.25547	-0.488207	-4.16785	3.56034e-05	0.000744664	2.04482
ENSG00000155287	SLC25A28	10	99610522	99620609	protein_coding	-	0.719858	4.19787	4.16757	3.56461e-05	0.000744816	1.86256
ENSG00000258512	LINC00239	14	101730437	101732522	lncRNA	+	-1.52466	-1.18482	-4.16593	3.58948e-05	0.000749268	2.03834
ENSG00000286656	AC008875.2	5	42995134	42997480	lncRNA	+	-1.33665	0.346642	-4.16489	3.60546e-05	0.000751858	2.03195
ENSG00000242795	AC007849.1	3	169613510	169623951	lncRNA	-	-1.36919	-0.0151855	-4.16444	3.61228e-05	0.000752535	2.03263
ENSG00000168938	PPIC	5	123023250	123036725	protein_coding	-	-0.979189	2.42115	-4.16172	3.6544e-05	0.000760556	1.95973
ENSG00000247708	STX18-AS1	4	4542131	4787359	lncRNA	+	-0.926369	2.77687	-4.1612	3.66236e-05	0.00076146	1.87976
ENSG00000268061	NAPA-AS1	19	47484282	47501597	lncRNA	+	-1.16197	-1.7707	-4.16088	3.66734e-05	0.000761741	2.01788
ENSG00000137962	ARHGAP29	1	94148988	94275068	protein_coding	-	-0.693516	3.80753	-4.16026	3.67712e-05	0.000762266	1.8039
ENSG00000243232	PCDHAC2	5	140966470	141012347	protein_coding	+	-1.23569	0.50237	-4.16013	3.67909e-05	0.000762266	1.99575
ENSG00000269378	AC022149.1	19	14621634	14622242	processed_pseudogene	-	-0.892874	-1.19177	-4.16003	3.68073e-05	0.000762266	2.01575
ENSG00000110492	MDK	11	46380756	46383837	protein_coding	+	0.684912	5.51748	4.15942	3.69024e-05	0.000763485	1.7242
ENSG00000250182	EEF1A1P13	5	14651941	14653329	processed_pseudogene	-	-0.625406	0.650709	-4.15767	3.71766e-05	0.000768245	2.0063
ENSG00000011114	BTBD7	14	93237550	93333092	protein_coding	-	-0.332809	5.5444	-4.15749	3.72055e-05	0.000768245	1.61497
ENSG00000175348	TMEM9B	11	8947202	8965011	protein_coding	-	-0.480057	4.70657	-4.15657	3.73512e-05	0.000770497	1.73023
ENSG00000273456	AC064836.2	2	202374932	202375604	lncRNA	-	-1.27937	-1.32138	-4.15608	3.74292e-05	0.000771349	2.00076
ENSG00000178458	H3P16	4	139698144	139698554	processed_pseudogene	-	-0.66686	-0.315858	-4.15488	3.76198e-05	0.000774518	1.99629
ENSG00000237765	FAM200B	4	15681662	15705565	protein_coding	+	-0.880191	3.67514	-4.15441	3.76947e-05	0.000775303	1.93806
ENSG00000172955	ADH6	4	99202638	99219537	protein_coding	-	-1.41494	1.63122	-4.15321	3.78882e-05	0.000778522	1.95389
ENSG00000228474	OST4	2	27070472	27071654	protein_coding	-	-0.893439	3.9539	-4.15285	3.7945e-05	0.000778928	1.91892
ENSG00000127022	CANX	5	179678628	179731641	protein_coding	+	-0.212161	8.67667	-4.14928	3.85237e-05	0.000789433	0.818208
ENSG00000219608	HIGD1AP16	20	35878476	35878733	processed_pseudogene	+	-1.20665	-1.85402	-4.14923	3.85318e-05	0.000789433	1.97305
ENSG00000226644	AL121899.1	20	2207217	2213151	lncRNA	+	-1.32572	-0.166906	-4.14866	3.86262e-05	0.000790597	1.97257
ENSG00000115902	SLC1A4	2	64988477	65023865	protein_coding	+	-0.856093	4.26888	-4.14805	3.87252e-05	0.000791852	1.68564
ENSG00000272288	AL451165.2	6	34696317	34697470	lncRNA	+	-1.25638	0.437405	-4.14714	3.88753e-05	0.000794151	1.96638
ENSG00000214765	SEPTIN7P2	7	45723780	45768985	transcribed_unprocessed_pseudogene	-	-0.958827	2.69132	-4.14504	3.9223e-05	0.000800476	1.92151
ENSG00000137070	IL11RA	9	34650702	34661902	protein_coding	+	-1.19838	0.349305	-4.14455	3.93039e-05	0.00080135	1.94446
ENSG00000256923	AC084819.1	12	22742582	22743091	lncRNA	+	-1.35587	-0.27692	-4.14396	3.94022e-05	0.000801889	1.95471
ENSG00000264538	SUZ12P1	17	30709299	30790908	transcribed_unprocessed_pseudogene	+	-0.664851	3.39712	-4.14353	3.94734e-05	0.000801889	1.82291
ENSG00000234648	AL162151.2	14	98973314	98973471	processed_pseudogene	+	-1.09975	-0.669473	-4.1435	3.94779e-05	0.000801889	1.95275
ENSG00000136457	CHAD	17	50464496	50468906	protein_coding	-	-1.3289	-0.243245	-4.14348	3.94827e-05	0.000801889	1.95091
ENSG00000081818	PCDHB4	5	141121818	141125623	protein_coding	+	-1.34218	-0.814551	-4.14312	3.95427e-05	0.000802331	1.9515
ENSG00000109689	STIM2	4	26857601	27025381	protein_coding	+	-0.397431	6.69758	-4.14146	3.98207e-05	0.000806678	1.28686
ENSG00000133574	GIMAP4	7	150567369	150573953	protein_coding	+	1.82498	3.09711	4.14139	3.98336e-05	0.000806678	1.94376
ENSG00000131050	BPIFA2	20	33161768	33181412	protein_coding	+	-1.36413	-0.363966	-4.13982	4.00975e-05	0.000811242	1.93522
ENSG00000139433	GLTP	12	109850945	109880541	protein_coding	-	-0.377904	6.28462	-4.13863	4.03013e-05	0.000814582	1.37337
ENSG00000173611	SCAI	9	124942608	125143528	protein_coding	-	-0.851575	3.30143	-4.13774	4.04521e-05	0.000816846	1.83543
ENSG00000130939	UBE4B	1	10032832	10181239	protein_coding	+	-0.370532	5.85313	-4.13734	4.05215e-05	0.000817461	1.52633
ENSG00000280339	AP001528.2	11	86908990	86912238	TEC	-	-1.20187	-1.83447	-4.13688	4.05996e-05	0.000818254	1.92774
ENSG00000203706	SERTAD4-AS1	1	210231456	210234047	lncRNA	-	-1.30259	-0.827485	-4.13558	4.08239e-05	0.000821552	1.92246
ENSG00000214046	SMIM7	19	16630751	16660442	protein_coding	-	-0.742062	3.78215	-4.13548	4.08414e-05	0.000821552	1.77688
ENSG00000145879	SPINK7	5	148312419	148315922	protein_coding	+	-1.88659	-0.431871	-4.13499	4.09254e-05	0.000822457	1.91946
ENSG00000263648	AC005244.1	17	12115547	12115885	processed_pseudogene	+	-1.25473	-0.968279	-4.13319	4.12374e-05	0.000827936	1.91386
ENSG00000232442	MHENCR	20	63627227	63628824	lncRNA	+	-1.19986	-0.0386807	-4.13213	4.14234e-05	0.000830151	1.90781
ENSG00000255440	AP001085.1	11	74398825	74416379	lncRNA	+	-1.24394	-1.59248	-4.13211	4.14266e-05	0.000830151	1.90915
ENSG00000204856	FAM216A	12	110468415	110490385	protein_coding	+	-1.25169	-0.605548	-4.12826	4.21049e-05	0.00084219	1.89514
ENSG00000277687	AL139407.1	10	118692361	118693535	lncRNA	-	-1.30095	0.06842	-4.12825	4.21075e-05	0.00084219	1.8951
ENSG00000153207	AHCTF1	1	246839098	246931948	protein_coding	-	-0.385596	6.74926	-4.12737	4.22635e-05	0.000844507	1.28536
ENSG00000197756	RPL37A	2	216498825	216579180	protein_coding	+	-0.373474	7.24497	-4.12711	4.23094e-05	0.000844623	1.11739
ENSG00000181754	AMIGO1	1	109504178	109509738	protein_coding	-	-1.32172	0.314894	-4.1256	4.25805e-05	0.000849229	1.87841
ENSG00000235098	ANKRD65	1	1418420	1421769	protein_coding	-	-0.803791	3.94245	-4.1244	4.27954e-05	0.000852144	1.65289
ENSG00000197111	PCBP2	12	53452102	53481162	protein_coding	+	-0.354733	6.7164	-4.12434	4.28076e-05	0.000852144	1.34721
ENSG00000231389	HLA-DPA1	6	33064569	33080775	protein_coding	-	0.960867	6.47809	4.12291	4.30659e-05	0.000856474	1.50944
ENSG00000170113	NIPA1	15	22773063	22829789	protein_coding	+	-0.898607	2.66996	-4.1224	4.3158e-05	0.000857496	1.79077
ENSG00000215483	LINC00598	13	40079106	40535807	lncRNA	-	-1.06847	1.8214	-4.12122	4.33737e-05	0.000860181	1.82262
ENSG00000029363	BCLAF1	6	136256627	136289851	protein_coding	-	-0.238846	7.76051	-4.12121	4.33749e-05	0.000860181	1.01331
ENSG00000102796	DHRS12	13	51767993	51804162	protein_coding	-	-1.25985	1.23491	-4.11834	4.39028e-05	0.00086983	1.85752
ENSG00000105825	TFPI2	7	93885396	93890753	protein_coding	-	-1.22565	1.56547	-4.11802	4.39626e-05	0.000870194	1.78936
ENSG00000004660	CAMKK1	17	3860315	3894891	protein_coding	-	-1.22123	2.4194	-4.11653	4.42385e-05	0.000874834	1.82319
ENSG00000170312	CDK1	10	60778331	60794852	protein_coding	+	-1.02396	1.43454	-4.1152	4.44876e-05	0.000878933	1.75674
ENSG00000104626	ERI1	8	9002147	9116746	protein_coding	+	-0.902893	4.01208	-4.11467	4.45858e-05	0.000880048	1.71784
ENSG00000256714	AC087318.1	12	22395088	22398075	lncRNA	-	-1.28439	-1.20894	-4.11373	4.47629e-05	0.000881059	1.83848
ENSG00000140545	MFGE8	15	88898683	88913381	protein_coding	-	-1.17689	1.96817	-4.11369	4.47697e-05	0.000881059	1.83024
ENSG00000233694	LINC02579	2	64606975	64616556	lncRNA	+	-1.30934	-0.628819	-4.11357	4.47934e-05	0.000881059	1.83842
ENSG00000262049	AC139530.1	17	81701324	81703300	lncRNA	-	-1.22158	0.289138	-4.11351	4.48046e-05	0.000881059	1.83665
ENSG00000106278	PTPRZ1	7	121873089	122062036	protein_coding	+	-0.72265	4.50151	-4.11307	4.48871e-05	0.000881857	1.42297
ENSG00000176994	SMCR8	17	18315293	18328056	protein_coding	+	0.289563	6.19665	4.11271	4.49557e-05	0.000882382	1.37249
ENSG00000240219	AL512306.2	1	204626775	204629712	lncRNA	+	1.45586	0.202308	4.11075	4.53266e-05	0.000888831	1.82821
ENSG00000128268	MGAT3	22	39457012	39492194	protein_coding	+	0.881927	3.22586	4.11016	4.54399e-05	0.000890224	1.64721
ENSG00000181524	RPL24P4	6	42956345	42956765	processed_pseudogene	-	-0.997677	-0.181043	-4.10938	4.5589e-05	0.000892314	1.82303
ENSG00000126756	UXT	X	47651796	47659180	protein_coding	-	-0.801456	3.26229	-4.10805	4.58443e-05	0.000895506	1.72178
ENSG00000112964	GHR	5	42423439	42721878	protein_coding	+	-1.38939	-1.62537	-4.10796	4.58617e-05	0.000895506	1.8183
ENSG00000163507	CIP2A	3	108549864	108589644	protein_coding	-	-0.970357	0.778845	-4.10787	4.58797e-05	0.000895506	1.74389
ENSG00000273373	AL355488.1	1	110370154	110373003	lncRNA	+	-1.26828	0.979347	-4.10601	4.62392e-05	0.000901685	1.80849
ENSG00000188177	ZC3H6	2	112275597	112340063	protein_coding	+	-0.500935	5.72966	-4.10576	4.6287e-05	0.000901782	1.40273
ENSG00000257084	MIR200CHG	12	6963246	6964447	lncRNA	+	-1.14646	0.761988	-4.10338	4.67534e-05	0.000910026	1.79636
ENSG00000172264	MACROD2	20	13995369	16053197	protein_coding	+	-0.91545	3.1445	-4.10314	4.67991e-05	0.000910073	1.64427
ENSG00000087884	AAMDC	11	77821109	77918432	protein_coding	+	-1.18227	1.07549	-4.10228	4.69687e-05	0.000912528	1.78757
ENSG00000274979	AC020656.2	12	69326574	69331882	lncRNA	-	-1.34112	-0.378656	-4.10199	4.70271e-05	0.000912821	1.79603
ENSG00000134245	WNT2B	1	112466541	112530165	protein_coding	+	-0.944799	2.60487	-4.1003	4.73615e-05	0.000918463	1.65228
ENSG00000126814	TRMT5	14	60971441	60981170	protein_coding	-	-0.782339	3.13691	-4.09941	4.75378e-05	0.000919715	1.62522
ENSG00000236384	LINC00479	21	41711520	41715775	lncRNA	-	-1.17053	1.15207	-4.09939	4.75422e-05	0.000919715	1.75297
ENSG00000278601	AL158163.2	10	110907483	110908182	lncRNA	+	-1.22865	-0.800529	-4.09931	4.75572e-05	0.000919715	1.78497
ENSG00000114450	GNB4	3	179396088	179451476	protein_coding	-	0.652559	5.26311	4.0983	4.77605e-05	0.0009228	1.47842
ENSG00000173905	GOLIM4	3	168008689	168095924	protein_coding	-	-0.820718	2.85723	-4.0966	4.81021e-05	0.000928547	1.64903
ENSG00000277531	PNMA8C	19	46424697	46428951	protein_coding	-	-1.2571	-1.61335	-4.09615	4.81925e-05	0.00092944	1.77195
ENSG00000114948	ADAM23	2	206443532	206621127	protein_coding	+	-1.19439	-2.58263	-4.09544	4.83351e-05	0.000931335	1.76837
ENSG00000138326	RPS24	10	78033760	78056813	protein_coding	+	-0.42466	6.9939	-4.09144	4.91528e-05	0.000946224	1.14219
ENSG00000109323	MANBA	4	102630770	102760994	protein_coding	-	-0.669147	4.66616	-4.09116	4.92102e-05	0.000946464	1.52825
ENSG00000143575	HAX1	1	154272589	154275875	protein_coding	+	-0.556734	4.74071	-4.09069	4.9307e-05	0.00094746	1.50955
ENSG00000007372	PAX6	11	31784779	31817961	protein_coding	-	-0.861385	3.46325	-4.08891	4.96755e-05	0.000953391	1.55527
ENSG00000142676	RPL11	1	23691742	23696835	protein_coding	+	-0.338777	6.99537	-4.08856	4.9748e-05	0.000953391	1.05487
ENSG00000286532	PARTICL	2	85537462	85538666	lncRNA	-	-1.14459	-0.0610106	-4.08855	4.97516e-05	0.000953391	1.73861
ENSG00000185896	LAMP1	13	113297239	113323672	protein_coding	+	-0.32076	6.95607	-4.08758	4.99538e-05	0.000956395	1.09796
ENSG00000127324	TSPAN8	12	71125085	71441898	protein_coding	-	-1.29364	2.93374	-4.08733	5.00062e-05	0.000956527	1.71171
ENSG00000175928	LRRN1	3	3799431	3849834	protein_coding	+	-0.779746	4.39914	-4.0861	5.02633e-05	0.000960572	1.42549
ENSG00000149646	CNBD2	20	35954564	36030700	protein_coding	+	-1.02256	0.759219	-4.08403	5.06997e-05	0.00096757	1.69607
ENSG00000234521	AC005041.2	2	74407797	74413603	transcribed_unitary_pseudogene	-	-1.30007	-0.940498	-4.08336	5.0842e-05	0.00096757	1.72611
ENSG00000112599	GUCA1B	6	42183284	42194956	protein_coding	-	-1.26601	0.278092	-4.08322	5.08726e-05	0.00096757	1.72097
ENSG00000108924	HLF	17	55264960	55325187	protein_coding	+	-0.833338	4.18379	-4.08301	5.09163e-05	0.00096757	1.34651
ENSG00000071537	SEL1L	14	81471547	81533853	protein_coding	-	-0.478015	6.34519	-4.08289	5.09438e-05	0.00096757	1.26456
ENSG00000226221	RPL26P19	5	56504635	56505072	processed_pseudogene	-	-0.993519	-0.318731	-4.08265	5.09938e-05	0.00096757	1.72089
ENSG00000235706	DICER1-AS1	14	95157645	95181475	lncRNA	+	-1.2581	1.0316	-4.0826	5.10054e-05	0.00096757	1.72038
ENSG00000160917	CPSF4	7	99438922	99457373	protein_coding	+	-0.85037	2.85493	-4.08245	5.10355e-05	0.00096757	1.6371
ENSG00000198169	ZNF251	8	144720907	144756417	protein_coding	-	-0.928429	3.08379	-4.08229	5.10699e-05	0.00096757	1.6301
ENSG00000163527	STT3B	3	31532638	31637616	protein_coding	+	-0.352808	6.43086	-4.0822	5.10893e-05	0.00096757	1.14296
ENSG00000188672	RHCE	1	25362249	25430192	protein_coding	-	-1.25924	-0.934893	-4.08141	5.12585e-05	0.000969901	1.71808
ENSG00000286340	AL356776.2	6	79077841	79081371	lncRNA	+	-1.2396	-0.424419	-4.08104	5.13371e-05	0.000970516	1.71713
ENSG00000197641	SERPINB13	18	63586989	63604639	protein_coding	+	-1.21012	3.44258	-4.07843	5.19007e-05	0.000978964	1.64888
ENSG00000187607	ZNF286A	17	15699577	15720787	protein_coding	+	-1.07115	1.27711	-4.07841	5.19049e-05	0.000978964	1.69674
ENSG00000135643	KCNMB4	12	70366290	70434292	protein_coding	+	-1.30535	-0.147385	-4.07833	5.19236e-05	0.000978964	1.70723
ENSG00000260526	AC109347.1	4	112229561	112231596	lncRNA	-	-1.16469	0.0210511	-4.07811	5.1971e-05	0.000978982	1.69832
ENSG00000213600	U73169.1	3	50239618	50239984	lncRNA	+	-1.28291	-0.299542	-4.07754	5.20932e-05	0.000980406	1.70363
ENSG00000060749	QSER1	11	32892820	32993316	protein_coding	+	-0.4753	5.49257	-4.07713	5.21835e-05	0.000981226	1.32162
ENSG00000239713	APOBEC3G	22	39077067	39087743	protein_coding	+	0.870988	3.99749	4.07684	5.22474e-05	0.000981552	1.59258
ENSG00000270137	AF230666.2	8	132826179	132826903	lncRNA	+	-1.40799	-0.816242	-4.07652	5.23169e-05	0.00098198	1.69957
ENSG00000217527	RPS16P5	6	53336943	53337346	transcribed_processed_pseudogene	-	-1.35643	0.686416	-4.07513	5.26211e-05	0.00098681	1.69455
ENSG00000286072	AC002072.1	X	112880563	113212186	lncRNA	+	-1.22548	-1.66474	-4.07468	5.27191e-05	0.000987767	1.69117
ENSG00000000419	DPM1	20	50934867	50958555	protein_coding	-	-0.573706	4.55449	-4.07441	5.27798e-05	0.000988025	1.48327
ENSG00000187601	MAGEH1	X	55452127	55453566	protein_coding	+	-1.29137	1.16034	-4.07389	5.28935e-05	0.000989274	1.68563
ENSG00000185658	BRWD1	21	39184176	39321559	protein_coding	-	-0.244998	7.34288	-4.07289	5.31158e-05	0.000992548	0.941413
ENSG00000069535	MAOB	X	43766610	43882450	protein_coding	-	-1.45342	2.75656	-4.0721	5.32906e-05	0.000994932	1.62679
ENSG00000085465	OVGP1	1	111414319	111427735	protein_coding	-	-1.0032	2.19778	-4.07171	5.33762e-05	0.00099519	1.55921
ENSG00000152382	TADA1	1	166856510	166876264	protein_coding	-	-0.908036	2.18463	-4.07161	5.33991e-05	0.00099519	1.58432
ENSG00000100422	CERK	22	46684410	46738252	protein_coding	-	-0.882256	4.66007	-4.07124	5.34807e-05	0.000995829	1.55921
ENSG00000250565	ATP6V1E2	2	46490750	46542577	protein_coding	-	-1.21437	1.0783	-4.07074	5.35925e-05	0.000997029	1.67303
ENSG00000263011	AC108134.4	16	3106764	3109576	lncRNA	+	-1.31585	-0.805179	-4.06954	5.38617e-05	0.00100115	1.67408
ENSG00000263400	TMEM220-AS1	17	10729777	10815164	lncRNA	+	-1.25787	-0.562601	-4.06872	5.40466e-05	0.00100333	1.67096
ENSG00000213380	COG8	16	69320140	69339667	protein_coding	-	-1.01224	2.17181	-4.0684	5.41195e-05	0.00100333	1.6172
ENSG00000182195	LDOC1	X	141111605	141177129	protein_coding	-	-1.18979	1.54034	-4.06839	5.41219e-05	0.00100333	1.65097
ENSG00000095574	IKZF5	10	122990807	123008812	protein_coding	-	-0.63869	3.9585	-4.06729	5.4369e-05	0.00100702	1.48687
ENSG00000124406	ATP8A1	4	42408373	42657105	protein_coding	-	-0.738801	4.25304	-4.06693	5.44511e-05	0.00100766	1.42708
ENSG00000173120	KDM2A	11	67119263	67258082	protein_coding	+	0.247561	7.93655	4.0659	5.46863e-05	0.00101112	0.836739
ENSG00000273284	AP001033.4	18	9259388	9260390	lncRNA	+	-1.13277	1.02202	-4.06553	5.47686e-05	0.00101175	1.64886
ENSG00000066583	ISOC1	5	129094749	129114028	protein_coding	+	-1.02255	2.76546	-4.06526	5.48315e-05	0.00101203	1.62781
ENSG00000168216	LMBRD1	6	69672757	69867236	protein_coding	-	-0.389113	6.03194	-4.06327	5.52882e-05	0.00101956	1.22794
ENSG00000232472	EEF1B2P3	X	24788392	24789069	processed_pseudogene	-	-0.786313	-0.852932	-4.06263	5.54342e-05	0.001021	1.64861
ENSG00000204370	SDHD	11	112086824	112120016	protein_coding	+	-0.704019	4.18226	-4.06232	5.55063e-05	0.001021	1.46651
ENSG00000235919	ASH1L-AS1	1	155562042	155563944	lncRNA	+	-1.1756	1.2895	-4.06229	5.55132e-05	0.001021	1.63499
ENSG00000187097	ENTPD5	14	73958010	74019399	protein_coding	-	-0.744028	4.20295	-4.06209	5.55601e-05	0.001021	1.40173
ENSG00000260563	AC132872.1	17	82293716	82294910	lncRNA	+	-1.35622	0.792083	-4.06135	5.5731e-05	0.00102324	1.64379
ENSG00000185561	TLCD2	17	1702816	1710377	protein_coding	-	-0.473835	4.68259	-4.0602	5.59994e-05	0.00102727	1.32973
ENSG00000006757	PNPLA4	X	7898247	7927739	protein_coding	-	-0.89362	2.76432	-4.05984	5.60814e-05	0.00102788	1.46184
ENSG00000223773	CD99P1	X	2609348	2657229	transcribed_unprocessed_pseudogene	+	-1.0684	2.15051	-4.05909	5.62574e-05	0.00103021	1.57407
ENSG00000270157	AC004918.5	7	141662922	141663846	lncRNA	-	-1.19283	0.422936	-4.05833	5.64363e-05	0.00103255	1.62778
ENSG00000138802	SEC24B	4	109433772	109540896	protein_coding	+	-0.416365	5.98725	-4.05813	5.64831e-05	0.00103255	1.20366
ENSG00000259153	AC004816.1	14	70809841	70815994	lncRNA	+	-1.21423	1.2989	-4.05716	5.67117e-05	0.00103565	1.62305
ENSG00000259891	AC107375.1	8	140505813	140508043	lncRNA	-	-1.11284	1.07653	-4.05699	5.67516e-05	0.00103565	1.61188
ENSG00000144895	EIF2A	3	150546678	150586016	protein_coding	+	-0.457179	5.2371	-4.05622	5.69323e-05	0.00103805	1.31227
ENSG00000254101	LINC02055	8	135859369	137092183	lncRNA	+	-1.10022	1.33007	-4.05531	5.71479e-05	0.00104108	1.56226
ENSG00000161999	JMJD8	16	681670	684528	protein_coding	-	-0.65736	3.92037	-4.05449	5.73448e-05	0.00104377	1.38456
ENSG00000242338	BMS1P4	10	73715843	73730469	transcribed_unprocessed_pseudogene	-	-1.20678	-0.912674	-4.05423	5.74055e-05	0.00104397	1.61728
ENSG00000134759	ELP2	18	36129444	36180557	protein_coding	+	-0.557076	5.03962	-4.0534	5.76044e-05	0.00104668	1.23798
ENSG00000171858	RPS21	20	62387103	62388520	protein_coding	+	-0.795982	5.03989	-4.05259	5.77971e-05	0.00104835	1.41668
ENSG00000128394	APOBEC3F	22	39040604	39055972	protein_coding	+	0.927881	3.74677	4.05238	5.78489e-05	0.00104835	1.52091
ENSG00000279865	AC006511.4	12	8080381	8082163	TEC	-	-1.38685	0.13609	-4.0522	5.78909e-05	0.00104835	1.6098
ENSG00000226711	FAM66C	12	8180209	8216151	lncRNA	+	-1.31994	0.0795529	-4.05218	5.78954e-05	0.00104835	1.60974
ENSG00000101654	RNMT	18	13726660	13764558	protein_coding	+	-0.404726	5.29709	-4.05126	5.81188e-05	0.00105149	1.23389
ENSG00000233396	LINC01719	1	146052566	146061948	lncRNA	+	-1.21749	-0.475573	-4.05018	5.838e-05	0.0010553	1.6021
ENSG00000132669	RIN2	20	19757606	20002459	protein_coding	+	0.434029	6.53788	4.04938	5.85732e-05	0.00105789	1.02779
ENSG00000182578	CSF1R	5	150053291	150113372	protein_coding	-	1.22202	3.33795	4.04664	5.92426e-05	0.00106906	1.51637
ENSG00000182749	PAQR7	1	25861210	25871253	protein_coding	-	-0.884007	2.89561	-4.04519	5.96012e-05	0.00107461	1.49945
ENSG00000112294	ALDH5A1	6	24494867	24537207	protein_coding	+	-0.76089	3.67342	-4.04285	6.01816e-05	0.00108415	1.31187
ENSG00000228288	PCAT6	1	202810954	202812156	lncRNA	+	-1.1943	-0.604018	-4.04168	6.04742e-05	0.00108848	1.56846
ENSG00000239665	AL157392.3	10	13631143	13668445	lncRNA	+	-0.644604	4.33041	-4.04085	6.06834e-05	0.00109081	1.33912
ENSG00000279235	AC011944.2	15	78906127	78906809	TEC	+	-1.24965	0.820387	-4.04058	6.07498e-05	0.00109081	1.56449
ENSG00000117335	CD46	1	207752054	207795513	protein_coding	+	-0.371546	8.06187	-4.04055	6.0759e-05	0.00109081	0.749632
ENSG00000186417	GLDN	15	51341655	51408005	protein_coding	+	-1.39183	1.50954	-4.03994	6.09119e-05	0.00109262	1.54248
ENSG00000107643	MAPK8	10	48306639	48439360	protein_coding	+	-0.560143	5.00677	-4.03968	6.09774e-05	0.00109287	1.30907
ENSG00000164109	MAD2L1	4	120055623	120066858	protein_coding	-	-1.10355	0.938159	-4.03831	6.13253e-05	0.0010976	1.51856
ENSG00000171735	CAMTA1	1	6785454	7769706	protein_coding	+	-0.691375	3.59313	-4.03823	6.1346e-05	0.0010976	1.36145
ENSG00000133124	IRS4	X	108732482	108736409	protein_coding	-	-1.2285	-2.47003	-4.03579	6.19688e-05	0.0011078	1.54872
ENSG00000134265	NAPG	18	10525905	10552764	protein_coding	+	-0.533895	4.98406	-4.03506	6.21547e-05	0.00110968	1.23105
ENSG00000213801	ZNF321P	19	52927135	52942601	transcribed_processed_pseudogene	-	-1.17447	0.790452	-4.03497	6.21794e-05	0.00110968	1.54317
ENSG00000169439	SDC2	8	96493813	96611790	protein_coding	+	-1.17884	2.22764	-4.03351	6.25542e-05	0.00111543	1.51636
ENSG00000128284	APOL3	22	36140330	36166177	protein_coding	-	0.874673	3.59461	4.03287	6.27222e-05	0.00111748	1.37463
ENSG00000270441	AC135506.1	3	49140086	49160851	unprocessed_pseudogene	-	-1.23707	-1.05452	-4.03251	6.28152e-05	0.00111819	1.53669
ENSG00000116095	PLEKHA3	2	178480457	178516463	protein_coding	+	-0.46772	5.20085	-4.03137	6.31106e-05	0.00112249	1.11403
ENSG00000140274	DUOXA2	15	45114326	45118421	protein_coding	+	1.48039	4.20809	4.03016	6.34274e-05	0.00112718	1.39974
ENSG00000266549	AC023575.1	18	26952201	26952558	processed_pseudogene	-	-1.43891	0.130997	-4.02877	6.37939e-05	0.00113273	1.52207
ENSG00000266019	MIR3609	7	98881650	98881729	miRNA	+	-1.2008	-1.60924	-4.02807	6.39784e-05	0.00113505	1.5182
ENSG00000259826	AC072061.1	7	39947522	39949755	lncRNA	-	-1.18493	0.1498	-4.02763	6.40954e-05	0.00113617	1.51548
ENSG00000170955	CAVIN3	11	6318946	6320532	protein_coding	-	-1.22222	-0.0793971	-4.02428	6.49872e-05	0.00115101	1.49635
ENSG00000206344	HCG27	6	31197760	31203968	lncRNA	+	-1.22024	1.63376	-4.02358	6.51749e-05	0.00115336	1.48587
ENSG00000287129	AC097500.1	2	185950469	185953171	lncRNA	-	-1.18885	-1.20073	-4.02303	6.53225e-05	0.001155	1.50146
ENSG00000182308	DCAF4L1	4	41981756	41986465	protein_coding	+	-1.13519	0.0578655	-4.02257	6.54473e-05	0.00115521	1.48539
ENSG00000230359	TPI1P2	7	129055223	129057239	transcribed_processed_pseudogene	+	-1.26258	-0.365541	-4.02255	6.54534e-05	0.00115521	1.49945
ENSG00000244363	RPL7P23	5	77582376	77583122	processed_pseudogene	+	-0.981998	-1.535	-4.02223	6.55396e-05	0.00115521	1.49853
ENSG00000211460	TSN	2	121737103	121767853	protein_coding	+	-0.531943	4.68948	-4.02218	6.55541e-05	0.00115521	1.22504
ENSG00000276547	PCDHGB5	5	141397987	141512979	protein_coding	+	-1.31947	-0.441914	-4.02013	6.61111e-05	0.00116405	1.49052
ENSG00000245017	LINC02453	12	98485544	98503855	lncRNA	-	-1.13337	-2.00478	-4.01699	6.69725e-05	0.00117823	1.47853
ENSG00000107614	TRDMT1	10	17137336	17202054	protein_coding	-	-0.814155	4.06485	-4.01651	6.71033e-05	0.00117955	1.27069
ENSG00000234261	AL138720.1	6	14661829	15090170	lncRNA	-	-1.12189	-2.14245	-4.01421	6.77424e-05	0.00118979	1.46383
ENSG00000284473	MIR4720	16	81385018	81385093	miRNA	+	-1.24522	-0.683173	-4.01371	6.78838e-05	0.0011907	1.4672
ENSG00000124164	VAPB	20	58389229	58451101	protein_coding	+	-0.372099	5.38045	-4.01362	6.79073e-05	0.0011907	1.05784
ENSG00000248705	AC114812.4	2	233750617	233753656	unprocessed_pseudogene	+	-1.21549	-1.2516	-4.0134	6.79707e-05	0.00119082	1.46422
ENSG00000130958	SLC35D2	9	96313444	96383711	protein_coding	-	-0.938221	2.03509	-4.01286	6.81208e-05	0.00119245	1.37688
ENSG00000225178	RPSAP58	19	23827162	23828049	processed_pseudogene	+	-0.786114	2.49522	-4.01157	6.84836e-05	0.00119781	1.39151
ENSG00000048392	RRM2B	8	102204502	102238961	protein_coding	-	-0.395114	5.4642	-4.01035	6.8829e-05	0.00120285	1.07385
ENSG00000116396	KCNC4	1	110211343	110283100	protein_coding	+	-0.847795	2.66384	-4.00967	6.90225e-05	0.00120523	1.321
ENSG00000272146	ARF4-AS1	3	57597531	57600927	lncRNA	+	-1.22103	-0.619805	-4.00876	6.92811e-05	0.00120874	1.449
ENSG00000253873	PCDHGA11	5	141421047	141512975	protein_coding	+	-1.27703	-0.610353	-4.00724	6.97167e-05	0.00121533	1.44336
ENSG00000238142	BX284668.5	1	16887577	16889706	lncRNA	-	-1.33228	0.386644	-4.00664	6.98886e-05	0.00121732	1.44039
ENSG00000119878	CRIPT	2	46616416	46630176	protein_coding	+	-0.6318	4.58326	-4.00637	6.99659e-05	0.00121766	1.1972
ENSG00000119013	NDUFB3	2	201071433	201085750	protein_coding	+	-0.853562	3.96252	-4.00592	7.00951e-05	0.0012189	1.37746
ENSG00000166965	RCCD1	15	90954870	90963125	protein_coding	+	-1.07395	1.77624	-4.00543	7.02382e-05	0.00121952	1.41895
ENSG00000129009	ISLR	15	74173710	74176872	protein_coding	+	-1.3663	-2.35002	-4.0054	7.02468e-05	0.00121952	1.43567
ENSG00000219023	AL033519.3	6	35555873	35556264	processed_pseudogene	+	-1.03429	-1.5627	-4.00506	7.03425e-05	0.00122018	1.435
ENSG00000153551	CMTM7	3	32391698	32483067	protein_coding	+	-0.791935	3.06462	-4.00479	7.04212e-05	0.00122054	1.29904
ENSG00000204592	HLA-E	6	30489509	30494194	protein_coding	+	0.662959	9.61786	4.00455	7.04925e-05	0.00122077	0.200769
ENSG00000272888	LINC01578	15	92819540	92899701	lncRNA	+	-0.464216	6.09201	-4.00382	7.07024e-05	0.0012234	0.963698
ENSG00000131507	NDFIP1	5	142108779	142154440	protein_coding	+	-0.304101	6.44222	-4.00216	7.11876e-05	0.00123027	0.839831
ENSG00000144028	SNRNP200	2	96274338	96321271	protein_coding	-	-0.203982	7.69422	-4.00206	7.12166e-05	0.00123027	0.549184
ENSG00000144792	ZNF660	3	44578223	44599694	protein_coding	+	-1.28333	-0.390391	-4.00135	7.14261e-05	0.00123288	1.42128
ENSG00000144320	LNPK	2	175923882	176002839	protein_coding	-	-0.528035	4.41378	-4.00077	7.15941e-05	0.00123476	1.1659
ENSG00000176046	NUPR1	16	28532708	28539008	protein_coding	-	0.814306	4.93176	4.00003	7.18125e-05	0.00123752	1.16739
ENSG00000278948	AL031587.5	22	37943050	37944898	TEC	+	-0.975365	1.95232	-3.99892	7.21421e-05	0.00124218	1.36793
ENSG00000094963	FMO2	1	171185249	171212686	protein_coding	+	-1.01083	5.0989	-3.99845	7.22821e-05	0.00124357	1.10489
ENSG00000279794	AC024580.2	19	56149817	56150490	TEC	+	-1.14246	-1.70443	-3.99701	7.27082e-05	0.00124894	1.40357
ENSG00000146197	SCUBE3	6	35213956	35253079	protein_coding	+	-1.3406	-0.819584	-3.997	7.27131e-05	0.00124894	1.40577
ENSG00000115107	STEAP3	2	119223831	119265652	protein_coding	+	-0.717978	5.47884	-3.99674	7.27906e-05	0.00124926	0.934601
ENSG00000126233	SLURP1	8	142740949	142742406	protein_coding	-	-1.42729	-0.859694	-3.99637	7.29021e-05	0.00125015	1.40105
ENSG00000120992	LYPLA1	8	54046367	54102017	protein_coding	-	-0.501672	5.15507	-3.99542	7.31848e-05	0.00125397	1.07132
ENSG00000129625	REEP5	5	112876385	112922289	protein_coding	-	-0.358884	5.87627	-3.99438	7.34989e-05	0.00125833	0.878828
ENSG00000102466	FGF14	13	101710804	102402457	protein_coding	-	-1.30258	1.80844	-3.99393	7.36351e-05	0.00125964	1.2465
ENSG00000249264	EEF1A1P9	4	105484698	105486080	processed_pseudogene	+	-0.674226	3.33491	-3.99297	7.39259e-05	0.00126359	1.32585
ENSG00000163867	ZMYM6	1	34986165	35031945	protein_coding	-	-0.989604	2.55424	-3.99251	7.4065e-05	0.00126494	1.34262
ENSG00000163738	MTHFD2L	4	74114174	74303099	protein_coding	+	-0.711301	3.47232	-3.99208	7.41949e-05	0.00126613	1.19902
ENSG00000130783	CCDC62	12	122774526	122827528	protein_coding	+	-1.157	0.253791	-3.99084	7.45733e-05	0.00127155	1.38044
ENSG00000230291	AC078817.1	12	80102899	80103333	processed_pseudogene	-	-1.08665	-1.1434	-3.98911	7.51037e-05	0.00127839	1.37607
ENSG00000255282	WTAPP1	11	102746968	102836766	transcribed_processed_pseudogene	+	-1.19124	0.317175	-3.98907	7.51157e-05	0.00127839	1.34796
ENSG00000168887	C2orf68	2	85605254	85612066	protein_coding	-	-0.525382	4.48502	-3.98887	7.51773e-05	0.00127839	1.13049
ENSG00000285533	RELA-DT	11	65663006	65671716	lncRNA	+	-1.14128	1.1697	-3.98874	7.52181e-05	0.00127839	1.36396
ENSG00000278600	AC015871.3	15	79920195	79922455	lncRNA	-	-1.50936	2.71752	-3.98855	7.5278e-05	0.00127839	1.37176
ENSG00000019549	SNAI2	8	48917598	48921740	protein_coding	-	-1.38611	-1.11436	-3.98742	7.5626e-05	0.00128244	1.36303
ENSG00000137075	RNF38	9	36336396	36487548	protein_coding	-	-0.452528	5.51441	-3.98738	7.56384e-05	0.00128244	0.994731
ENSG00000102158	MAGT1	X	77826364	77895593	protein_coding	-	-0.471172	5.37253	-3.9871	7.57265e-05	0.0012829	0.994671
ENSG00000125848	FLRT3	20	14322985	14337614	protein_coding	-	-1.42965	0.596891	-3.98624	7.59929e-05	0.00128523	1.36277
ENSG00000253948	VPS13B-DT	8	98958277	99013743	lncRNA	-	-1.14073	-1.2537	-3.98611	7.60319e-05	0.00128523	1.36489
ENSG00000103510	KAT8	16	31114489	31131393	protein_coding	+	-0.622421	4.56604	-3.98606	7.60475e-05	0.00128523	1.11356
ENSG00000213442	RPL18AP3	12	104265309	104265836	processed_pseudogene	+	-0.689055	1.75874	-3.98534	7.62729e-05	0.00128801	1.33148
ENSG00000005469	CROT	7	87345664	87399794	protein_coding	+	-0.585072	4.46538	-3.98487	7.64191e-05	0.00128944	1.07492
ENSG00000119729	RHOQ	2	46541806	46584688	protein_coding	+	-0.370947	5.88657	-3.98455	7.65214e-05	0.00129013	0.919725
ENSG00000262209	PCDHGB3	5	141370242	141512975	protein_coding	+	-1.21578	-1.51455	-3.98367	7.67963e-05	0.00129373	1.35573
ENSG00000213639	PPP1CB	2	28751640	28802940	protein_coding	+	-0.287588	8.41905	-3.97923	7.82051e-05	0.00131641	0.296735
ENSG00000272173	U47924.2	12	6943508	6944604	lncRNA	-	-1.23843	-0.303414	-3.97838	7.84774e-05	0.00131809	1.33642
ENSG00000255358	NDUFAF2P2	11	130285023	130285833	processed_pseudogene	-	-1.15559	-1.40563	-3.97833	7.84921e-05	0.00131809	1.33451
ENSG00000154188	ANGPT1	8	107249482	107498055	protein_coding	-	-1.25021	1.21224	-3.97831	7.84996e-05	0.00131809	1.31986
ENSG00000106069	CHN2	7	29146569	29514328	protein_coding	+	-1.20796	0.447006	-3.97813	7.85555e-05	0.00131809	1.31249
ENSG00000155755	TMEM237	2	201620184	201643570	protein_coding	-	-0.786997	3.31033	-3.97754	7.87463e-05	0.00132024	1.12315
ENSG00000092010	PSME1	14	24136163	24138967	protein_coding	+	0.365623	6.3427	3.97663	7.9039e-05	0.00132409	0.835547
ENSG00000084754	HADHA	2	26190635	26244672	protein_coding	-	-0.219509	6.35052	-3.97571	7.93384e-05	0.00132805	0.733041
ENSG00000263266	RPS7P1	17	28467822	28468406	processed_pseudogene	+	-0.742147	0.6381	-3.97539	7.94429e-05	0.00132874	1.32085
ENSG00000165795	NDRG2	14	21016763	21070872	protein_coding	-	-0.506023	6.66577	-3.97508	7.95423e-05	0.0013293	0.708236
ENSG00000164830	OXR1	8	106359476	106752694	protein_coding	+	-0.39231	6.29278	-3.97489	7.96028e-05	0.0013293	0.757885
ENSG00000226284	ARPC3P1	20	49134480	49135012	processed_pseudogene	+	-0.995532	-1.43043	-3.97411	7.98571e-05	0.00133249	1.32178
ENSG00000280067	AC023818.1	16	48343755	48346058	TEC	-	-1.215	-1.68879	-3.97355	8.00423e-05	0.00133453	1.31867
ENSG00000137720	C11orf1	11	111878935	111885975	protein_coding	+	-1.04643	1.89514	-3.97247	8.03935e-05	0.00133932	1.28261
ENSG00000160014	CALM3	19	46601074	46610782	protein_coding	+	0.362105	6.18998	3.97202	8.05437e-05	0.00134076	0.814539
ENSG00000168116	KIAA1586	6	57046532	57055239	protein_coding	+	-1.21337	0.907418	-3.97031	8.11079e-05	0.00134908	1.30646
ENSG00000177025	C19orf18	19	57958437	57974534	protein_coding	-	-1.31287	0.269436	-3.96861	8.16725e-05	0.00135584	1.30144
ENSG00000168395	ING5	2	241687085	241729478	protein_coding	+	-0.747667	4.20755	-3.96838	8.17472e-05	0.00135584	1.08275
ENSG00000162520	SYNC	1	32679906	32703596	protein_coding	-	-1.21657	0.536947	-3.96831	8.17716e-05	0.00135584	1.29974
ENSG00000253851	AC025370.1	8	103228425	103229314	lncRNA	-	-1.22483	-1.69852	-3.96831	8.17717e-05	0.00135584	1.29967
ENSG00000198286	CARD11	7	2906141	3043945	protein_coding	-	0.80147	3.89206	3.96751	8.20377e-05	0.00135912	1.08241
ENSG00000143443	C1orf56	1	151047751	151051986	protein_coding	+	-1.1413	0.149301	-3.96733	8.20987e-05	0.00135912	1.28093
ENSG00000278129	ZNF8	19	58278955	58302791	protein_coding	+	-0.796272	3.30176	-3.96619	8.24816e-05	0.00136438	1.12168
ENSG00000170786	SDR16C5	8	56300010	56320776	protein_coding	-	-0.798872	3.89785	-3.96396	8.32361e-05	0.00137578	1.07886
ENSG00000244480	AC005154.2	7	30523143	30524535	transcribed_processed_pseudogene	-	-1.16732	-1.11333	-3.96371	8.33201e-05	0.00137609	1.28115
ENSG00000256751	PLBD1-AS1	12	14567393	14624191	lncRNA	+	-0.826977	3.29877	-3.96346	8.34043e-05	0.0013764	1.2411
ENSG00000155792	DEPTOR	8	119873717	120050918	protein_coding	+	-1.13624	1.96143	-3.9621	8.38694e-05	0.00138299	1.25297
ENSG00000080503	SMARCA2	9	1980290	2193624	protein_coding	+	-0.211538	7.6008	-3.96084	8.42992e-05	0.00138798	0.394276
ENSG00000173930	SLCO4C1	5	102233986	102296284	protein_coding	-	-0.650206	4.53372	-3.96083	8.4304e-05	0.00138798	1.00874
ENSG00000279243	LINC02736	11	65487241	65488714	lncRNA	-	-1.25128	-1.7464	-3.96008	8.45605e-05	0.00139041	1.26658
ENSG00000262652	AC124283.3	17	82578023	82578616	lncRNA	+	-1.11753	-1.46589	-3.95985	8.46422e-05	0.00139041	1.26863
ENSG00000244073	RPS4XP6	5	37085056	37085852	processed_pseudogene	+	-1.05171	-1.48776	-3.95983	8.46496e-05	0.00139041	1.26917
ENSG00000101335	MYL9	20	36541497	36551447	protein_coding	+	-1.23378	0.345466	-3.95913	8.48909e-05	0.00139328	1.2614
ENSG00000161405	IKZF3	17	39757718	39864312	protein_coding	-	1.3513	3.91296	3.9581	8.52466e-05	0.00139803	1.12789
ENSG00000101448	EPPIN	20	45540626	45547752	protein_coding	-	-1.45274	2.68704	-3.95684	8.56835e-05	0.0014041	1.20315
ENSG00000271011	AC010680.3	2	178577103	178577622	lncRNA	+	-1.20188	-1.20207	-3.95621	8.59035e-05	0.00140661	1.25377
ENSG00000275367	AC092111.1	12	8217758	8221115	lncRNA	+	-1.18603	-2.00859	-3.95583	8.60383e-05	0.00140772	1.25447
ENSG00000227081	AC005912.1	12	3211663	3211917	processed_pseudogene	-	-0.692601	1.59867	-3.95526	8.62369e-05	0.00140988	1.23341
ENSG00000198892	SHISA4	1	201888680	201892587	protein_coding	+	-1.16628	0.248392	-3.95494	8.63518e-05	0.00141055	1.25142
ENSG00000156052	GNAQ	9	77716097	78031811	protein_coding	-	-0.241594	7.07989	-3.95476	8.6412e-05	0.00141055	0.58627
ENSG00000151876	FBXO4	5	41925254	41941743	protein_coding	+	-0.891551	1.80239	-3.95453	8.64943e-05	0.0014108	1.15088
ENSG00000275160	AL354718.1	9	41479960	41480548	processed_pseudogene	+	-1.2228	-0.0319301	-3.95412	8.66401e-05	0.00141208	1.24413
ENSG00000169567	HINT1	5	131159027	131171735	protein_coding	-	-0.54224	5.1147	-3.95345	8.68761e-05	0.00141483	0.880633
ENSG00000143486	EIF2D	1	206571292	206612465	protein_coding	-	-0.816677	4.03738	-3.95141	8.75989e-05	0.0014255	1.09907
ENSG00000184489	PTP4A3	8	141391995	141432454	protein_coding	+	-1.33511	1.0809	-3.94928	8.83593e-05	0.00143676	1.23077
ENSG00000220305	HNRNPH1P1	6	159712801	159713985	processed_pseudogene	-	-1.2947	-0.616653	-3.94814	8.8771e-05	0.00144042	1.22715
ENSG00000164237	CMBL	5	10275875	10307902	protein_coding	-	-0.957106	2.36457	-3.9481	8.87851e-05	0.00144042	1.09868
ENSG00000153714	LURAP1L	9	12775020	12823060	protein_coding	+	-0.859115	2.16988	-3.94795	8.88376e-05	0.00144042	1.10516
ENSG00000003436	TFPI	2	187464230	187565760	protein_coding	-	-1.07394	0.921404	-3.9479	8.8858e-05	0.00144042	1.17489
ENSG00000126005	MMP24OS	20	35201745	35278131	protein_coding	-	-0.467784	5.21694	-3.94709	8.91515e-05	0.00144406	0.847122
ENSG00000169750	RAC3	17	82031678	82034204	protein_coding	+	-1.20079	-0.786402	-3.94649	8.93668e-05	0.00144644	1.22134
ENSG00000213316	LTC4S	5	179793980	179796647	protein_coding	+	-1.22337	-0.538356	-3.94464	9.00412e-05	0.00145563	1.21458
ENSG00000224745	AC063965.2	10	87878692	87880427	lncRNA	+	-1.34522	1.10236	-3.94455	9.00734e-05	0.00145563	1.21388
ENSG00000287769	AL353748.3	9	88384902	88389224	lncRNA	-	-1.22196	-0.0945384	-3.94323	9.05589e-05	0.00146236	1.20937
ENSG00000144730	IL17RD	3	57089982	57170306	protein_coding	-	-1.06854	0.918573	-3.94298	9.06499e-05	0.0014627	1.16486
ENSG00000221890	NPTXR	22	38818452	38844028	protein_coding	-	-1.16444	0.744359	-3.94205	9.09928e-05	0.00146711	1.18359
ENSG00000241685	ARPC1A	7	99325898	99366262	protein_coding	+	-0.800599	2.73896	-3.94149	9.11998e-05	0.00146932	1.12184
ENSG00000112186	CAP2	6	17393505	17557790	protein_coding	+	-1.06219	2.82539	-3.93829	9.23897e-05	0.00148688	1.05351
ENSG00000263327	TAPT1-AS1	4	16226685	16320140	lncRNA	+	-1.17917	1.43361	-3.93818	9.2431e-05	0.00148688	1.17998
ENSG00000247011	AC005920.1	17	50934989	50944713	lncRNA	-	-1.23619	-0.281565	-3.93783	9.25627e-05	0.00148786	1.18834
ENSG00000112701	SENP6	6	75601509	75718281	protein_coding	+	-0.244956	6.59176	-3.93729	9.27659e-05	0.00148999	0.576987
ENSG00000266805	AP005432.1	18	9506242	9509726	lncRNA	+	-1.16626	-0.312739	-3.93554	9.34252e-05	0.001499	1.17979
ENSG00000181061	HIGD1A	3	42784298	42804531	protein_coding	-	-0.645272	3.84644	-3.93514	9.35775e-05	0.001499	0.99111
ENSG00000139160	ETFBKMT	12	31647160	31673114	protein_coding	+	-1.0258	2.35337	-3.93509	9.35982e-05	0.001499	1.12315
ENSG00000267430	AC036176.2	18	63415317	63416469	processed_pseudogene	-	-1.19801	-0.0781047	-3.93505	9.36121e-05	0.001499	1.17793
ENSG00000023734	STRAP	12	15882387	15903478	protein_coding	+	-0.334714	5.61182	-3.93472	9.3736e-05	0.0014995	0.714114
ENSG00000252118	RNU6ATAC39P	10	12456483	12456631	snRNA	+	-1.13005	-1.53196	-3.93441	9.38565e-05	0.0014995	1.17202
ENSG00000134954	ETS1	11	128458761	128587558	protein_coding	-	0.616329	5.2021	3.93441	9.38566e-05	0.0014995	0.796041
ENSG00000204010	IFIT1B	10	89378056	89385205	protein_coding	+	1.18723	-2.88695	3.93354	9.41872e-05	0.00150057	1.16798
ENSG00000164615	CAMLG	5	134738548	134752157	protein_coding	+	-0.807976	3.52241	-3.93352	9.41939e-05	0.00150057	1.113
ENSG00000100814	CCNB1IP1	14	20311368	20333312	protein_coding	-	-1.04706	2.30956	-3.93351	9.4198e-05	0.00150057	1.13982
ENSG00000228037	AL139246.3	1	2581560	2584533	lncRNA	+	-1.27327	-0.866506	-3.93348	9.42092e-05	0.00150057	1.1737
ENSG00000199883	RN7SKP90	11	16842253	16842587	misc_RNA	+	-0.973664	-1.6721	-3.93258	9.45533e-05	0.00150491	1.16771
ENSG00000171867	PRNP	20	4686350	4701590	protein_coding	+	-0.696762	4.57565	-3.93211	9.4732e-05	0.00150554	0.863284
ENSG00000119820	YIPF4	2	32277904	32316594	protein_coding	+	-0.417107	5.49077	-3.9321	9.4736e-05	0.00150554	0.889541
ENSG00000181744	DIPK2A	3	143971823	144048719	protein_coding	+	-0.518468	4.83812	-3.92956	9.57186e-05	0.00152001	0.828906
ENSG00000271009	AC116667.1	16	73060245	73062316	lncRNA	+	-1.20204	-0.381681	-3.92918	9.5865e-05	0.00152119	1.15813
ENSG00000033011	ALG1	16	5033923	5087379	protein_coding	+	-0.871853	2.79942	-3.92876	9.60276e-05	0.00152168	1.03067
ENSG00000035664	DAPK2	15	63907036	64072033	protein_coding	-	-0.801937	3.59352	-3.92872	9.60407e-05	0.00152168	0.974621
ENSG00000245384	CXXC4-AS1	4	104490849	104734546	lncRNA	+	-1.15681	-2.24154	-3.92846	9.61427e-05	0.00152199	1.15471
ENSG00000164241	C5orf63	5	127042558	127073492	protein_coding	-	-1.2043	1.16128	-3.9283	9.62046e-05	0.00152199	1.14236
ENSG00000257509	AC073487.1	12	55761550	55762628	lncRNA	-	-1.10674	-1.09189	-3.92753	9.65055e-05	0.00152385	1.15098
ENSG00000164300	SERINC5	5	80111651	80256048	protein_coding	-	-0.371124	6.06916	-3.92753	9.65062e-05	0.00152385	0.595573
ENSG00000269069	AC007842.1	19	40023384	40025502	processed_pseudogene	-	-1.19809	-0.0560918	-3.92744	9.65394e-05	0.00152385	1.15247
ENSG00000280007	AC008079.1	22	18110759	18131154	lncRNA	-	1.3248	0.171636	3.92698	9.67214e-05	0.00152557	1.15013
ENSG00000138336	TET1	10	68560337	68694487	protein_coding	+	-1.2207	0.61471	-3.92591	9.71386e-05	0.00153041	1.1291
ENSG00000177707	NECTIN3	3	111070071	111275563	protein_coding	+	-1.03901	1.4379	-3.92583	9.71734e-05	0.00153041	1.06242
ENSG00000007216	SLC13A2	17	28473293	28497781	protein_coding	+	-1.31293	0.0682072	-3.92503	9.74862e-05	0.00153419	1.13996
ENSG00000133657	ATP13A3	3	194402672	194498364	protein_coding	-	-0.424564	7.81598	-3.92328	9.81789e-05	0.00154328	0.270418
ENSG00000148690	FRA10AC1	10	93667883	93702592	protein_coding	-	-0.868238	2.74972	-3.9232	9.8211e-05	0.00154328	1.01412
ENSG00000227376	FTH1P16	11	77734475	77735026	processed_pseudogene	-	-0.973329	0.782914	-3.92261	9.84443e-05	0.00154504	1.13335
ENSG00000271869	AC026979.2	8	30155830	30156232	lncRNA	-	-1.21404	-0.971991	-3.92255	9.84699e-05	0.00154504	1.13221
ENSG00000261572	AC097639.1	3	32236688	32238578	lncRNA	-	-1.15232	0.170944	-3.92018	9.9416e-05	0.00155873	1.1199
ENSG00000204590	GNL1	6	30541377	30557174	protein_coding	-	-0.397456	5.35169	-3.91962	9.96407e-05	0.00156109	0.698426
ENSG00000269858	EGLN2	19	40798996	40808434	protein_coding	+	-0.938479	3.60236	-3.91831	0.000100168	0.00156818	1.08352
ENSG00000231768	LINC01354	1	234527887	234531803	lncRNA	-	-1.25698	-1.21649	-3.91546	0.000101328	0.00158432	1.10836
ENSG00000229474	PATL2	15	44665732	44711316	protein_coding	-	0.89972	4.79415	3.91533	0.000101381	0.00158432	0.996167
ENSG00000256274	TAS2R64P	12	11076769	11079171	transcribed_unprocessed_pseudogene	-	-1.269	-0.812528	-3.91522	0.000101425	0.00158432	1.10838
ENSG00000087338	GMCL1	2	69829660	69881384	protein_coding	+	-0.525972	4.48158	-3.91456	0.000101696	0.00158738	0.836476
ENSG00000273014	AC018645.3	7	32758882	32759353	lncRNA	+	-1.18756	-0.175517	-3.9138	0.000102008	0.00159107	1.10204
ENSG00000249087	ZNF436-AS1	1	23368997	23371839	lncRNA	+	-1.1224	-0.566284	-3.913	0.00010234	0.00159481	1.09226
ENSG00000239920	AC104389.5	11	5254392	5678434	protein_coding	-	1.30471	-0.154566	3.91285	0.000102399	0.00159481	1.0992
ENSG00000151233	GXYLT1	12	42081845	42144874	protein_coding	-	-0.618053	3.8229	-3.91254	0.000102527	0.00159562	0.894291
ENSG00000130707	ASS1	9	130444961	130501274	protein_coding	+	0.459207	6.72027	3.91226	0.000102644	0.00159626	0.31464
ENSG00000256321	AC087235.2	12	23175648	23191587	lncRNA	+	-1.2462	-0.792261	-3.91179	0.000102839	0.00159811	1.09433
ENSG00000283341	AC068205.2	11	43578889	43840030	lncRNA	+	-1.17932	-1.43128	-3.91067	0.000103304	0.00160354	1.09193
ENSG00000167920	TMEM99	17	40819106	40836270	lncRNA	+	-1.01623	1.33983	-3.91058	0.000103341	0.00160354	1.03583
ENSG00000197763	TXNRD3	3	126607059	126655124	protein_coding	-	-0.978941	1.62023	-3.90993	0.000103613	0.00160658	0.997975
ENSG00000235236	AC137630.2	3	48979918	48983985	lncRNA	-	-1.21131	-1.10624	-3.90816	0.000104353	0.00161552	1.08184
ENSG00000244560	AC004890.2	7	149285281	149297312	transcribed_unprocessed_pseudogene	+	-1.17159	-0.450635	-3.90804	0.000104406	0.00161552	1.08233
ENSG00000185963	BICD2	9	92711363	92764833	protein_coding	-	-0.45855	5.35422	-3.908	0.00010442	0.00161552	0.712032
ENSG00000177600	RPLP2	11	809965	812880	protein_coding	+	-0.347727	6.93094	-3.90735	0.000104696	0.00161658	0.370589
ENSG00000179029	TMEM107	17	8172457	8176399	protein_coding	-	-0.878052	3.39794	-3.90732	0.000104707	0.00161658	0.902032
ENSG00000267275	AC020911.2	19	16283359	16324514	lncRNA	-	-1.2017	1.69424	-3.90729	0.000104719	0.00161658	1.07491
ENSG00000182858	ALG12	22	49900229	49918438	protein_coding	-	-0.778435	3.19306	-3.90631	0.000105133	0.0016208	0.964988
ENSG00000105278	ZFR2	19	3804024	3869038	protein_coding	-	-1.18587	-0.661558	-3.90611	0.000105218	0.0016208	1.05671
ENSG00000149212	SESN3	11	95165513	95232541	protein_coding	-	-0.704856	4.79944	-3.9061	0.000105224	0.0016208	0.725503
ENSG00000274114	ALOX15P1	17	6657034	6693577	transcribed_unprocessed_pseudogene	+	-1.07207	0.375823	-3.90411	0.000106071	0.00163266	1.05031
ENSG00000142534	RPS11	19	49496365	49499708	protein_coding	+	-0.268042	7.63667	-3.90374	0.000106227	0.00163386	0.18282
ENSG00000253910	PCDHGB2	5	141360042	141512979	protein_coding	+	-1.26212	-1.0084	-3.90246	0.000106778	0.00164114	1.06146
ENSG00000224546	EIF4BP3	9	96146007	96147856	processed_pseudogene	+	-0.990303	0.673511	-3.90198	0.000106982	0.00164308	1.05851
ENSG00000218426	AL590867.2	6	153282287	153282733	processed_pseudogene	-	-0.785245	0.968528	-3.90141	0.000107228	0.00164529	1.04786
ENSG00000184226	PCDH9	13	66302834	67230445	protein_coding	-	-1.04009	1.41453	-3.90122	0.000107312	0.00164529	0.956895
ENSG00000235045	RPL7P8	1	109651370	109652099	processed_pseudogene	+	-1.27554	-2.28614	-3.9011	0.000107361	0.00164529	1.05537
ENSG00000138600	SPPL2A	15	50702266	50765709	protein_coding	-	-0.284317	6.29281	-3.8997	0.000107968	0.00165339	0.427902
ENSG00000273619	AL121832.2	20	62386303	62386970	lncRNA	-	-1.13983	-0.782246	-3.89933	0.000108128	0.00165464	1.04877
ENSG00000273148	LINC00653	20	18794529	18796067	lncRNA	+	-1.20736	-0.659298	-3.89849	0.000108495	0.00165904	1.04822
ENSG00000253476	AC091185.1	8	25425521	25426580	lncRNA	-	-1.09032	-1.8374	-3.89592	0.000109621	0.00167504	1.03683
ENSG00000163293	NIPAL1	4	47914142	48040173	protein_coding	+	-0.928327	1.77384	-3.89518	0.000109946	0.00167597	0.970854
ENSG00000244968	LIFR-AS1	5	38556765	38671216	lncRNA	+	-1.03661	0.969504	-3.89509	0.000109988	0.00167597	0.952903
ENSG00000148600	CDHR1	10	84194537	84219621	protein_coding	+	-1.23582	-2.05447	-3.89495	0.000110048	0.00167597	1.03262
ENSG00000130347	RTN4IP1	6	106570771	106629498	protein_coding	-	-1.15842	1.72165	-3.89495	0.000110049	0.00167597	1.01258
ENSG00000186300	ZNF555	19	2841437	2860471	protein_coding	+	-0.838129	3.57552	-3.89488	0.00011008	0.00167597	0.913436
[truncated: 19,659 more rows]

## Sheet: SIG_Genes_Low
GeneSymbol	chr	start	stop	Class	Strand	logFC	AveExpr	t	P.Value	adj.P.Val	B	Column1
[truncated: 21,041 more rows]

## Sheet: SIG_Genes_None_Pos
GeneSymbol	chr	start	stop	Class	Strand	logFC	AveExpr	t	P.Value	adj.P.Val	B	Column1
[truncated: 21,041 more rows]
