# Supplementary material for: Host transcriptional responses in nasal swabs identify potential SARS-CoV-2 infection in PCR negative patients
Source: iScience. 2022 Oct 7;25(11):105310. doi: 10.1016/j.isci.2022.105310 (PMC9540688; doi:10.1016/j.isci.2022.105310)
Supplement: Data S2. Spreadsheet of GoBP terms for different datasets (separated by viral load) related to Figure 4 and 5 [file mmc3.xlsx]

## Sheet: GO_results_BP_High
Column1	GO.ID2	Term	Annotated	Significant	Expected	Rank in classicFisher	classicFisher	classicKS	elimKS
1	GO:0050907	detection of chemical stimulus involved ...	473	6	25.89	6753	1	1.9e-24	1.9e-24
2	GO:0009593	detection of chemical stimulus	508	9	27.81	6748	1	7e-24	7e-24
3	GO:0050906	detection of stimulus involved in sensor...	527	7	28.85	6755	1	8.6e-24	8.6e-24
4	GO:0007606	sensory perception of chemical stimulus	522	8	28.58	6751	1	1.6e-22	1.6e-22
5	GO:0050911	detection of chemical stimulus involved ...	424	5	23.21	6752	1	2.4e-22	2.4e-22
6	GO:0051606	detection of stimulus	694	20	37.99	6740	1	2.9e-22	2.9e-22
7	GO:0007608	sensory perception of smell	451	7	24.69	6750	1	4.1e-21	4.1e-21
8	GO:0007600	sensory perception	971	22	53.16	6754	1	1.6e-18	1.6e-18
9	GO:0007186	G protein-coupled receptor signaling pat...	1355	55	74.18	6710	0.994	1.9e-17	1.9e-17
10	GO:0007156	homophilic cell adhesion via plasma memb...	168	7	9.2	6148	0.819	2.9e-12	2.9e-12
11	GO:0018149	peptide cross-linking	59	2	3.23	6212	0.841	5.1e-12	5.1e-12
12	GO:0050877	nervous system process	1431	49	78.34	6744	1	4.2e-11	4.2e-11
13	GO:0003008	system process	2216	97	121.31	6711	0.994	7.4e-11	7.4e-11
14	GO:0000395	mRNA 5'-splice site recognition	28	0	1.53	6760	1	2.5e-10	2.5e-10
15	GO:0052695	cellular glucuronidation	19	1	1.04	5446	0.657	1.4e-09	1.4e-09
16	GO:0032501	multicellular organismal process	7731	444	423.22	2046	0.092	1.5e-09	1.5e-09
17	GO:0098742	cell-cell adhesion via plasma-membrane a...	273	15	14.94	4848	0.532	1.5e-09	1.5e-09
18	GO:0006334	nucleosome assembly	144	6	7.88	6111	0.807	1.7e-09	1.7e-09
19	GO:0006063	uronic acid metabolic process	24	1	1.31	5833	0.741	1.1e-08	1.1e-08
20	GO:0019585	glucuronate metabolic process	24	1	1.31	5834	0.741	1.1e-08	1.1e-08
21	GO:0034728	nucleosome organization	183	7	10.02	6345	0.879	1.3e-08	1.3e-08
22	GO:0006335	DNA replication-dependent nucleosome ass...	32	0	1.75	6761	1	1.6e-08	1.6e-08
23	GO:0034723	DNA replication-dependent nucleosome org...	32	0	1.75	6762	1	1.6e-08	1.6e-08
24	GO:0006376	mRNA splice site selection	52	1	2.85	6537	0.947	2.5e-07	2.5e-07
25	GO:0000183	rDNA heterochromatin assembly	40	0	2.19	6763	1	1.1e-06	1.1e-06
26	GO:0052697	xenobiotic glucuronidation	11	0	0.6	6764	1	1.3e-06	1.3e-06
27	GO:1901564	organonitrogen compound metabolic proces...	6757	493	369.9	94	2.9e-16	1.7e-06	1.7e-06
28	GO:0006928	movement of cell or subcellular componen...	2210	133	120.98	2305	0.126	1.8e-06	1.8e-06
29	GO:0052696	flavonoid glucuronidation	9	0	0.49	6765	1	2.2e-06	2.2e-06
30	GO:0007399	nervous system development	2376	128	130.07	5193	0.594	2.8e-06	2.8e-06

## Sheet: GO_results_BP_Med
GO.ID	Term	Annotated	Significant	Expected	Rank in classicFisher	classicFisher	classicKS	elimKS
1	GO:0050911	detection of chemical stimulus involved ...	424	2	80.85	8648	1	< 1e-30
2	GO:0050907	detection of chemical stimulus involved ...	473	17	90.19	8649	1	< 1e-30
3	GO:0009593	detection of chemical stimulus	508	22	96.87	8650	1	< 1e-30
4	GO:0007608	sensory perception of smell	451	7	86	8651	1	< 1e-30
5	GO:0050906	detection of stimulus involved in sensor...	527	24	100.49	8652	1	< 1e-30
6	GO:0007606	sensory perception of chemical stimulus	522	26	99.54	8653	1	< 1e-30
7	GO:0051606	detection of stimulus	694	54	132.33	8654	1	< 1e-30
8	GO:0007186	G protein-coupled receptor signaling pat...	1355	133	258.37	8655	1	< 1e-30
9	GO:0007600	sensory perception	971	88	185.15	8656	1	< 1e-30
10	GO:0050877	nervous system process	1431	164	272.87	8647	1	2.4e-24
11	GO:0003008	system process	2216	302	422.55	8646	1	1.9e-21
12	GO:0032501	multicellular organismal process	7731	1326	1474.16	8644	1	8.9e-17
13	GO:0031047	gene silencing by RNA	737	43	140.53	8657	1	9.9e-14
14	GO:0016441	posttranscriptional gene silencing	713	40	135.96	8658	1	1.1e-13
15	GO:0035194	post-transcriptional gene silencing by R...	712	40	135.77	8659	1	1.2e-13
16	GO:0035195	gene silencing by miRNA	702	39	133.86	8660	1	1.4e-13
17	GO:0016458	gene silencing	796	58	151.78	8661	1	4.6e-12
18	GO:0023052	signaling	6652	1195	1268.42	8585	1	7.2e-12
19	GO:0007154	cell communication	6677	1199	1273.18	8588	1	1.0e-11
20	GO:0040029	regulation of gene expression, epigeneti...	860	68	163.99	8662	1	1.2e-11
21	GO:0018149	peptide cross-linking	59	8	11.25	7546	0.9	1.4e-11
22	GO:0007165	signal transduction	6135	1087	1169.83	8616	1	3.5e-11
23	GO:0050896	response to stimulus	9271	1735	1767.81	7525	0.89	2.8e-10
24	GO:0042221	response to chemical	4809	921	916.99	3978	0.44	6.0e-10
25	GO:0000395	mRNA 5'-splice site recognition	28	2	5.34	8349	0.98	1.8e-09
26	GO:0006334	nucleosome assembly	144	26	27.46	5562	0.65	6.8e-08
27	GO:0051716	cellular response to stimulus	7585	1410	1446.32	7761	0.92	1.8e-07
28	GO:0034728	nucleosome organization	183	32	34.89	6173	0.74	3.0e-07
29	GO:0006928	movement of cell or subcellular componen...	2210	392	421.41	8155	0.96	3.7e-07
30	GO:0002250	adaptive immune response	660	100	125.85	8571	1	4.0e-07

## Sheet: GO_results_BP_Low
GO.ID	Term	Annotated	Significant	Expected	Rank in classicFisher	classicFisher	classicKS	elimKS	Column1
1	GO:0009593	detection of chemical stimulus	508	9	46.46	7199	1	2.6e-29	2.6e-29
2	GO:0050907	detection of chemical stimulus involved ...	473	8	43.26	7197	1	2.9e-29	2.9e-29
3	GO:0050911	detection of chemical stimulus involved ...	424	1	38.78	7202	1	5e-29	5e-29
4	GO:0050906	detection of stimulus involved in sensor...	527	16	48.2	7191	1	1.4e-27	1.4e-27
5	GO:0007606	sensory perception of chemical stimulus	522	10	47.74	7198	1	1.9e-27	1.9e-27
6	GO:0007608	sensory perception of smell	451	3	41.25	7201	1	4.3e-27	4.3e-27
7	GO:0051606	detection of stimulus	694	33	63.47	7181	1	1.6e-25	1.6e-25
8	GO:0007186	G protein-coupled receptor signaling pat...	1355	56	123.92	7200	1	2.9e-23	2.9e-23
9	GO:0007600	sensory perception	971	48	88.8	7187	1	1.7e-20	1.7e-20
10	GO:0050896	response to stimulus	9271	773	847.87	7165	0.9999	1.6e-14	1.6e-14
11	GO:0032501	multicellular organismal process	7731	628	707.03	7177	1	2.1e-14	2.1e-14
12	GO:0003008	system process	2216	140	202.66	7188	1	4.2e-14	4.2e-14
13	GO:0050877	nervous system process	1431	79	130.87	7189	1	6.6e-14	6.6e-14
14	GO:0023052	signaling	6652	534	608.35	7173	1	8.6e-14	8.6e-14
15	GO:0007154	cell communication	6677	538	610.64	7171	1	3.1e-13	3.1e-13
16	GO:0007165	signal transduction	6135	488	561.07	7174	1	2.5e-12	2.5e-12
17	GO:0042221	response to chemical	4809	419	439.8	5985	0.8926	1.1e-11	1.1e-11
18	GO:0000395	mRNA 5'-splice site recognition	28	1	2.56	6371	0.932	2.3e-10	2.3e-10
19	GO:0051716	cellular response to stimulus	7585	638	693.68	7084	0.9983	2.5e-10	2.5e-10
20	GO:0018149	peptide cross-linking	59	10	5.4	236	0.0401	8.9e-10	8.9e-10
21	GO:0006334	nucleosome assembly	144	12	13.17	4240	0.675	2.2e-09	2.2e-09
22	GO:0034728	nucleosome organization	183	12	16.74	6218	0.917	4.3e-09	4.3e-09
23	GO:0052695	cellular glucuronidation	19	2	1.74	3144	0.5293	1.6e-08	1.6e-08
24	GO:0006928	movement of cell or subcellular componen...	2210	179	202.11	6737	0.9698	2.7e-08	2.7e-08
25	GO:0002250	adaptive immune response	660	38	60.36	7133	0.9996	1.1e-07	1.1e-07
26	GO:1901564	organonitrogen compound metabolic proces...	6757	671	617.95	35	0.0028	1.5e-07	1.5e-07
27	GO:0044267	cellular protein metabolic process	5257	533	480.77	23	0.0019	1.9e-07	1.9e-07
28	GO:0006335	DNA replication-dependent nucleosome ass...	32	2	2.93	5211	0.8041	4e-07	4e-07
29	GO:0034723	DNA replication-dependent nucleosome org...	32	2	2.93	5212	0.8041	4e-07	4e-07
30	GO:1990868	response to chemokine	95	7	8.69	5033	0.7769	4.4e-07	4.4e-07

## Sheet: GO_results_BP_NONE_POS
GO.ID	Term	Annotated	Significant	Expected	Rank in classicFisher	classicFisher	classicKS	elimKS	Column1
1	GO:0050911	detection of chemical stimulus involved ...	424	0	18.95	5846	1	3.3e-23	3.3e-23
2	GO:0050907	detection of chemical stimulus involved ...	473	7	21.14	5816	1	1.3e-22	1.3e-22
3	GO:0009593	detection of chemical stimulus	508	9	22.71	5806	1	1.9e-22	1.9e-22
4	GO:0007608	sensory perception of smell	451	1	20.16	5845	1	5e-22	5e-22
5	GO:0050906	detection of stimulus involved in sensor...	527	9	23.56	5810	1	1.4e-21	1.4e-21
6	GO:0007606	sensory perception of chemical stimulus	522	9	23.33	5808	1	2.3e-20	2.3e-20
7	GO:0051606	detection of stimulus	694	19	31.02	5696	0.99	2.6e-20	2.6e-20
8	GO:0007186	G protein-coupled receptor signaling pat...	1355	35	60.57	5817	1	1.8e-16	1.8e-16
9	GO:0007600	sensory perception	971	27	43.4	5758	1	2.4e-15	2.4e-15
10	GO:0050896	response to stimulus	9271	337	414.42	5843	1	3.8e-15	3.8e-15
11	GO:0042221	response to chemical	4809	168	214.97	5820	1	7.8e-14	7.8e-14
12	GO:0023052	signaling	6652	230	297.35	5834	1	1.4e-12	1.4e-12
13	GO:0007154	cell communication	6677	231	298.47	5835	1	3.1e-12	3.1e-12
14	GO:0018149	peptide cross-linking	59	1	2.64	5174	0.93	5.5e-12	5.5e-12
15	GO:0032501	multicellular organismal process	7731	306	345.58	5767	1	1.5e-11	1.5e-11
16	GO:0007165	signal transduction	6135	206	274.24	5839	1	4.2e-11	4.2e-11
17	GO:0051716	cellular response to stimulus	7585	278	339.06	5831	1	3.2e-10	3.2e-10
18	GO:0003008	system process	2216	71	99.06	5797	1	5.5e-10	5.5e-10
19	GO:0000395	mRNA 5'-splice site recognition	28	2	1.25	1834	0.36	3e-09	3e-09
20	GO:0006334	nucleosome assembly	144	7	6.44	2462	0.47	3.4e-09	3.4e-09
21	GO:0007156	homophilic cell adhesion via plasma memb...	168	11	7.51	584	0.13	8.1e-09	8.1e-09
22	GO:0050877	nervous system process	1431	45	63.97	5741	1	8.4e-09	8.4e-09
23	GO:0034728	nucleosome organization	183	8	8.18	3041	0.58	1.2e-08	1.2e-08
24	GO:0044267	cellular protein metabolic process	5257	227	234.99	4014	0.75	3.3e-08	3.3e-08
25	GO:1901564	organonitrogen compound metabolic proces...	6757	302	302.05	2732	0.51	3.4e-08	3.4e-08
26	GO:0098742	cell-cell adhesion via plasma-membrane a...	273	13	12.2	2339	0.45	6.2e-08	6.2e-08
27	GO:0006464	cellular protein modification process	4152	174	185.6	4609	0.85	7.6e-08	7.6e-08
28	GO:0036211	protein modification process	4152	174	185.6	4610	0.85	7.6e-08	7.6e-08
29	GO:0019883	antigen processing and presentation of e...	22	0	0.98	5847	1	1.8e-07	1.8e-07
30	GO:0006928	movement of cell or subcellular componen...	2210	74	98.79	5760	1	3e-07	3e-07
