# Supplementary material for: Host transcriptional responses in nasal swabs identify potential SARS-CoV-2 infection in PCR negative patients
Source: iScience. 2022 Oct 7;25(11):105310. doi: 10.1016/j.isci.2022.105310 (PMC9540688; doi:10.1016/j.isci.2022.105310)
Supplement: Data S3. Spreadsheet of FSGEA results from gene expression values (separated by viral load) [file mmc4.xlsx]

## Sheet: GSEA_C5_3_MedvsNone
Column1	pathway	pval	padj	log2err	ES	NES	size	leadingEdge
1	GO_14_3_3_PROTEIN_BINDING	0.0933078	0.515838	0.287805	0.301386	1.34829	31	c("HLA-F", "HDAC7", "DAB2IP", "KIF13B", "SYNPO2", "TBC1D22B", "AKT1", "PRKCE", "FOXK1")
2	GO_1_ACYLGLYCEROL_3_PHOSPHATE_O_ACYLTRANSFERASE_ACTIVITY	0.165888	0.723928	0.112379	-0.459263	-1.272	15	c("ABHD5", "MBOAT2", "LPCAT2", "PNPLA3", "CRLS1", "TAZ", "GPAT3", "AGPAT2", "LPCAT1")
3	GO_2_IRON_2_SULFUR_CLUSTER_BINDING	0.0286369	0.22164	0.287857	-0.499965	-1.47558	21	c("ISCA1", "CIAPIN1", "ISCU", "GLRX2", "CISD2", "NDUFS1", "CISD1", "FECH", "NDUFV2", "RFESD", "CISD3", "SDHB", "XDH", "UQCRFS1", "ISCA2", "GLRX5", "AOX1", "FXN")
4	GO_2_OXOGLUTARATE_DEPENDENT_DIOXYGENASE_ACTIVITY	0.25079	0.894715	0.0817516	-0.33626	-1.15271	46	c("PLOD2", "P4HB", "ALKBH2", "TET1", "EGLN2", "BBOX1", "TRMT9B", "PHYH", "P3H1", "HSPBAP1", "KDM7A", "P3H3", "P4HA1", "TMLHE", "ASPH", "ALKBH3", "P3H2", "RIOX1", "EGLN1", "P4HA2", "ALKBH8", "KDM8", "ALKBH1", "KDM4A", "JMJD7", "EGLN3", "TYW5", "KDM4B", "ALKBH5", "FTO", "JMJD6", "PLOD1")
5	GO_2_OXOGLUTARATE_METABOLIC_PROCESS	0.594688	1	0.0443293	-0.323706	-0.908511	16	c("ADHFE1", "PHYH", "IDH1", "L2HGDH", "AADAT", "DLD", "KYAT3", "MRPS36", "GOT2", "DLST", "D2HGDH")
6	GO_3_5_DNA_HELICASE_ACTIVITY	0.386517	1	0.063079	-0.365122	-1.06463	19	c("MCM6", "BLM", "GINS4", "DHX9", "ACTR8", "WRN", "FANCM", "ACTR5", "FBH1", "RECQL")
7	GO_3_5_EXONUCLEASE_ACTIVITY	0.506276	1	0.0471642	-0.283266	-0.986889	53	c("ERI1", "RAD1", "ANGEL1", "EXOSC9", "TATDN1", "EXOSC7", "PNLDC1", "APLF", "REXO2", "EXD3", "APEX2", "WRN", "MRE11", "PARN", "XRN2", "EXOSC3", "EXOSC5", "DIS3L")
8	GO_3_PHOSPHOADENOSINE_5_PHOSPHOSULFATE_METABOLIC_PROCESS	0.0433295	0.300961	0.231127	-0.51022	-1.44714	17	c("SULT2B1", "PAPSS2", "SULT1E1", "SLC26A2", "TPST2", "SULT1B1", "BPNT1", "PAPSS1")
9	GO_3_UTR_MEDIATED_MRNA_DESTABILIZATION	0.0760639	0.449379	0.287805	0.397267	1.48477	16	c("MOV10", "UPF1", "PLEKHN1", "ZC3H12A", "ZC3H12D", "KHSRP", "CPEB3", "ZFP36L2", "ZFP36")
10	GO_3_UTR_MEDIATED_MRNA_STABILIZATION	0.608	1	0.159647	0.231804	0.879334	17	c("MYD88", "ELAVL4", "TENT4B", "HNRNPC", "RBM10")
11	GO_4_IRON_4_SULFUR_CLUSTER_BINDING	0.909283	1	0.0183209	-0.205269	-0.6956	42	c("ACO1", "NUBPL", "DNA2", "CIAPIN1", "ISCU", "LIAS", "NDUFS1", "NFU1", "RSAD1", "DPYD", "TYW1", "PPAT", "SDHB", "NUBP2", "ERCC2", "POLA1", "ISCA2", "NUBP1", "MOCS1", "MUTYH")
12	GO_5_3_EXONUCLEASE_ACTIVITY	0.392857	1	0.213928	0.269036	1.04568	19	c("XRN1", "DCLRE1C", "PLD4")
13	GO_90S_PRERIBOSOME	0.995633	1	0.0142522	-0.144822	-0.460816	29	c("UTP4", "TBL3", "UTP20", "HEATR1", "FP565260.1", "WDR12", "IMP4", "IMP3", "UTP18")
14	GO_9PLUS0_NON_MOTILE_CILIUM	0.934959	1	0.0135373	-0.191746	-0.718968	97	c("PCDHB15", "MAP1B", "PCDHB13", "GUCA1B", "TMEM237", "GNAQ", "CDHR1", "RRH", "PHYH", "SEPTIN2", "SMO", "CERKL", "IQCB1", "GUCY2F", "TOPORS", "CACNA1F", "OPN3", "MERTK", "ROM1", "IFT20", "FAM161A", "CIB2", "CFAP410", "PDE6A", "CNGA1", "GNAT1", "GRK7", "ABCA4", "NPHP1", "C4orf47", "BBS4", "PDE6B", "NAPEPLD", "IFT80", "IFTAP")
15	GO_9PLUS2_MOTILE_CILIUM	0.4059	1	0.0560596	-0.27916	-1.04209	90	c("ATP1A1", "ABHD2", "ATP1B3", "VPS13A", "GSTM3", "WBP2NL", "RNF38", "CATSPERD", "SEPTIN2", "DNAH5", "CUL3", "PMFBP1", "HYAL3", "DDX6", "SLC26A6", "SLC9B2", "SLIRP", "FSIP2", "IFT88")
16	GO_ACETYLGALACTOSAMINYLTRANSFERASE_ACTIVITY	0.83833	1	0.0240742	-0.227883	-0.7628	39	c("B3GALT5", "ABO", "GALNT1", "B3GNT10", "GALNT11", "B3GNT5", "GALNT2", "GALNT14", "B3GNT9", "GALNT4", "CSGALNACT1", "B3GNT8", "B3GALT1", "CHPF", "GALNT6", "B3GALNT1", "GALNT18", "B3GNT6", "B3GNT2", "GALNT13", "GALNT17", "GALNT7", "CSGALNACT2", "GBGT1")
17	GO_ACETYLGLUCOSAMINYLTRANSFERASE_ACTIVITY	0.499473	1	0.0481184	-0.288944	-0.986247	45	c("B3GLCT", "EXTL3", "PIGP", "PIGA", "EOGT", "B3GALT5", "ALG13", "EXT2", "LFNG", "B3GNT10")
18	GO_ACETYLTRANSFERASE_ACTIVITY	0.923703	1	0.0146011	-0.19457	-0.72632	90	c("ING3", "HGSNAT", "KAT8", "HADHA", "TAF10", "ACAT2", "KAT7", "KANSL2", "SMARCE1", "ESCO1", "NAA30", "LPCAT2", "KAT6B", "NAA16", "TADA2A", "TAF12", "NAA10", "PAFAH1B2")
19	GO_ACETYL_COA_BIOSYNTHETIC_PROCESS	0.292096	0.952214	0.0780892	-0.380919	-1.12423	21	c("PDK3", "PDK1", "PDPR", "ACSS2", "MPC1", "MPC2", "PDK4", "DLD", "MLYCD")
20	GO_ACETYL_COA_BIOSYNTHETIC_PROCESS_FROM_PYRUVATE	0.170561	0.733254	0.110565	-0.456154	-1.26339	15	c("PDK3", "PDK1", "PDPR", "MPC1", "MPC2", "PDK4", "DLD")
21	GO_ACETYL_COA_METABOLIC_PROCESS	0.409237	1	0.0582216	-0.315161	-1.04539	36	c("PDK3", "AASS", "PDK1", "PDPR", "MVK", "ACSS2", "MPC1", "MPC2", "AADAT", "PDK4", "DLD", "MLYCD")
22	GO_ACIDIC_AMINO_ACID_TRANSPORT	0.256517	0.899426	0.0799859	-0.330861	-1.15283	51	c("SLC1A1", "NTRK2", "GLS2", "SLC12A2", "SLC25A13", "ARL6IP1", "VAMP2", "GRM2", "ITGB1", "GJA1", "SLC6A13", "SLC38A2", "APBA1", "ARL6IP5", "NF1", "RIMS1", "STXBP1", "ADORA2A")
23	GO_ACID_AMINO_ACID_LIGASE_ACTIVITY	0.631461	1	0.0403295	-0.309494	-0.902431	19	c("GSS", "TTLL1", "TTLL3", "PAICS", "TTLL13P", "GCLM", "CARNS1", "TTLL9", "TTLL7", "GHDC", "TTLL6", "TPGS1", "PPCS", "TTL", "TTLL5", "TTLL11", "TTLL4")
24	GO_ACID_SECRETION	0.77907	1	0.170932	0.191213	0.835824	29	c("P2RX7", "ABAT", "SLC22A16", "STARD10", "HIP1R", "HRH2", "SNX10", "SLC9A3R1", "NTSR1", "PTGER3", "SLC51A", "SV2A", "OPRL1", "OXTR", "SGK1", "DRD2", "CES1", "SLC26A7", "TRPV1", "ABCB11", "KCNQ1", "NMU", "ABCB4", "SLC51B", "NF1", "GHRL", "APBA1", "SLC9A4", "SLC26A6")
25	GO_ACID_THIOL_LIGASE_ACTIVITY	0.281674	0.938624	0.0793435	-0.376872	-1.14349	24	c("SUCLG1", "ACSS3", "SLC27A4", "ACSBG1", "SLC27A2", "ACSS2", "SUCLA2", "ACSL4", "SLC27A3", "AASDH", "ACSM1", "ACSF2", "ACSL3")
26	GO_ACROSOMAL_MEMBRANE	0.662132	1	0.0385579	-0.306866	-0.876937	18	c("CAV2", "CD46", "CAV1", "HYAL3", "TMEM190", "RND2", "IZUMO1", "TRIP11", "TMEM95", "BSG", "CCDC136", "ATP8B3", "PCSK4", "CFAP65", "TEKT3", "PLA1A")
27	GO_ACROSOMAL_VESICLE	0.666325	1	0.0334562	-0.245579	-0.905187	77	c("ABHD2", "CAV2", "ATP6V1E2", "CD46", "RCBTB2", "CAV1", "KNL1", "PLA2G10", "CXADR", "VDAC2", "HYAL3", "CRCP", "SLIRP", "ICA1L", "KIT", "TSSK1B", "TRIM36", "SH3GL3", "DLD", "CEP131", "RAB3A", "TMEM190", "RND2", "IZUMO1", "PRKACA", "POMT1", "LOXL1", "SCNN1A", "TRIP11", "BMF")
28	GO_ACROSOME_REACTION	0.07828	0.456936	0.165657	-0.437796	-1.36678	27	c("ABHD2", "CACNA1H", "POMZP3", "PLA2G10", "HYAL3", "ZP3", "GLRB", "ROPN1B", "TRIM36", "CCDC87", "RIMS1", "STXBP1", "PLCD4", "RAB3A")
29	GO_ACTININ_BINDING	0.686047	1	0.183024	0.200107	0.86839	28	c("CSRP1", "RELA", "PALLD", "TTN", "SYNPO2", "NFKB1", "MAGI1", "MYPN")
30	GO_ACTIN_BASED_CELL_PROJECTION	0.976	1	0.00730167	-0.176317	-0.693683	189	c("APP", "ANTXR1", "CTSV", "SLC26A2", "PDGFA", "VIL1", "CD302", "TENM2", "ANGPT1", "ATP7A", "ERMN", "FMN2", "SLC4A7", "IQGAP2", "PPP1R9A", "ACP3", "CTNNB1", "ITGAV", "CDHR2", "TEK", "SLC27A4", "HYAL2", "TBC1D10A", "MAP2", "CXADR", "NGDN", "ITGB1", "TWF1", "LOXHD1", "MYO1A", "FSCN2", "PAFAH1B1", "NFASC", "CD44", "PDPN", "DYNC1H1", "MYO1B", "PALM", "ATP6V1A", "ATP8B1", "TWF2", "UBE2K", "STRCP1", "C…
31	GO_ACTIN_CYTOSKELETON_REORGANIZATION	0.146416	0.678635	0.249247	0.20013	1.15528	94	c("MDK", "CSF1R", "CSF3", "EPS8", "CD2AP", "PIP5K1A", "ABL2", "PLEK2", "SHC1", "TRPM2", "PTPN1", "MCU", "S1PR2", "PTK2B", "BAIAP2L1", "ABL1", "CTTN", "STAP1", "BAIAP2", "EZR")
32	GO_ACTIN_DEPENDENT_ATPASE_ACTIVITY	0.0237592	0.193298	0.352488	0.394519	1.66174	23	c("MYH7", "MYH14", "MYO1E", "MYO1G", "MYO5A", "MYO10", "MYO5B", "MYH9", "MYO7A", "MYO1F", "MYO19", "MYH10")
33	GO_ACTIN_FILAMENT	0.951613	1	0.0112107	-0.184061	-0.697085	108	c("NCKAP1", "RHOQ", "RAC3", "AIF1L", "GDPD2", "GJB6", "GAS2", "LDB3", "PLS3", "TEK", "ARPC3", "DPYSL3", "TMOD1", "WIPF3", "IQGAP1", "TWF1", "SPECC1L", "MYO1A")
34	GO_ACTIN_FILAMENT_BASED_MOVEMENT	0.907258	1	0.0152836	-0.200419	-0.763779	114	c("ATP1A1", "DSG2", "SCN4B", "VIL1", "CACNA2D1", "CAV1", "DSP", "DSC2", "NUP155", "PARVA", "TMOD1", "WIPF3", "KCND3", "MYO1A", "GJA1", "EMP2", "TNNC1", "CACNA1D", "PDPN", "MYO1B", "AKAP9", "STC1", "SNTA1", "SCN2B", "FRMD6", "FGF12", "SUN2", "MYO6", "ATP2A2", "TNNI2", "PKP2", "FNBP1L", "SUMO1")
35	GO_ACTIN_FILAMENT_BASED_TRANSPORT	0.503876	1	0.173748	0.237157	0.974587	21	c("MYO1E", "ACTN4", "MYO1G", "MYO5A", "MYO5B", "MYO7A", "MYO1F", "MYO19")
36	GO_ACTIN_FILAMENT_BINDING	0.436093	1	0.203509	0.158551	1.09835	186	c("NEXN", "ADD2", "MISP", "MYH7", "FMNL3", "MYO18A", "UTRN", "MYH14", "RCSD1", "KPTN", "LASP1", "ABL2", "MYO1E", "ACTN4", "MYO1G", "ANXA6", "CAPG", "CORO1A", "MARCKS", "TTN", "AIF1", "FLII", "VILL", "MYO5A", "SHROOM3", "MYO10", "FMNL2", "ABL1", "CTTN", "FMNL1", "MYO5B", "CFL1", "COTL1", "EZR", "CORO1C", "TPM3")
37	GO_ACTIN_FILAMENT_BUNDLE	0.396304	1	0.0576091	-0.291946	-1.06351	68	c("LPP", "VIL1", "MYL9", "FAM107A", "PGM5", "SORBS1", "CRYAB", "LDB3", "PLS3", "TEK", "RFLNB")
38	GO_ACTIN_FILAMENT_BUNDLE_ORGANIZATION	1	1	0.00288973	-0.139475	-0.540881	143	c("ELN", "VIL1", "TGFBR1", "PPM1F", "AIF1L", "FAM107A", "FMN2", "PPP1R9A", "SORBS1", "PLS3", "ARHGAP28", "CUL3", "BAIAP2L2", "DPYSL3", "RFLNB", "WNT4", "SH3PXD2B", "PRKN", "SERPINF2", "FSCN2")
39	GO_ACTIN_FILAMENT_DEPOLYMERIZATION	0.5	1	0.300682	0.185708	0.976916	54	c("ADD2", "EPS8", "SPTBN5", "CAPG", "FLII", "SPTBN1", "VILL", "SPTBN2", "CARMIL2", "CFL1", "TRIOBP", "SWAP70", "MICAL1", "CRACD", "SPTAN1", "CAPZA1", "PLEK")
40	GO_ACTIN_FILAMENT_ORGANIZATION	1	1	0	-0.120933	-0.490743	393	c("ELN", "NCKAP1", "SEMA5A", "VIL1", "TGFBR1", "PPM1F", "HAX1", "RAC3", "ARPC1A", "CAP2", "AIF1L", "ALOX15", "FAM107A", "ERMN", "GDPD2", "FMN2", "BRK1", "IQGAP2", "WASF3", "PPP1R9A", "GAS2", "SORBS1", "ANG", "RHOBTB3", "ARFGEF1", "ESAM", "DSTN", "NCK2", "PFN4", "CCL24", "PLS3", "ARHGAP28", "WHAMMP3", "JMY", "CUL3", "BAIAP2L2", "ARPC3", "DPYSL3", "RFLNB", "RASA1", "DIAPH3", "FHOD3", "TMOD1", "PRKC…
SLIT2, "ALDOA")
41	GO_ACTIN_FILAMENT_SEVERING	0.463235	1	0.176694	0.261193	0.976197	16	c("CAPG", "FLII", "VILL", "SRGAP2", "FMNL1", "CFL1")
42	GO_ACTIN_MEDIATED_CELL_CONTRACTION	0.480163	1	0.0483118	-0.270669	-1.00649	84	c("ATP1A1", "DSG2", "SCN4B", "VIL1", "CACNA2D1", "CAV1", "DSP", "DSC2", "NUP155", "PARVA", "TMOD1", "KCND3", "GJA1", "EMP2", "TNNC1", "CACNA1D", "PDPN", "AKAP9", "STC1", "SNTA1", "SCN2B", "FRMD6", "FGF12")
43	GO_ACTIN_MONOMER_BINDING	0.053823	0.354012	0.321776	0.373146	1.48649	20	c("TMSB10", "TMSB4X", "ABL2", "CORO1A", "TMSB4Y", "ABL1", "MRTFA", "PFN1", "PRKCE")
44	GO_ACTIN_NUCLEATION	0.62	1	0.0381629	-0.269051	-0.929978	49	c("NCKAP1", "VIL1", "ARPC1A", "BRK1", "IQGAP2", "WASF3", "WHAMMP3", "JMY", "ARPC3")
45	GO_ACTIN_POLYMERIZATION_OR_DEPOLYMERIZATION	0.988	1	0.00523322	-0.171173	-0.675854	205	c("ELN", "NCKAP1", "SEMA5A", "VIL1", "HAX1", "ARPC1A", "CAP2", "ALOX15", "FAM107A", "BRK1", "IQGAP2", "WASF3", "PPP1R9A", "ANG", "ARFGEF1", "ESAM", "DSTN", "NCK2", "PFN4", "CCL24", "ARHGAP28", "WHAMMP3", "JMY", "BAIAP2L2", "ARPC3", "RASA1", "DIAPH3", "FHOD3", "TMOD1")
46	GO_ACTION_POTENTIAL	0.50152	1	0.0461379	-0.264554	-0.99365	98	c("ATP1A1", "DSG2", "CLCN1", "CD36", "SCN4B", "NTRK2", "KCNMB4", "GNAQ", "CACNA2D1", "CAV1", "DSP", "DSC2", "NUP155", "CACNA1H", "CXADR", "SCN11A", "KCND3", "GRIK2", "GJA1", "CACNA1D", "AKAP9", "GBA", "SNTA1", "SCN2B", "FGF12", "KCNMB2", "ATP2A2", "SLC4A3", "PKP2", "SCN8A", "SUMO1", "ANK3", "PTPN3", "KCNIP2", "RYR2", "GPR35", "SRI", "FKBP1B", "KCNE1B", "KCNQ1")
47	GO_ACTIVATED_T_CELL_PROLIFERATION	0.000228581	0.00378852	0.518848	0.467753	2.19563	36	c("LGALS9", "BTN3A1", "PDCD1LG2", "CD274", "IGF1", "BTN2A2", "FYN", "IL2RA", "IL12RB1", "ICOSLG", "ABL1", "CASP3", "CRTAM", "SATB1")
48	GO_ACTIVATING_TRANSCRIPTION_FACTOR_BINDING	0.0625337	0.394626	0.287805	0.271652	1.45068	59	c("IFI27", "CIITA", "HDAC7", "LMO2", "PTMA", "RELA", "RB1", "JUN", "NFE2L2", "EOMES", "MYC", "HCFC1", "SMAD3", "CREBBP", "SIN3A", "DGKQ")
49	GO_ACTIVATION_OF_ADENYLATE_CYCLASE_ACTIVITY	0.268908	0.919477	0.252961	0.28616	1.13997	20	c("ADORA3", "CALM3", "ADCY7")
50	GO_ACTIVATION_OF_CYSTEINE_TYPE_ENDOPEPTIDASE_ACTIVITY_INVOLVED_IN_APOPTOTIC_PROCESS	0.0317033	0.240787	0.321776	0.247349	1.41796	80	c("PML", "TNFSF10", "BCL2L13", "FASLG", "CASP10", "LCK", "JAK2", "NOD1", "CFLAR", "TNF", "PMAIP1", "BAK1")
51	GO_ACTIVATION_OF_GTPASE_ACTIVITY	0.50217	1	0.143903	0.172104	0.977337	91	c("RABGAP1L", "CXCL13", "RANGAP1", "TBC1D1", "ABR", "PIP5K1A", "CCR7", "APC2", "ADPRH", "EPHA2", "PTK2B", "TBC1D22B", "RCC2", "ARHGAP45", "PLEKHG4", "TBC1D2", "CORO1C", "RASGRP1", "TBC1D9B", "ARHGAP25", "GMIP")
52	GO_ACTIVATION_OF_INNATE_IMMUNE_RESPONSE	2.58755e-09	1.40188e-07	0.774939	0.382973	2.31265	132	c("PSMB9", "PSMB8", "ZBP1", "IFI16", "PSME2", "TRIM5", "MUC13", "PSME1", "CARD11", "MUC4", "MUC16", "MUC2", "MUC3A", "PYHIN1", "PSMA4", "FYN", "CD209", "MUC1", "PSMB10", "MNDA", "PSMC3", "RELA", "FFAR2", "CGAS", "AIM2", "PSME3", "FCER1G", "PSMC4", "HEXIM1", "NFKB1", "IKBKB", "LYN", "PSMC5", "MUC20", "BCL10", "MUC19", "PRKACB", "CLEC4D", "PSMD11", "CREBBP", "SIN3A")
53	GO_ACTIVATION_OF_JUN_KINASE_ACTIVITY	0.664876	1	0.0358449	-0.266678	-0.884569	36	c("WNT5A", "MAP3K2", "MAP3K20", "HACD3", "MAP3K12", "ERN1", "MAP3K21", "MAP2K4")
54	GO_ACTIVATION_OF_MAPKK_ACTIVITY	0.881981	1	0.0201955	-0.214518	-0.73221	45	c("EGFR", "TGFBR1", "F2R", "MAP3K2", "MAP3K20", "MAPK1", "MAP3K12", "KIDINS220", "MAP3K21", "MAP3K3")
55	GO_ACTIVATION_OF_MAPK_ACTIVITY	0.0745143	0.445505	0.287805	0.202985	1.20718	135	c("CD74", "SAA1", "UBB", "IGF1", "MADD", "GDF15", "MAP3K13", "NOD1", "P2RX7", "DAB2IP", "MLKL", "MAP4K1", "UBC", "INAVA", "SHC1", "PEA15", "TNF", "PKN1", "THBS1", "MAP3K10", "KARS1", "PTPN1", "IRAK1", "S1PR2", "TAOK2", "ERN2", "DUSP5", "MUC20")
56	GO_ACTIVATION_OF_NF_KAPPAB_INDUCING_KINASE_ACTIVITY	0.832	1	0.134273	0.189121	0.717418	17	c("TLR3", "TRAF4", "IRAK1", "TNFSF15", "TRAF2")
57	GO_ACTIVATION_OF_PHOSPHOLIPASE_C_ACTIVITY	0.338636	1	0.0701132	-0.362919	-1.09266	23	c("EGFR", "NTRK2", "GNAQ", "ANG", "PHB2")
58	GO_ACTIVATION_OF_PROTEIN_KINASE_B_ACTIVITY	0.256891	0.899426	0.0828962	-0.372382	-1.16255	27	c("WNT5A", "NTF3", "PINK1", "ANG", "MT3", "NRG1", "OSBPL8", "ADRA2B")
59	GO_ACTIVE_ION_TRANSMEMBRANE_TRANSPORTER_ACTIVITY	0.0241188	0.194922	0.352488	-0.336682	-1.31898	171	c("SLC16A7", "PCYOX1", "ATP1A1", "SLC25A3", "SLC5A1", "TMCO3", "SLC10A3", "ATP1B3", "ABCC4", "SLC33A1", "SLC24A3", "SLC6A15", "SLC15A1", "SLC26A2", "SLC1A1", "SLC26A5", "SLC2A13", "CLCN5", "ATP6V1E2", "ATP8A1", "SLCO4C1", "SLC13A2", "ATP7A", "ATP2C1", "SLC12A2", "SLC4A7", "SLC25A6", "SLC4A8", "SLC38A1", "SLC9A5", "ATP2B1", "ABCC9", "SLC5A12", "ABCC3", "SLCO2A1", "CLCN4", "CLCN3", "SLC18A2", "SLC2…
SLCO1A2, "SLC5A8", "ATP2A3", "SLC9A4", "ATP6V1A", "SLC9A9", "SLC23A1", "SLC22A1", "SLC10A6", "SLC9A6", "SLC41A1", "SLC28A3", "SLC12A9", "ATP2C2", "SLC19A1", "SLC37A4", "SLC9A3", "SLC6A4", "SLC26A9", "SLCO1B3", "SLC25A11", "ATP2A2", "SLC4A3", "SLC45A3", "ATP6V0A1")
60	GO_ACTIVE_TRANSMEMBRANE_TRANSPORTER_ACTIVITY	0.01998	0.168941	0.323471	-0.316333	-1.26635	267	c("SLC16A7", "PCYOX1", "ATP1A1", "SLC25A3", "SLC5A1", "TOMM20", "TMCO3", "SLC10A3", "ATP1B3", "SLC35E3", "ABCC4", "SLC25A16", "SLC16A2", "SLC33A1", "SLC24A3", "SLC6A15", "SLC16A12", "SLC15A1", "SLC26A2", "SLC1A1", "SLC26A5", "SLC2A13", "CLCN5", "SLC1A4", "ATP6V1E2", "ATP8A1", "LMBRD1", "SLC35D2", "SLCO4C1", "SLC13A2", "ATP7A", "ABCD3", "TIMM17B", "ATP2C1", "SLC12A2", "SLC16A14", "SLC4A7", "ABCA11…
SLC47A2, "ATP2B1", "SLC25A10", "ABCC9", "SLC5A12", "ABCC3", "MFSD4B", "SLC16A11", "CDH17", "SLCO2A1", "CLCN4", "CLCN3", "SLC35E1", "TIMM23B", "SLC18A2", "SLC36A4", "SLC26A6", "SLC9B2", "SLC39A8", "SLC15A2", "SLC9A7", "SLC6A13", "SLC39A14", "ABCA3", "SLC47A1", "SLC9A2", "SLC38A2", "SLC13A4", "SLCO1A2", "SLC5A8", "ATP2A3", "SLC9A4", "ATP6V1A", "SLC9A9", "SLC23A1")
61	GO_ACTIVIN_BINDING	0.985981	1	0.0196776	-0.181681	-0.503193	15	TGFBR1
62	GO_ACTIVIN_RECEPTOR_SIGNALING_PATHWAY	0.434498	1	0.0561767	-0.330686	-1.04336	28	c("LEMD3", "TGFBR1", "CSNK2B", "SMAD2", "DACT2")
63	GO_ACTOMYOSIN	0.968205	1	0.0112107	-0.170635	-0.625386	72	c("LPP", "MYL9", "FAM107A", "PGM5", "SORBS1", "LDB3", "TEK")
64	GO_ACTOMYOSIN_STRUCTURE_ORGANIZATION	0.998999	1	0.00250132	-0.137588	-0.539101	166	c("ELN", "TGFBR1", "PPM1F", "PPP1R9A", "PGM5", "SORBS1", "LDB3", "RTKN", "TRPM7", "KLHL41", "KIF23", "ARHGAP28", "CUL3", "FHOD3", "OBSL1", "TMOD1", "ITGB1", "WNT4", "SH3PXD2B", "SERPINF2", "PDCD6IP", "CFL2", "SFRP1", "MKKS", "TNFAIP1", "RHOA", "EPB41", "CSRP2", "ECT2", "FHDC1", "INPP5K", "PIK3R1", "EPB41L4A", "FRMD6", "MYLK3", "PPM1E", "LURAP1", "PFN2", "CORO2B", "NRAP", "PDGFRA", "SMAD4", "STMN1…
65	GO_ACUTE_INFLAMMATORY_RESPONSE	1.57114e-05	0.000374309	0.57561	0.363486	2.03891	81	c("C3", "APOL2", "PLSCR1", "CD163", "SAA1", "HLA-E", "NUPR1", "ASS1", "IL31RA", "SAA4", "SAA2", "DNASE1", "CD6", "TNF", "CCR7", "FFAR2", "FCER1G")
66	GO_ACUTE_INFLAMMATORY_RESPONSE_TO_ANTIGENIC_STIMULUS	0.000631537	0.00933144	0.477271	0.573499	2.17554	17	c("C3", "HLA-E", "IL31RA", "CD6", "CCR7", "FCER1G", "ICAM1", "GATA3", "FCGR2B", "IL20RB", "FUT7", "BTK")
67	GO_ACUTE_PHASE_RESPONSE	6.8818e-05	0.00137148	0.538434	0.49615	2.21959	31	c("APOL2", "PLSCR1", "CD163", "SAA1", "ASS1", "SAA4", "SAA2", "TNF")
68	GO_ACYLGLYCEROL_HOMEOSTASIS	0.640997	1	0.0400032	-0.306789	-0.90051	20	c("FITM2", "SLC25A27", "C1QTNF3", "NR1H3", "DGAT2", "PNPLA8", "APOA1", "ANGPTL4", "SCARB1", "LIPC")
69	GO_ACYLGLYCEROL_O_ACYLTRANSFERASE_ACTIVITY	0.116854	0.593257	0.134273	-0.453109	-1.32119	19	c("DGAT1", "ABHD5", "MBOAT2", "DGAT2", "LPCAT2", "PNPLA3", "CRLS1", "TAZ", "GPAT3", "AGPAT2", "LPCAT1")
70	GO_ACYL_COA_BINDING	0.0693182	0.423907	0.179782	-0.462637	-1.39288	23	c("ALDH6A1", "PANK1", "HADHA", "ACADL", "GCDH", "AC098591.2", "SCP2", "ACBD7", "PNPLA3", "ACOT11", "ACBD4")
71	GO_ADAPTATION_OF_SIGNALING_PATHWAY	0.804907	1	0.0307037	-0.279208	-0.773311	15	c("APELA", "NECAB2", "DNM1", "UBQLN2")
72	GO_ADAPTIVE_THERMOGENESIS	0.485915	1	0.0472587	-0.264291	-1.01177	122	c("PDGFC", "IGF1R", "DIO2", "THRA", "GRB10", "APPL2", "CD36", "PRKAB2", "GATM", "ELOVL6", "ALDH1A1", "CAV1", "KDM3A", "ACADL", "PEMT", "KSR2", "MFAP2", "NPR3", "NOVA1", "ADIPOR1", "NR1H3", "BMP8A", "SORL1", "PPARGC1A", "HDAC3", "GJA1")
73	GO_ADENYLATE_CYCLASE_ACTIVATING_G_PROTEIN_COUPLED_RECEPTOR_SIGNALING_PATHWAY	0.764948	1	0.0269563	-0.23111	-0.848725	76	c("ADGRG6", "GNAL", "PTGFR", "GNAQ", "PRKCA", "GPR161", "ADGRE3", "ADGRL2", "ADORA2B")
74	GO_ADENYLATE_CYCLASE_INHIBITING_G_PROTEIN_COUPLED_RECEPTOR_SIGNALING_PATHWAY	0.968685	1	0.0127959	-0.169628	-0.589225	50	c("GNAL", "P2RY1", "NPR3", "GRM2", "GPR37L1", "DRD4", "PALM", "OXER1", "ADRA2A", "HRH4", "CHRM3", "GNAI3", "GNAT1", "GPR37", "S1PR3")
75	GO_ADENYLYLTRANSFERASE_ACTIVITY	0.000146353	0.00262043	0.518848	0.532782	2.31207	28	c("OAS2", "OAS3", "OAS1", "TENT5A", "TENT4B", "KARS1")
76	GO_ADHERENS_JUNCTION	0.797392	1	0.0232248	-0.222109	-0.863945	151	c("ADAM10", "CDH11", "FAT2", "CDH2", "AJAP1", "NECTIN3", "MPP7", "NECTIN1", "DCHS1", "ALOX15B", "PGM5", "SORBS1", "KLHL24", "LDB3", "CTNNB1", "DSC2", "ESAM", "EIF4G2", "EFNA5", "LIN7B", "CXADR", "PVR")
77	GO_ADHERENS_JUNCTION_ORGANIZATION	0.0753138	0.448206	0.164406	-0.379393	-1.32549	54	c("ADAM10", "CDH11", "CDH2", "NECTIN3", "CDH13", "NECTIN1", "DCHS1", "DSP", "ANG", "CTNNB1", "CDH17", "PVR", "RASSF8", "CDH3", "BMP6")
78	GO_ADIPOSE_TISSUE_DEVELOPMENT	0.880597	1	0.0210003	-0.212816	-0.711324	38	c("PAXIP1", "TBL1XR1", "UMODL1", "KLF7", "SELENOM", "SH3PXD2B", "SORL1", "PPARGC1A", "DGAT2")
79	GO_ADP_BINDING	0.749196	1	0.0299907	-0.24841	-0.821861	35	c("ATP1A1", "P2RY1", "PRKAG1", "PGK1")
80	GO_ADRENAL_GLAND_DEVELOPMENT	0.839492	1	0.0280107	-0.262998	-0.738128	16	c("TSPO", "SMAD2", "WNT4", "INSR", "DKK3", "NF1", "PDGFRA", "APOA1", "PBX1")
81	GO_ADRENERGIC_RECEPTOR_BINDING	0.758503	1	0.0321428	-0.285259	-0.81519	18	c("UCHL1", "MAGI2", "NEDD4", "ADRA2A")
82	GO_ADRENERGIC_RECEPTOR_SIGNALING_PATHWAY	0.92757	1	0.0232958	-0.230415	-0.638171	15	c("LMBRD2", "ADRA2B", "GSK3A", "ADRA2A")
83	GO_ADULT_BEHAVIOR	0.925813	1	0.0143399	-0.194036	-0.723581	89	c("APP", "OXR1", "SLITRK6", "UCHL1", "RNF180", "DMRT3", "NRXN3", "HDAC2", "NLGN4X", "TMOD1", "DRD4", "PRKN", "SNCG", "PAFAH1B1", "GLRB", "UNC79", "HOMER2", "ADAM22", "GHRL", "FGF12", "WDR47", "GDNF", "INPP5F", "PBX3", "MECP2", "CHL1", "NCSTN", "SDK1", "ARCN1", "CHRNA5", "BBS4", "EFNB3", "BBS2", "IFT80", "NTAN1", "NRXN1", "FXN", "ALK", "PPP1R1B", "ZMPSTE24", "HTRA2")
84	GO_ADULT_LOCOMOTORY_BEHAVIOR	0.851929	1	0.0216519	-0.221051	-0.770212	51	c("APP", "OXR1", "SLITRK6", "UCHL1", "DMRT3", "TMOD1", "DRD4", "PRKN", "SNCG", "PAFAH1B1", "GLRB", "ADAM22", "FGF12", "WDR47", "GDNF", "INPP5F", "PBX3", "MECP2", "CHL1")
85	GO_AEROBIC_ELECTRON_TRANSPORT_CHAIN	0.465169	1	0.0543434	-0.346246	-1.0096	19	c("COX6A1", "COX8A", "COX6B1", "COX4I1", "COX15", "COX7B", "COX7C", "AFG1L", "NDUFA4")
86	GO_AEROBIC_RESPIRATION	0.0845214	0.483338	0.152145	-0.345164	-1.27914	82	c("CAT", "ACO1", "SUCLG1", "SDHD", "OXA1L", "UQCRHL", "NOP53", "IDH3A", "UQCRB", "SURF1", "COX6A1", "IDH1", "BNIP3", "COX8A", "SDHAF2", "NNT", "DHTKD1", "IDE", "MTFR1", "CS", "UQCRC2", "SDHA", "COX6B1", "SUCLA2", "COX4I1", "COX15", "MTFR2", "DLD", "COX7B", "MTFR1L", "UQCRH", "FH", "COX7C")
87	GO_AGGRESOME	0.61039	1	0.206588	0.201567	0.936583	34	c("RANGAP1", "SFMBT2", "ABI1", "PSAP", "PRKCQ", "SQSTM1", "HDAC6", "HSPB7", "DBF4B", "CABIN1")
88	GO_AGING	0.813187	1	0.0218679	-0.220715	-0.882663	257	c("EEF2", "TP63", "PRKDC", "SEC63", "CAT", "PPP3CA", "GNRH1", "TSPO", "P2RY1", "APP", "CTSV", "SERP1", "CANX", "CDK1", "FBXO4", "PRNP", "ROMO1", "EEF1E1", "SLC12A2", "OPA1", "MAPK1", "PPP1R9A", "GJB6", "MMP7", "CRYAB", "ZNF277", "OGG1", "KL", "ATP2B1", "PLA2R1", "GSS", "HMGA2", "MIF", "GJB2", "HYAL2", "MT-ATP6", "PDCD4", "GLRX2", "AMFR", "RWDD1", "FOXG1", "GPX4", "SRR", "ERO1A", "TFCP2L1", "CISD2…
GSK3A, "MAP2K1", "IGFBP5", "KRAS", "HMGCR", "MSH6", "ALDH3A1", "ENO3", "SERPINF1")
89	GO_ALCOHOL_BINDING	0.885685	1	0.0184736	-0.20429	-0.736793	65	c("SULT2B1", "TSPO", "RBP1", "CDIPT", "CAV1", "ADAP1", "SCP2", "TRPC1", "OSBPL1A", "OSBPL8", "NR1H3", "CRABP2")
90	GO_ALCOHOL_BIOSYNTHETIC_PROCESS	0.168675	0.729992	0.101714	-0.300254	-1.16057	134	c("ACER3", "PPIP5K2", "P2RY1", "SPTLC1", "PCBD2", "DHCR7", "ACAT2", "ELOVL6", "SNCA", "ASAH1", "NSDHL", "MSMO1", "MBTPS2", "CFTR", "IMPA2", "CACNA1H", "ARV1", "CYP51A1", "CYP27A1", "PTS", "CYP27B1", "NUS1", "HSD17B7", "SREBF2", "WNT4", "BMP6", "SQLE", "CYP2R1", "PLPP6", "SEC14L2", "EBP", "QDPR", "GPAM", "H6PD", "HMGCR", "IDI2", "MVK", "POR", "VDR", "NFYC", "SC5D", "GBA", "DHFR", "IP6K3", "PRKAA2"…
91	GO_ALCOHOL_CATABOLIC_PROCESS	0.32666	0.999242	0.0681513	-0.321664	-1.09636	44	c("ALDH2", "NUDT3", "SULT1E1", "IMPA2", "INPP5A", "CYP27A1", "SNX17", "MT3", "SULT1B1", "SYNJ1", "BPNT1")
92	GO_ALCOHOL_DEHYDROGENASE_NADPPLUS_ACTIVITY	0.944	1	0.125033	0.157992	0.599335	17	c("AKR1B10", "RDH13", "AKR1C1")
93	GO_ALCOHOL_METABOLIC_PROCESS	0.400599	1	0.0558265	-0.25519	-1.02869	315	c("CYP7B1", "ACER3", "CAT", "PPIP5K2", "SULT2B1", "ALDH2", "NUDT3", "P2RY1", "SPTLC1", "APP", "SULT1E1", "FMO5", "PCBD2", "RETSAT", "ADH6", "DPM1", "PNPLA4", "SDR16C5", "DHCR7", "ACAT2", "COQ3", "ELOVL6", "SNCA", "ALDH1A1", "ASAH1", "RDH5", "NSDHL", "MSMO1", "PLPP1", "MBTPS2", "CFTR", "IDH3A", "ACADL", "DGAT1", "IMPA2", "CACNA1H", "ARV1", "CYP51A1", "INPP5A", "CYP27A1", "CALM1", "IDH1", "SNX17", …
CUBN, "SYNJ1", "BPNT1", "SREBF2", "GDE1", "WNT4", "GALK1", "BMP6", "SQLE", "PLPP3", "CYP2R1", "PLCD1", "DGAT2", "PLPP6", "MINPP1", "SEC14L2", "EBP", "GNB3", "QDPR", "GPAM", "MTMR7", "H6PD", "HMGCR", "PLCB4", "IDI2", "MVK", "ACSS2", "POR", "VDR", "NFYC", "ALDH3A2", "ADH5", "SC5D", "GBA", "DHFR", "IP6K3", "PRKAA2", "ITPKA", "INPP5K", "DKK3", "FGFR1", "PLCD4", "CYP46A1")
94	GO_ALDEHYDE_DEHYDROGENASE_NAD_P_PLUS_ACTIVITY	0.0724299	0.43745	0.17822	-0.499528	-1.38352	15	c("ALDH7A1", "ALDH2", "ALDH1L2", "ALDH1A1", "ALDH1L1", "ALDH3A1", "ALDH3A2", "ADH5")
95	GO_ALDITOL_METABOLIC_PROCESS	0.758503	1	0.0321428	-0.285532	-0.815972	18	c("COQ3", "PLA2G4A", "GALK1", "DGAT2")
96	GO_ALDO_KETO_REDUCTASE_NADP_ACTIVITY	0.991982	1	0.0180135	-0.156214	-0.461043	21	c("AKR7A3", "AKR1E2", "ALDH3A1", "KCNAB3", "SPR", "AKR1C3", "DHRS13", "AKR7A2", "RDH11")
97	GO_ALPHA_ACTININ_BINDING	0.949599	1	0.0207818	-0.206453	-0.609318	21	c("LDB3", "MYOT", "CACNA1D", "ADORA2A", "PKD2", "NRAP")
98	GO_ALPHA_AMINO_ACID_BIOSYNTHETIC_PROCESS	0.592975	1	0.0393562	-0.266145	-0.944652	57	c("PLOD2", "AASS", "CTH", "MTHFD2L", "SERINC5", "GLS2", "SERINC3", "ADI1", "SHMT1", "OAT", "PHGDH")
99	GO_ALPHA_AMINO_ACID_CATABOLIC_PROCESS	0.793489	1	0.0242859	-0.223099	-0.829604	84	c("ALDH7A1", "AASS", "ALDH6A1", "FAH", "GLS2", "ADHFE1", "HYKK", "HIBCH", "CSAD", "SHMT1", "GCDH", "CRYM", "OAT", "AHCY", "HDC", "HAAO")
100	GO_ALPHA_AMINO_ACID_METABOLIC_PROCESS	0.576577	1	0.0391956	-0.249676	-0.977383	165	c("PLOD2", "ALDH7A1", "AASS", "ALDH6A1", "MSRA", "PFAS", "FAH", "CTH", "IYD", "ALDH5A1", "MTHFD2L", "SERINC5", "ATP7A", "GLS2", "ADHFE1", "HYKK", "HIBCH", "CSAD", "SERINC3", "ADI1", "SHMT1", "PEMT", "GCDH", "CTPS2", "CRYM", "OAT", "AHCY", "PHGDH", "AGMAT", "MTHFS", "HDC", "TST", "SRR", "HAAO", "MMUT", "SEPHS1", "SLC39A8", "QDPR", "ASNSD1", "SLC25A21")
101	GO_ALPHA_BETA_T_CELL_ACTIVATION	6.85748e-18	1.61792e-15	1.09593	0.51155	2.98951	130	c("RSAD2", "LGALS9", "HLA-A", "CD80", "HLA-E", "AP3D1", "LILRB1", "ITK", "CD274", "CD86", "NCKAP1L", "STAT6", "TBX21", "SASH3", "ZNF683", "SOCS1", "LGALS9B", "HSPH1", "EBI3", "IFNG", "ZAP70", "CD3E", "IRF4", "PSAP", "IL27", "ADA", "PRDM1", "GPR183", "SLAMF6", "PRKCQ", "RASAL3", "CD28", "IRF1", "BCL2", "BATF", "RUNX3", "IL12RB1", "SPN", "CTSL", "TCIRG1", "EOMES", "MTOR", "XCL1", "TCF7", "DOCK2", "…
SATB1, "CBFB", "LY9", "LOXL3")
102	GO_ALPHA_BETA_T_CELL_ACTIVATION_INVOLVED_IN_IMMUNE_RESPONSE	6.30347e-06	0.00016291	0.610527	0.430167	2.2743	56	c("LGALS9", "CD80", "CD86", "STAT6", "TBX21", "IFNG", "IRF4", "IL27", "GPR183", "SLAMF6", "BATF", "IL12RB1", "SPN", "EOMES", "MTOR", "JAK3", "ZC3H12A", "NFKBIZ", "IL6", "LY9", "LOXL3", "GATA3", "PTGER4")
103	GO_ALPHA_BETA_T_CELL_DIFFERENTIATION	6.335e-13	7.35463e-11	0.921426	0.505331	2.88266	93	c("RSAD2", "LGALS9", "CD80", "AP3D1", "ITK", "CD86", "NCKAP1L", "STAT6", "TBX21", "SASH3", "ZNF683", "SOCS1", "IFNG", "ZAP70", "IRF4", "PSAP", "IL27", "ADA", "PRDM1", "GPR183", "SLAMF6", "IRF1", "BCL2", "BATF", "RUNX3", "IL12RB1", "SPN", "CTSL", "EOMES", "MTOR", "TCF7", "TOX", "JAK3", "ABL1", "ZC3H12A", "NFKBIZ", "BCL11B", "IL6", "SH3RF1", "SATB1", "CBFB", "LY9", "LOXL3")
104	GO_ALPHA_BETA_T_CELL_PROLIFERATION	1.1665e-09	6.88047e-08	0.788187	0.656232	3.01531	35	c("LGALS9", "HLA-A", "HLA-E", "CD274", "LGALS9B", "EBI3", "ZAP70", "CD3E", "RASAL3", "CD28", "IRF1", "XCL1", "DOCK2", "ELF4", "LGALS9C", "SH3RF1")
105	GO_ALPHA_TUBULIN_BINDING	0.778733	1	0.0281515	-0.242141	-0.803182	36	c("SNCA", "SPAST", "CDK5R1", "PPARGC1A", "FAM110C", "TRIM36", "WASHC1", "WASH6P", "BEX4", "NDEL1", "DNAL1", "EFHC2", "TAOK1", "TBCEL", "BBS4", "ARL8B", "C9orf24", "TTLL7", "TRPV4")
106	GO_ALTERNATIVE_MRNA_SPLICING_VIA_SPLICEOSOME	0.522634	1	0.0449543	-0.26912	-0.985624	74	c("FAM172A", "SRSF6", "SFPQ", "MBNL3", "MAGOH", "ZC3H10", "KHDRBS3", "NOVA1", "SRSF8", "SREK1", "SRSF5", "SRSF1", "RBM17", "DHX9", "TRA2B", "KHDRBS2", "SRSF10")
107	GO_AMEBOIDAL_TYPE_CELL_MIGRATION	0.987013	1	0.00523322	-0.182705	-0.739337	354	c("WNT5A", "AMOTL1", "FOLR1", "PTPRG", "RAB11A", "EPHB4", "NR2E1", "SEMA5A", "FAT2", "PBLD", "APPL2", "PRKD1", "VIL1", "TGFBR1", "LTB4R2", "PPM1F", "PRCP", "ANGPT1", "PTP4A3", "STRAP", "PRKCA", "GPI", "ISL1", "SGPL1", "CDH13", "PAXIP1", "CSNK2B", "SMOC2", "MMRN2", "PIK3C2A", "CYGB", "S100A2", "FERMT1", "ZNF580", "SMO", "CENPV", "GPLD1", "CCN3", "TEK", "FUT1", "APELA", "HYAL2", "CCBE1", "HMGB1", "…
MAP3K3, "MESP1", "GPC3", "DOCK1", "GJA1", "ROBO1", "PAFAH1B1", "EMP2", "ATOH8", "SLIT2", "DCN", "MCC", "SEMA4C", "SEMA6A", "HAS1")
108	GO_AMELOGENESIS	0.798186	1	0.0296355	-0.274447	-0.784294	18	c("PERP", "NECTIN1", "ATF2", "FOXO1", "ENAM", "FAM20A", "MSX2", "STIM1", "KLK5", "PPARA")
109	GO_AMIDE_BINDING	0.97003	1	0.00801916	-0.192434	-0.771466	284	c("FOLR1", "IGF1R", "TOMM20", "ALDH6A1", "PANK1", "CAT", "PPP3CA", "CD1E", "NKTR", "GNRHR2", "GSTM3", "CTSV", "CD36", "GSTM4", "PPIC", "GLTP", "GHR", "PLEKHA3", "HADHA", "PRNP", "NGFR", "VIPR1", "ACADL", "FZD4", "TM2D1", "LAPTM4B", "ANG", "GCDH", "CRYAB", "AC098591.2", "SCP2", "PGRMC1", "GSTM2", "NPR3", "IPO5", "MGST2", "GSS", "ANPEP", "PHB2", "FTCDNL1", "CACNA1B", "PLA2G4A", "MTHFS", "TOMM20L", …
TMEM158)
110	GO_AMIDE_TRANSMEMBRANE_TRANSPORTER_ACTIVITY	0.403785	1	0.057853	-0.30374	-1.0481	48	c("TOMM20", "SEC63", "SLC33A1", "SLC15A1", "TOMM7", "TIMM17B", "SLC25A32", "CDH17", "TOMM20L", "TIMM23B", "GJA1", "SLC15A2", "SLC47A1")
111	GO_AMINE_BIOSYNTHETIC_PROCESS	0.935006	1	0.0214354	-0.222207	-0.630246	17	c("TPH2", "AGMAT", "HDC", "OAZ3", "TPH1", "PAOX", "AZIN1")
112	GO_AMINE_CATABOLIC_PROCESS	0.672269	1	0.155242	0.218713	0.871282	20	c("IDO1", "SAT1", "KMO", "KYNU")
113	GO_AMINE_METABOLIC_PROCESS	0.0928642	0.515724	0.287805	0.197596	1.18451	116	c("PSMB9", "PSMB8", "PSME2", "IDO1", "PSME1", "SAT1", "VCAM1", "KMO", "PSMA4", "PSMB10", "PSMC3", "PSME3", "PDE1B", "PSMC4", "ABAT", "KYNU")
114	GO_AMINE_TRANSPORT	0.428719	1	0.0542316	-0.291816	-1.03577	57	c("P2RY1", "SLC12A2", "PINK1", "SNCA", "ARL6IP1", "CLTRN", "FGF20", "ITGB1", "DRD4", "PRKN", "SLC18A2", "ADRA2B", "SNCG", "RAB3B", "ARL6IP5", "ADRA2A", "STXBP1", "ADORA2A", "GDNF", "RAB3A", "ARG1")
115	GO_AMINOGLYCAN_BIOSYNTHETIC_PROCESS	0.711675	1	0.0298485	-0.237743	-0.891211	96	c("HS6ST2", "CLTC", "PXYLP1", "SDC2", "SLC35D2", "ANGPT1", "FMOD", "SLC35D1", "B3GALT5", "DSEL", "EXT2", "CSPG5", "SDC1", "GPC1", "NDST2", "GPC3", "DCN", "CHST3", "HAS1", "B3GAT3", "CHST9", "B4GALT3", "HS2ST1", "CHST5", "XYLT1", "ST3GAL3", "B3GNT9", "B4GAT1", "CSGALNACT1", "GPC4", "HYAL1", "SLC10A7", "CEMIP", "ST3GAL6", "B4GALT2", "B4GALT4", "CHST6", "CHST14", "HS6ST1", "GPC2", "B4GALT6", "B4GALT…
116	GO_AMINOGLYCAN_CATABOLIC_PROCESS	0.0532915	0.35187	0.197822	-0.394224	-1.37331	52	c("HGSNAT", "CHP1", "OVGP1", "SDC2", "FMOD", "GNS", "PGLYRP3", "PGLYRP1", "HYAL2", "HPSE", "CSPG5", "LYVE1", "SDC1", "HYAL3", "GPC1", "NAGLU", "GPC3", "DCN", "GUSB", "CD44", "SGSH")
117	GO_AMINOGLYCAN_METABOLIC_PROCESS	0.325651	0.997075	0.0658312	-0.277613	-1.07552	140	c("HS6ST2", "HGSNAT", "CLTC", "PXYLP1", "CHP1", "NDNF", "OVGP1", "SDC2", "SLC35D2", "ANGPT1", "FMOD", "SLC35D1", "GNS", "PGLYRP3", "B3GALT5", "PGLYRP1", "DSEL", "EXT2", "HYAL2", "CLN6", "HPSE", "CSPG5", "LYVE1", "SDC1", "HYAL3", "GPC1", "NDST2", "NAGLU", "GPC3", "DCN", "CHST3", "GUSB", "CD44", "HAS1", "SGSH", "B3GAT3", "CHST9", "B4GALT3", "HS2ST1", "CHST5", "XYLT1", "ST3GAL3", "GLB1", "B3GNT9", "…
118	GO_AMINOPEPTIDASE_ACTIVITY	0.264706	0.911515	0.341793	0.232383	1.13362	39	c("LAP3", "FAP", "XPNPEP1", "DPP9", "ERAP2", "MMP14", "TPP1", "DNPEP")
119	GO_AMINO_ACID_ACTIVATION	0.709474	1	0.0317813	-0.253224	-0.875274	49	c("QARS1", "PPA2", "AARSD1", "TARS3", "EEF1E1", "IARS2", "WARS2", "FARSB", "SARS2", "LARS1", "HARS2", "NARS2", "YARS2", "MARS2", "RARS1", "PARS2", "VARS2", "EPRS1")
120	GO_AMINO_ACID_BETAINE_METABOLIC_PROCESS	0.0022234	0.0279415	0.431708	-0.626056	-1.75708	16	c("ALDH7A1", "CPT1A", "CROT", "DMGDH", "BBOX1", "SHMT1", "ACADL", "CPT1B", "ACADM", "POR", "TMLHE", "CHDH")
121	GO_AMINO_ACID_BINDING	0.976818	1	0.0128902	-0.171774	-0.586314	45	c("SLC1A1", "GCHFR", "SESN3", "SHMT1", "GSS", "SRR", "CASTOR1", "GLRB", "THNSL2", "YARS2", "GNMT")
122	GO_AMINO_ACID_IMPORT	0.215135	0.835009	0.0916795	-0.365849	-1.19996	34	c("SLC16A2", "SLC1A1", "SLC1A4", "ARL6IP1", "CLTRN", "ITGB1", "SLC36A4", "SLC6A13", "SLC47A1", "SLC7A2")
123	GO_AMINO_ACID_TRANSMEMBRANE_TRANSPORT	0.289392	0.948146	0.0730744	-0.311133	-1.12214	65	c("SLC16A2", "SLC6A15", "SLC1A1", "SLC1A4", "SLC25A13", "ARL6IP1", "SLC38A1", "CLTRN", "SLC38A8", "SLC7A9", "ITGB1", "SLC25A29", "SLC36A4", "SLC6A13", "SLC47A1", "SLC7A2", "SLC38A2", "PDPN", "SLC25A15", "ARL6IP5", "SLC16A10", "SLC7A6", "SLC38A9")
124	GO_AMINO_ACID_TRANSMEMBRANE_TRANSPORTER_ACTIVITY	0.366736	1	0.0615707	-0.303497	-1.07723	57	c("SLC16A2", "SLC6A15", "SLC1A1", "SLC1A4", "SLC25A13", "SLC38A1", "SLC38A8", "SLC7A9", "SLC25A29", "SLC36A4", "SLC6A13", "SLC47A1", "SLC7A2", "SLC38A2", "OCA2", "SLC25A15", "SLC16A10", "SLC7A6", "SLC38A9")
125	GO_AMINO_ACID_TRANSPORT	0.305136	0.965714	0.0692836	-0.288103	-1.09356	110	c("SLC16A2", "SLC6A15", "SLC1A1", "NTRK2", "SLC1A4", "GLS2", "SLC12A2", "SLC25A13", "ARL6IP1", "SLC38A1", "CLTRN", "VAMP2", "GRM2", "SLC38A8", "SLC7A9", "ITGB1", "SLC25A29", "SLC36A4", "GJA1", "SLC6A13", "SLC47A1", "SLC7A2", "SLC38A2", "PDPN", "OCA2", "SLC25A15", "XK", "SFXN5", "APBA1", "ARL6IP5", "SLC16A10", "NF1", "RIMS1", "STXBP1", "SLC7A6", "ADORA2A", "SLC38A9")
126	GO_AMINO_SUGAR_METABOLIC_PROCESS	1	1	0.175204	0.124448	0.586117	37	c("MGAT3", "NAGK", "CHST4", "LARGE1", "GNPDA1")
127	GO_AMMONIUM_ION_METABOLIC_PROCESS	0.0689252	0.422253	0.183024	-0.504705	-1.39786	15	c("ALDH7A1", "ATP7A", "DMGDH", "RNF180", "TPH2", "HDC", "SLC44A1")
128	GO_AMPA_GLUTAMATE_RECEPTOR_COMPLEX	0.978972	1	0.0201218	-0.186858	-0.517532	15	c("SHISA6", "PORCN", "CNIH3", "SHISA9", "CPT1C", "VWC2L")
129	GO_AMP_METABOLIC_PROCESS	0.255841	0.899194	0.0862866	-0.423072	-1.17177	15	c("AMPD2", "AMPD1", "AK4", "NUDT2", "ADK", "AK1", "APRT", "AK3", "ADSL", "ADSS2")
130	GO_AMYLOID_BETA_BINDING	0.222549	0.849101	0.249247	0.212807	1.13778	63	c("CD74", "MSR1", "C1QA", "LDLR", "APOE", "CACNA1A", "ACHE", "APBA2")
131	GO_AMYLOID_BETA_CLEARANCE	0.67714	1	0.0353911	-0.271577	-0.88488	33	c("IGF1R", "RAB11A", "CLTC", "CD36", "IFNGR1", "CYP51A1", "LRP4", "IDE", "HMGCR", "INSR", "LRP2")
132	GO_AMYLOID_BETA_FORMATION	0.344791	1	0.0664364	-0.330131	-1.09505	36	c("ADAM10", "APP", "SLC2A13", "NTRK2", "PRNP", "IFNGR1", "SORL1", "PSENEN", "TMED10", "GSK3A")
133	GO_AMYLOID_BETA_METABOLIC_PROCESS	0.587987	1	0.0406579	-0.276504	-0.942438	44	c("ADAM10", "APP", "SLC2A13", "NTRK2", "PRNP", "IFNGR1", "SORL1", "PSENEN", "IDE", "TMED10", "BACE1", "GSK3A")
134	GO_AMYLOID_FIBRIL_FORMATION	0.123288	0.615513	0.341793	0.370067	1.33477	15	c("B2M", "LDLR", "APOE", "MDM2")
135	GO_AMYLOID_PRECURSOR_PROTEIN_CATABOLIC_PROCESS	0.472076	1	0.0507028	-0.293975	-1.00342	45	c("ADAM10", "APP", "SLC2A13", "NTRK2", "PRNP", "IFNGR1", "SORL1", "PSENEN", "TMED10", "BACE1", "GSK3A", "EFNA3")
136	GO_AMYLOID_PRECURSOR_PROTEIN_METABOLIC_PROCESS	0.520124	1	0.0453152	-0.276846	-0.991104	62	c("ADAM10", "NSG1", "APP", "SLC2A13", "NTRK2", "PRNP", "TMCC2", "IFNGR1", "ITM2A", "SORL1", "PSENEN", "KLK6", "TMED10", "BACE1", "GSK3A", "EFNA3", "GSAP", "NECAB1", "NECAB2", "BACE2")
137	GO_ANAPHASE_PROMOTING_COMPLEX	0.303653	0.96405	0.0758887	-0.376133	-1.12375	22	c("ANAPC15", "ANAPC10", "ANAPC16", "CDC16", "ANAPC11", "CDC23", "CUL7", "MAD2L2", "BUB1B", "CDC26", "ANAPC4", "ANAPC5", "ANAPC7")
138	GO_ANAPHASE_PROMOTING_COMPLEX_DEPENDENT_CATABOLIC_PROCESS	0.0431397	0.300499	0.321776	0.240814	1.3805	80	c("PSMB9", "PSMB8", "PSME2", "UBB", "PSME1", "PSMA4", "PSMB10", "PSMC3", "UBC", "FZR1", "PSME3", "PSMC4", "CDC20B", "PSMC5")
139	GO_ANATOMICAL_STRUCTURE_ARRANGEMENT	0.856164	1	0.120985	0.207592	0.74875	15	c("HOXB2", "NRP2", "SEMA3A", "KCNA2", "EGR2", "TFAP2A", "PLXNA4", "HSPA5", "PLXNA3", "SEMA3F", "BMPR1A", "DAB1", "DLL1", "NRP1")
140	GO_ANATOMICAL_STRUCTURE_HOMEOSTASIS	1	1	0	-0.143013	-0.58076	398	c("PRKDC", "XRCC5", "LTF", "P2RY1", "PBLD", "TMEM64", "SLC1A1", "EGFR", "RAB3D", "F2R", "NPHP3", "ANGPT1", "FBXO4", "RAC3", "STRAP", "CDHR1", "PRKCA", "USP7", "SLC12A2", "MAPK1", "LAMP2", "GJB6", "HUS1", "TRAF6", "CTNNB1", "ESAM", "ZNF365", "ATP2B1", "POTEI", "TYRO3", "DNA2", "SMO", "RFC3", "NABP2", "CXADR", "PIGR", "BLM", "LARGE2", "ITGB1", "HAAO", "CUBN", "CDH3", "PIP", "PRKN", "GPR137B", "ZSCA…
RFC4, "WRN", "CTC1", "MRE11", "RAD51D", "H4C5", "UBASH3B", "GPR137", "CTSK", "CACNA1D", "IQCB1", "CLDN12", "PARN", "KRAS", "POT1", "H4C6", "MKKS", "TFF3", "POLD4", "NAPSA", "BBS1", "LTO1", "ATM", "POC1B", "HOMER2", "STK39", "H4C4", "PDK4", "MAP3K4", "BBS10", "NF1", "NSMCE2", "ATRX", "DCP2", "RFC1", "RCN3", "TUB", "XRCC3", "RFC5", "CCNE2", "RAD51", "RAD51C", "VPS54", "FH", "H4C3", "STN1", "PINX1",…
POTEJ, "CAPN3", "PECAM1", "CALB2", "TAOK1", "SMC6", "HNRNPU", "STK11", "MAP2K7", "EPAS1", "BBS4", "GNAS", "POLA1", "CCT2", "GNL3L", "APEX1", "JAM3", "ZNF675", "F11R", "LAMC1", "ITGB3", "RPA1", "BBS2", "ZNF830", "MTM1", "PRDX1", "WNK3", "PCNA", "MKS1")
141	GO_ANATOMICAL_STRUCTURE_MATURATION	0.506507	1	0.0451344	-0.255632	-1.00162	166	c("WNT5A", "BCL11A", "ABHD2", "FAT4", "THBS3", "LTF", "PHOSPHO1", "APP", "SEMG1", "TRIP13", "GLDN", "RAC3", "CCNB1", "OPA1", "AURKA", "DCHS1", "BFSP1", "MBTPS2", "CATSPERD", "CFTR", "ANG", "CTNNB1", "L3MBTL3", "TBX6", "FERMT1", "FAM210B", "RFLNB", "SPINK5", "FZD5", "NPR2", "KIF14", "TFCP2L1", "CDH3", "CDK5R1", "CLN5", "SLC26A6", "DMC1", "NFASC")
142	GO_ANCHORED_COMPONENT_OF_MEMBRANE	0.782258	1	0.0245678	-0.226674	-0.856584	106	c("FOLR1", "CNTN1", "CD59", "GAS1", "LSAMP", "RAB5B", "TFPI", "PRNP", "LY6H", "CDH13", "GFRA1", "CA4", "EFNA4", "EFNA5", "HYAL2", "CEACAM7", "ABHD17B", "NEGR1", "CPM", "GPC1", "LY6D", "GPC3", "ULBP3", "RTN4RL1", "MSLN", "EFNA3", "RAB3B")
143	GO_ANCHORED_COMPONENT_OF_PLASMA_MEMBRANE	0.201493	0.807162	0.0946646	-0.363758	-1.21584	38	c("FOLR1", "CNTN1", "CD59", "GAS1", "PRNP", "CA4", "EFNA5", "HYAL2", "ABHD17B", "GPC1", "GPC3", "ULBP3", "RTN4RL1")
144	GO_ANDROGEN_METABOLIC_PROCESS	0.169663	0.732478	0.108394	-0.434385	-1.26659	19	c("SGPL1", "HSD17B4", "PLEKHA1", "HSD17B7", "UGT2B7", "WNT4", "PPARGC1A", "HSD17B8")
145	GO_ANDROGEN_RECEPTOR_BINDING	0.0761811	0.449708	0.287805	0.317422	1.36753	26	c("CALR", "KDM5D", "ARID5A", "KDM4C", "PKN1", "SMARCA4", "PRPF6", "PRKCB", "RNF6", "EP300", "NSD1")
146	GO_ANDROGEN_RECEPTOR_SIGNALING_PATHWAY	0.482942	1	0.0501934	-0.298709	-0.998414	38	c("KDM3A", "PLPP1", "SCGB2A1", "UBE3A", "PRMT2", "RWDD1", "AR", "PIAS2", "SFRP1", "DDX5", "RHOA", "NCOR2")
147	GO_ANGIOGENESIS_INVOLVED_IN_WOUND_HEALING	0.447894	1	0.0554793	-0.330469	-1.02255	26	c("NDNF", "PRCP", "SLC12A2", "MCAM", "SMOC2", "KDR", "HPSE")
148	GO_ANIMAL_ORGAN_FORMATION	0.161222	0.713358	0.107554	-0.361993	-1.23559	45	c("WNT5A", "FOLR1", "TP63", "WNT2B", "ISL1", "MAPK1", "CTNNB1", "LEMD2", "AR", "BMP7", "MESP1", "ROBO1", "MAP2K1", "LRP2", "RBPJ", "FGFR1", "SULF1", "GDNF", "WNT3A")
149	GO_ANIMAL_ORGAN_MATURATION	0.0645527	0.404921	0.186433	-0.473897	-1.39102	20	c("FAT4", "THBS3", "LTF", "PHOSPHO1", "DCHS1", "MBTPS2")
150	GO_ANIMAL_ORGAN_REGENERATION	0.952528	1	0.0132626	-0.183245	-0.657833	63	c("RPL10", "SULF2", "EGFR", "CDK1", "AURKA", "CSNK2B", "SRSF5", "HFE", "CCNA2")
151	GO_ANION_CHANNEL_ACTIVITY	0.667699	1	0.0337507	-0.251247	-0.901954	63	c("CLCA2", "CLCN1", "ANO10", "CLCN5", "SLC1A4", "CFTR", "ANO4", "CLCN4", "VDAC2", "CLCN3", "GPR89A", "SLC26A6", "CLIC3", "GLRB", "GABRB3", "ANO2", "CLIC6", "GABRB2", "CLDN17", "CLCA4", "VDAC1", "SLC26A9")
152	GO_ANION_HOMEOSTASIS	0.925184	1	0.0170763	-0.198226	-0.676601	45	c("TLCD2", "SLC12A2", "DGAT1", "TLCD1", "GRM2", "DGAT2", "GPAM", "FABP3", "CA12", "PRKAA2", "KCTD7", "SLC12A9", "RCN3")
153	GO_ANION_TRANSMEMBRANE_TRANSPORT	0.026973	0.211448	0.276501	-0.313821	-1.25223	247	c("SLC16A7", "PCYOX1", "FOLR1", "CLCA2", "SLC25A3", "SLC16A2", "SLC24A3", "CLCN1", "SLC6A15", "ANO10", "SLC16A12", "SLC26A2", "CPT1A", "PRKAB2", "SLC1A1", "SLC26A5", "CLCN5", "SLC1A4", "SLC35D2", "PRNP", "SLC13A2", "ABCD3", "SLC12A2", "SLC35B1", "SLC4A7", "SLC25A13", "SLC35D1", "ARL6IP1", "CFTR", "ANO4", "SLC4A8", "SLC38A1", "SLC25A32", "SLC9A5", "CLTRN", "SLC25A10", "SLC5A12", "CPT1B", "SLC25A20…
SLC36A4, "SLC26A6", "CLIC3", "GJA1", "SLC39A8", "GLRB", "SLC9A7", "SLC6A13", "GABRB3", "SLC47A1", "SLC9A2", "SLC7A2", "SLC38A2", "SLC13A4", "PDPN", "SLC5A8", "SLC9A4", "ANO2", "SLC9A9", "CLIC6", "SLC23A1", "LRP2", "SLC25A15", "SLC35A3", "TCAF2", "MPC1", "MPC2", "GABRB2", "STK39", "SLC9A6", "ARL6IP5", "PRKAA2", "SLC16A10", "SLC7A6", "CPT2", "CLDN17", "SLC12A9", "SLC38A9", "CLCA4", "SLC19A1", "SLC3…
154	GO_ANION_TRANSMEMBRANE_TRANSPORTER_ACTIVITY	0.020979	0.175361	0.315325	-0.314655	-1.25963	270	c("SLC16A7", "PCYOX1", "CLCA2", "SLC10A3", "SLC25A16", "SLC16A2", "SLC33A1", "SLC24A3", "CLCN1", "SLC6A15", "ANO10", "SLC16A12", "SLC26A2", "CD36", "SLC1A1", "SLC26A5", "CLCN5", "SLC1A4", "SLC35D2", "SLCO4C1", "SLC13A2", "SLC12A2", "SLC35B1", "SLC16A14", "SLC4A7", "SLC25A13", "SLC35D1", "SLC25A6", "CFTR", "ANO4", "SLC4A8", "SLC38A1", "SLC25A32", "SLC9A5", "SLC25A10", "SLC25A40", "SLC5A12", "SLC2A…
CLCN3, "GPR89A", "SLC25A29", "SLC18A2", "SLC36A4", "SLC26A6", "CLIC3", "GJA1", "SLC39A8", "GLRB", "SLC25A21", "SLC9A7", "SLC6A13", "SLC39A14", "GABRB3", "SLC47A1", "SLC9A2", "SLC27A2", "SLC25A43", "SLC7A2", "SLC38A2", "SLC13A4", "SLCO1A2", "SLC5A8", "ASIC3", "OCA2", "SLC9A4", "ANO2", "SLC9A9", "CLIC6", "SLC23A1", "SLC25A15", "SLC22A1", "SLC35A3", "SFXN5", "SLC10A6", "MPC1", "MPC2", "GABRB2", "SLC…
SLC37A4, "VDAC1", "SLC9A3", "SLC6A4", "SLC26A9", "SLCO1B3", "SLC25A11", "SLC25A42", "SLC4A3", "SLC10A7", "SLC7A4", "CLCNKA", "CLCC1", "SLC4A5", "SLC25A17", "SLC26A1", "XPR1", "SLC4A4")
155	GO_ANKYRIN_BINDING	0.628505	1	0.0423318	-0.323825	-0.896884	15	ATP1A1
156	GO_ANOIKIS	0.827736	1	0.0254118	-0.23253	-0.757652	33	c("NTRK2", "SNAI2", "DAPK2", "CAV1")
157	GO_ANTERIOR_POSTERIOR_AXIS_SPECIFICATION	0.0139252	0.126207	0.38073	-0.480104	-1.548	31	c("WNT5A", "TMED2", "HEY2", "OTX2", "AURKA", "CTNNB1", "LRP6", "TBX6", "PGAP1", "FZD5", "MESP1", "GPC3")
158	GO_ANTERIOR_POSTERIOR_PATTERN_SPECIFICATION	0.426279	1	0.0531298	-0.268408	-1.03633	133	c("WNT5A", "PRKDC", "TMED2", "HEY2", "ATP6AP2", "OTX2", "TGFBR1", "WNT2B", "PAX6", "CTNNBIP1", "AURKA", "XRCC2", "SMAD2", "CTNNB1", "LRP6", "TBX6", "CDON", "SMO", "PGAP1", "YY1", "FZD5", "LFNG", "LEF1", "MIB1", "MESP1", "GPC3", "HNF1B", "HES2", "SFRP1", "POFUT1", "RBPJ", "WLS", "ATM", "TSHZ1", "ACVR2B", "PCSK6", "HEY1", "DMRT2", "GDF11", "ALDH1A2", "PBX3", "WNT3A", "SEMA3C", "SMAD4", "HEYL", "PLX…
CELSR2, "FRS2", "HHEX", "PCSK5", "SIX3", "RNF2", "BHLHE41", "BMPR1A", "BPTF", "SSBP3", "SCMH1", "BMP4", "ZBTB16", "MED12", "PSEN1", "SIX2", "ACVR2A", "TBX3", "SKI", "FOXC2", "TULP3")
159	GO_ANTEROGRADE_AXONAL_TRANSPORT	0.922023	1	0.017313	-0.198873	-0.681742	46	c("SPAST", "MAP2", "AP3S1", "AP3B1", "AP3B2", "FEZ1", "KIF5B", "DLG2", "AP3S2", "KIF4A", "BLOC1S5", "RAB21", "BORCS5", "AP3M1", "KIF5A", "ARL8B", "TRAK2", "BLOC1S1", "TRIM46", "KIF1B", "HSPB1", "BLOC1S6", "SYBU", "AP3M2", "SNAPIN", "BLOC1S3", "KIF1A", "SPG7", "BLOC1S4", "TRAK1")
160	GO_ANTIBACTERIAL_HUMORAL_RESPONSE	0.124265	0.618704	0.287805	0.28163	1.32197	36	c("HLA-A", "H2BC21", "HLA-E", "RNASE6", "H2BC4", "H2BC11", "H2BC6", "H2BC12", "H2BC8")
161	GO_ANTIGEN_BINDING	1.45679e-13	1.83707e-11	0.943632	0.615165	3.2879	62	c("TAP1", "HLA-DRB1", "HLA-F", "HLA-A", "HLA-B", "HLA-DRA", "LAG3", "HLA-C", "HLA-DPA1", "HLA-E", "HLA-DQA1", "LILRB4", "HLA-DRB5", "TRBC2", "TAPBP", "HLA-G", "HLA-H", "TRBC1", "CD209", "PSAP", "KLRD1", "CD48", "HLA-DQB1", "TRDC", "SLC7A5", "HLA-DPB1", "KLRC2")
162	GO_ANTIGEN_PROCESSING_AND_PRESENTATION	5.45531e-14	7.12503e-12	0.965328	0.369383	2.52836	215	c("PSMB9", "PSMB8", "TAP1", "LGMN", "CD74", "HLA-DRB1", "HLA-F", "HLA-A", "PSME2", "MARCHF1", "HLA-B", "HLA-DRA", "LAG3", "HLA-C", "HLA-DPA1", "HLA-E", "PSME1", "HLA-DQA1", "B2M", "AP3D1", "CALR", "HLA-DRB5", "HLA-DMA", "HLA-DMB", "CD8A", "TAPBP", "HLA-G", "HLA-H", "NOD1", "PSMA4", "CD209", "PSAP", "TAP2", "PSMB10", "PSMC3", "HLA-DOA", "ERAP2", "CYBB", "AP1B1", "FCGR1A", "FGL2", "THBS1", "CCR7", …
IKBKB, "AP2A2", "PSMC5", "ICAM1", "DYNLL2", "WAS", "FCGR1B", "CTSS", "NCF4", "PSMD11", "NCF2", "DYNLL1", "NCF1", "RFTN1")
163	GO_ANTIGEN_PROCESSING_AND_PRESENTATION_OF_ENDOGENOUS_ANTIGEN	4.05013e-07	1.38806e-05	0.674963	0.712743	2.90589	22	c("TAP1", "CD74", "HLA-F", "HLA-A", "HLA-B", "HLA-C", "HLA-E", "B2M", "TAPBP", "HLA-G", "HLA-H", "TAP2", "ERAP2")
164	GO_ANTIGEN_PROCESSING_AND_PRESENTATION_OF_ENDOGENOUS_PEPTIDE_ANTIGEN	2.71667e-08	1.24967e-06	0.733762	0.798259	3.02815	17	c("TAP1", "HLA-F", "HLA-A", "HLA-B", "HLA-C", "HLA-E", "B2M", "TAPBP", "HLA-G", "HLA-H", "TAP2", "ERAP2")
165	GO_ANTIGEN_PROCESSING_AND_PRESENTATION_OF_EXOGENOUS_PEPTIDE_ANTIGEN_VIA_MHC_CLASS_I	5.43009e-12	5.36698e-10	0.887075	0.515403	2.8462	78	c("PSMB9", "PSMB8", "TAP1", "HLA-F", "HLA-A", "PSME2", "HLA-B", "HLA-C", "HLA-E", "PSME1", "B2M", "CALR", "TAPBP", "HLA-G", "HLA-H", "PSMA4", "TAP2", "PSMB10", "PSMC3", "CYBB", "FCGR1A", "VAMP8", "PSME3", "FCER1G", "PSMC4", "IKBKB", "PSMC5", "FCGR1B", "NCF4", "PSMD11", "NCF2", "NCF1")
166	GO_ANTIGEN_PROCESSING_AND_PRESENTATION_OF_PEPTIDE_ANTIGEN	6.552e-13	7.4877e-11	0.921426	0.38241	2.59597	184	c("PSMB9", "PSMB8", "TAP1", "LGMN", "CD74", "HLA-DRB1", "HLA-F", "HLA-A", "PSME2", "MARCHF1", "HLA-B", "HLA-DRA", "LAG3", "HLA-C", "HLA-DPA1", "HLA-E", "PSME1", "HLA-DQA1", "B2M", "CALR", "HLA-DRB5", "HLA-DMA", "HLA-DMB", "TAPBP", "HLA-G", "HLA-H", "PSMA4", "CD209", "TAP2", "PSMB10", "PSMC3", "HLA-DOA", "ERAP2", "CYBB", "AP1B1", "FCGR1A", "CTSL", "VAMP8", "CLTA", "PSME3", "HLA-DQB1", "FCER1G", "S…
167	GO_ANTIGEN_PROCESSING_AND_PRESENTATION_OF_PEPTIDE_ANTIGEN_VIA_MHC_CLASS_I	1.48275e-08	7.0421e-07	0.74774	0.415721	2.50496	97	c("PSMB9", "PSMB8", "TAP1", "HLA-F", "HLA-A", "PSME2", "HLA-B", "HLA-C", "HLA-E", "PSME1", "B2M", "CALR", "TAPBP", "HLA-G", "HLA-H", "PSMA4", "TAP2", "PSMB10", "PSMC3", "ERAP2", "CYBB", "FCGR1A", "VAMP8", "PSME3", "FCER1G", "PSMC4", "IKBKB", "PSMC5", "FCGR1B", "NCF4", "PSMD11", "NCF2", "NCF1", "MR1", "TAPBPL")
168	GO_ANTIGEN_PROCESSING_AND_PRESENTATION_OF_PEPTIDE_OR_POLYSACCHARIDE_ANTIGEN_VIA_MHC_CLASS_II	0.000243071	0.00397722	0.518848	0.306642	1.84769	97	c("LGMN", "CD74", "HLA-DRB1", "MARCHF1", "HLA-DRA", "LAG3", "HLA-DPA1", "HLA-DQA1", "HLA-DRB5", "HLA-DMA", "HLA-DMB", "HLA-DOA", "AP1B1", "THBS1", "CTSL", "CLTA", "HLA-DQB1", "FCER1G", "SPTBN2", "HLA-DPB1", "CTSD", "HLA-DQA2", "AP2A2", "DYNLL2")
169	GO_ANTIGEN_RECEPTOR_MEDIATED_SIGNALING_PATHWAY	1.32402e-26	8.06987e-24	1.3345	0.466671	3.31275	239	c("PSMB9", "PSMB8", "HLA-DRB1", "BTN3A1", "BTN3A3", "GBP1", "HLA-A", "PSME2", "RBCK1", "BTN3A2", "HLA-DRA", "HLA-DPA1", "PSME1", "CARD11", "HLA-DQA1", "LILRB4", "GRAP2", "SLA2", "TRAC", "CD4", "CD38", "PRKD2", "HLA-DRB5", "ITK", "ELF1", "LCK", "NCKAP1L", "BTN2A1", "TRBC2", "THEMIS", "BTN2A2", "CD247", "INPP5D", "ZAP70", "TRBC1", "CD3E", "NECTIN2", "PSMA4", "FYN", "PSMB10", "ADA", "MNDA", "PSMC3",…
UBASH3A, "ICOSLG", "PSME3", "HLA-DQB1", "TRDC", "PSMC4", "HLA-DPB1", "CD226", "CD3G", "HLA-DQA2", "NFKB1", "IKBKB", "LYN", "BLK", "ABL1", "PSMC5", "PAG1", "STAP1", "BCL10", "ZC3H12A", "NFKBIZ", "CD300A", "PDE4D", "PAX5", "EZR", "BTN2A3P", "WAS")
170	GO_ANTIMICROBIAL_HUMORAL_IMMUNE_RESPONSE_MEDIATED_BY_ANTIMICROBIAL_PEPTIDE	0.00072853	0.0105514	0.477271	0.368495	1.84047	50	c("CXCL11", "CXCL10", "H2BC21", "CXCL9", "CXCL13", "RNASE6", "H2BC4", "GNLY", "H2BC11", "H2BC6", "H2BC12", "HMGN2", "CXCL3", "KRT6A", "H2BC8")
171	GO_ANTIMICROBIAL_HUMORAL_RESPONSE	0.00547169	0.0593767	0.407018	0.274691	1.50533	86	c("CXCL11", "CXCL10", "HLA-A", "H2BC21", "CXCL9", "HLA-E", "CXCL13", "RNASE6", "H2BC4", "GNLY", "ACOD1", "H2BC11", "H2BC6", "LCN2", "H2BC12", "HMGN2", "CXCL3", "KRT6A", "H2BC8")
172	GO_ANTIOXIDANT_ACTIVITY	0.163077	0.716363	0.105125	-0.329583	-1.20794	72	c("CAT", "GPX3", "IYD", "PRDX4", "LTC4S", "TXNRD3", "GPX8", "CYGB", "GSTM2", "GSTO2", "MGST2", "MT3", "MGST3", "APOM", "MGST1", "GPX4", "LOXHD1", "SELENOS", "HP", "HBB", "SELENOT", "PRDX6", "UBIAD1", "GPX7", "LPO", "PRDX3", "PRXL2A", "PRDX2", "CCS", "HBA2", "GPX6")
173	GO_ANTIPORTER_ACTIVITY	0.0317949	0.241232	0.257206	-0.376902	-1.38137	72	c("TMCO3", "SLC35E3", "SLC25A16", "SLC24A3", "SLC26A2", "SLC26A5", "CLCN5", "SLC35D2", "SLC35D1", "SLC25A6", "SLC4A8", "SLC9A5", "SLC47A2", "SLC25A10", "CLCN4", "CLCN3", "SLC35E1", "SLC26A6", "SLC9B2", "SLC9A7", "SLC47A1", "SLC9A2", "SLC9A4", "SLC9A9", "SLC35E2A", "SLC9A6", "SLC41A1", "SLC7A6", "SLC35E4", "SLC19A1", "SLC37A4", "SLC9A3", "SLC26A9", "SLC25A11", "SLC4A3", "SLC35C1", "SLC4A5", "SLC26…
174	GO_AORTA_DEVELOPMENT	0.92805	1	0.0161122	-0.195059	-0.679648	51	c("HEY2", "SEC24B", "NGFR", "HECTD1", "SNX17", "PRICKLE1", "ROBO1", "LRP2", "RBPJ", "HEY1", "PKD2", "MIR205", "DCTN5", "LOXL1", "EFNB2", "SMAD6", "TAB1")
175	GO_AORTA_MORPHOGENESIS	0.904079	1	0.0214354	-0.215891	-0.674	27	c("HEY2", "SEC24B")
176	GO_AORTIC_VALVE_DEVELOPMENT	0.54102	1	0.0467883	-0.311752	-0.964632	26	c("ELN", "HEY2", "SNAI2")
177	GO_APICAL_DENDRITE	0.206385	0.815066	0.0972151	-0.430637	-1.22141	17	c("MAP1B", "SLC1A1", "MAP2", "PPARGC1A", "GSK3A")
178	GO_APICAL_JUNCTION_ASSEMBLY	0.814359	1	0.0232958	-0.221398	-0.81188	73	c("CLDN8", "CLDN22", "CLDN10", "PARD6G", "SNAI2", "CLDN16", "MPP7", "ESAM", "PRKCI", "FZD5", "FRMPD2B", "STRN", "GJA1", "PDCD6IP", "RHOA", "ECT2", "PARD3", "CLDN17", "GPBAR1", "PRKACA", "TBCD", "NPHP4", "PECAM1", "NPHP1", "MTDH", "F11R", "CLDN11", "MPP5", "CLDN6", "PATJ", "RHOC", "MARVELD2", "CLDN1", "ARL2", "CRB3", "PARD6A", "RAB13", "APC")
179	GO_APICAL_JUNCTION_COMPLEX	0.982915	1	0.00699635	-0.171695	-0.65833	125	c("AMOTL1", "CLDN8", "CLDN22", "CLDN10", "PARD6G", "TGFBR1", "VAPA", "NECTIN3", "CLDN16", "MPP7", "NECTIN1", "SORBS1", "CTNNB1", "ESAM")
180	GO_APICAL_PART_OF_CELL	0.624376	1	0.0353911	-0.237827	-0.960892	346	c("ATP1A1", "AMOTL1", "FOLR1", "SLC5A1", "ABCC4", "FAT4", "SLC16A2", "DSG2", "ATP6AP2", "CD9", "P2RY1", "APP", "ASPM", "CTSV", "CDH2", "SLC15A1", "SLC26A2", "CD36", "PARD6G", "SLC1A1", "EGFR", "SLC25A27", "AJAP1", "TMEM30A", "CLCN5", "TRPM6", "HAX1", "ATP7A", "RAPGEF6", "SLC12A2", "MREG", "MAL", "SLC4A7", "DCHS1", "UMODL1", "PLPP1", "GJB6", "CFTR", "SLC38A1", "CA4", "CTNNB1", "KL", "ATP2B1", "CDH…
SLC7A9, "PRKCI", "CUBN", "PRKG2", "RAB18", "ENPP3", "SLC26A6", "SLC9B2", "MYO1A", "PLD1", "SLC30A5", "GJA1", "SLC39A8", "SLC15A2", "EMP2", "IGFBP2", "SLC39A14", "SLC47A1", "CD44", "CTSK", "C5AR2", "PDPN", "DYNC2H1", "SLC5A8", "MYL12B", "REEP6", "SLC9A4", "MYO1B", "NIN", "ATP6V1A", "ATP8B1", "SLC23A1", "LRP2", "SLC22A1", "CTSB", "KCNK1", "UPK1B", "SHROOM4", "STC1", "SCNN1G", "HOMER2", "STK39")
181	GO_APICAL_PLASMA_MEMBRANE	0.523477	1	0.0435378	-0.248468	-0.996191	285	c("ATP1A1", "AMOTL1", "FOLR1", "SLC5A1", "ABCC4", "SLC16A2", "DSG2", "ATP6AP2", "CD9", "P2RY1", "ASPM", "CDH2", "SLC15A1", "SLC26A2", "CD36", "PARD6G", "SLC1A1", "EGFR", "AJAP1", "TMEM30A", "TRPM6", "HAX1", "ATP7A", "RAPGEF6", "SLC12A2", "MREG", "MAL", "SLC4A7", "UMODL1", "PLPP1", "GJB6", "CFTR", "SLC38A1", "CA4", "KL", "ATP2B1", "CDHR2", "TEK", "SLC5A12", "HYAL2", "MFSD4B", "CEACAM7", "SCNN1B", …
GJA1, "SLC39A8", "SLC15A2", "EMP2", "IGFBP2", "SLC39A14", "SLC47A1", "CD44", "CTSK", "PDPN", "SLC5A8", "SLC9A4", "ATP6V1A", "ATP8B1", "SLC23A1", "LRP2", "SLC22A1", "CTSB", "KCNK1", "UPK1B", "SHROOM4", "STC1", "SCNN1G", "STK39")
182	GO_APICOLATERAL_PLASMA_MEMBRANE	0.576967	1	0.0451344	-0.327888	-0.929987	17	c("CLDN8", "THBD", "CXADR", "NEDD4", "PALM", "FZD6", "MTCL1")
183	GO_APOLIPOPROTEIN_BINDING	0.76097	1	0.0328701	-0.289679	-0.81301	16	c("CANX", "LRP6", "LRP4", "LRP8")
184	GO_APOPTOTIC_CELL_CLEARANCE	0.01471	0.131849	0.38073	0.299469	1.48391	47	c("C3", "TGM2", "SPG11", "CCL2", "C4B", "AXL", "C4A", "XKR7", "THBS1", "RAC2")
185	GO_APOPTOTIC_DNA_FRAGMENTATION	0.968254	1	0.122679	0.149557	0.609753	22	c("H1-0", "KPNB1", "CASP3", "IL6", "HSF1", "DNASE2")
186	GO_APOPTOTIC_MITOCHONDRIAL_CHANGES	0.527409	1	0.143903	0.160678	0.969877	114	c("IFI6", "TNFSF10", "IFIT2", "GZMB", "IGF1", "BCL2L1", "SFN", "BCL2", "PMAIP1", "BAK1", "YWHAH", "YWHAG", "JUN")
187	GO_APOPTOTIC_PROCESS_INVOLVED_IN_DEVELOPMENT	0.937976	1	0.0183209	-0.194851	-0.631063	32	c("MEGF10", "CRYAB", "FZD5", "LEF1", "BMP7", "HNF1B", "SLIT2", "BCL2L11", "VDR")
188	GO_APOPTOTIC_PROCESS_INVOLVED_IN_MORPHOGENESIS	0.81621	1	0.0288568	-0.25808	-0.77105	22	c("CRYAB", "FZD5", "LEF1", "BMP7", "HNF1B", "BCL2L11", "VDR")
189	GO_APPENDAGE_DEVELOPMENT	0.707831	1	0.0295645	-0.235754	-0.911256	134	c("WNT5A", "TP63", "MED31", "PRRX1", "ZNF219", "PAM", "LMBR1", "LNPK", "TMEM107", "KREMEN1", "MAP3K20", "ITGB4", "FOXN1", "CTNNB1", "LRP6", "HDAC2", "ZNF141", "KDF1", "ZNRF3", "CRABP2", "LEF1", "BMP7", "LRP4", "GPC3", "NIPBL", "ZNF358", "FLVCR1", "DYNC2H1", "BCL2L11", "BMPR1B", "FREM2", "WNT9A", "SLC39A1", "ASPH", "FGFR1", "FZD6", "ATRX", "ALDH1A2", "SEMA3C", "FGF9", "SMAD4", "SP8", "DLX5", "PITX…
)
190	GO_APPENDAGE_MORPHOGENESIS	0.811682	1	0.0224414	-0.218922	-0.831637	111	c("WNT5A", "TP63", "PRRX1", "ZNF219", "LMBR1", "LNPK", "TMEM107", "MAP3K20", "CTNNB1", "LRP6", "HDAC2", "ZNF141", "CRABP2", "LEF1", "BMP7", "LRP4", "GPC3", "NIPBL", "ZNF358", "FLVCR1", "DYNC2H1", "BCL2L11", "BMPR1B", "FREM2", "WNT9A", "ASPH", "FGFR1", "FZD6", "ATRX", "ALDH1A2", "SEMA3C", "FGF9", "SMAD4", "SP8", "DLX5", "PITX1", "PLXNA2", "PBX1", "MEGF8", "GNAS", "NOTCH2", "GLI2", "MSX2", "MKS1", …
191	GO_AP_TYPE_MEMBRANE_COAT_ADAPTOR_COMPLEX	0.819058	1	0.0253416	-0.231539	-0.775039	39	c("AP4B1", "AFTPH", "VPS33A", "AP3S1", "AP3B1", "AP1G1", "AP4S1", "AP3B2", "AP5S1", "TEPSIN", "AP3S2", "VPS41", "AP1S1", "AP5M1", "AP3M1", "TBC1D5", "BTBD8", "AP1M2", "AP4M1", "AP2S1", "AP1S2")
192	GO_ARACHIDONIC_ACID_METABOLIC_PROCESS	0.782105	1	0.0268861	-0.238107	-0.823022	49	c("CYP2A6", "CYP2C18", "ALOX15", "ALOX15B", "EPHX1", "PLA2G10", "PLA2G4A", "GPX4", "CYP2G1P", "CYP2A13", "PNPLA8", "ALOX12", "PLA2G4B")
193	GO_ARACHIDONIC_ACID_MONOOXYGENASE_ACTIVITY	0.420323	1	0.0603786	-0.371002	-1.04125	16	c("CYP2A6", "CYP2C18", "CYP2G1P", "CYP2A13")
194	GO_ARACHIDONIC_ACID_SECRETION	0.265006	0.912118	0.0826646	-0.393842	-1.15603	20	c("PLA2G12A", "PLA2R1", "MIF", "PLA2G10", "PLA2G4A", "DRD4")
195	GO_ARF_GUANYL_NUCLEOTIDE_EXCHANGE_FACTOR_ACTIVITY	0.675	1	0.154191	0.221885	0.857992	18	c("GBF1", "PSD4", "CYTH1", "CYTH2", "CYTH4", "IQSEC2")
196	GO_ARF_PROTEIN_SIGNAL_TRANSDUCTION	0.333333	1	0.224966	0.286789	1.10897	18	c("GBF1", "PSD4", "CYTH1", "CYTH2", "CYTH4", "IQSEC2")
197	GO_ARGININE_METABOLIC_PROCESS	0.908776	1	0.0237916	-0.240469	-0.674898	16	c("FAH", "OAT", "AGMAT", "SLC39A8")
198	GO_AROMATASE_ACTIVITY	0.973131	1	0.0204894	-0.195992	-0.542832	15	CYP2C18
199	GO_AROMATIC_AMINO_ACID_FAMILY_CATABOLIC_PROCESS	0.516949	1	0.179782	0.218573	0.940829	24	c("IDO1", "IL4I1", "KMO", "KYNU")
200	GO_AROMATIC_AMINO_ACID_FAMILY_METABOLIC_PROCESS	0.737297	1	0.0312053	-0.255939	-0.839463	34	c("FAH", "IYD", "MTHFD2L", "ATP7A", "TPH2", "GCDH", "HDC", "HAAO")
201	GO_ARP2_3_COMPLEX_MEDIATED_ACTIN_NUCLEATION	0.398721	1	0.0590955	-0.316697	-1.05854	38	c("NCKAP1", "ARPC1A", "BRK1", "IQGAP2", "WASF3", "WHAMMP3", "JMY", "ARPC3")
202	GO_ARTERY_DEVELOPMENT	0.747423	1	0.0281515	-0.233951	-0.859159	76	c("FOLR1", "HEY2", "HPGD", "TGFBR1", "PRRX1", "SEC24B", "HOXA1", "NGFR", "HECTD1", "SNX17", "NOTCH3", "PRICKLE1")
203	GO_ARTERY_MORPHOGENESIS	0.416058	1	0.0560596	-0.298036	-1.03846	51	c("FOLR1", "HEY2", "HPGD", "TGFBR1", "PRRX1", "SEC24B", "HOXA1")
204	GO_ASPARTATE_FAMILY_AMINO_ACID_BIOSYNTHETIC_PROCESS	0.25737	0.899809	0.0843144	-0.40808	-1.16618	18	c("PLOD2", "AASS", "MTHFD2L", "ADI1")
205	GO_ASPARTATE_FAMILY_AMINO_ACID_CATABOLIC_PROCESS	0.278351	0.936026	0.0806388	-0.386407	-1.14043	21	c("ALDH7A1", "AASS", "HYKK", "GCDH", "CRYM")
206	GO_ASPARTATE_FAMILY_AMINO_ACID_METABOLIC_PROCESS	0.345627	1	0.0653834	-0.317719	-1.08447	45	c("PLOD2", "ALDH7A1", "AASS", "MSRA", "MTHFD2L", "HYKK", "ADI1", "GCDH", "CRYM", "PHGDH")
207	GO_ASPARTIC_TYPE_PEPTIDASE_ACTIVITY	0.550808	1	0.04783	-0.335598	-0.941886	16	c("SPPL2A", "PIP", "NRIP3", "BACE1", "NAPSA", "DDI2", "BACE2")
208	GO_ASSOCIATIVE_LEARNING	0.98853	1	0.0107873	-0.151979	-0.529545	51	c("NDRG4", "APP", "DDHD2", "ITGB1", "NPTX2", "KRAS", "HMGCR", "KIT", "NF1", "MECP2", "IFT20", "PIAS1", "B4GALT2", "ACTR2", "RIN1", "NPTN", "ADCY3", "EIF4A3", "PPP1R1B", "TBR1", "CDK5", "CLN3")
209	GO_ASTROCYTE_ACTIVATION	0.206349	0.815066	0.282013	0.28789	1.17374	22	c("C1QA", "LDLR", "GRN", "IFNG", "TNF", "NR1D1", "IL6")
210	GO_ASTROCYTE_DEVELOPMENT	0.929108	1	0.0180906	-0.196847	-0.652943	36	c("APP", "EGFR", "IFNGR1", "MT3", "SMO", "LAMB2", "KRAS", "NF1", "ROR1", "ADORA2A", "BACE2")
211	GO_ASTROCYTE_DIFFERENTIATION	0.835574	1	0.0222984	-0.221734	-0.796688	64	c("NR2E1", "APP", "EGFR", "PAX6", "MAPK1", "IFNGR1", "SOX6", "MT3", "SMO", "LAMB2", "GPR37L1")
212	GO_ASTROCYTE_PROJECTION	0.00220307	0.0277336	0.431708	-0.636956	-1.76415	15	c("APP", "AQP4", "SLC2A13", "PINK1", "GJB2", "MT3", "GRM2")
213	GO_ASYMMETRIC_CELL_DIVISION	0.295325	0.9533	0.0772747	-0.400723	-1.13657	17	c("ASPM", "PAX6", "SOX5", "DOCK7", "ING2", "PARD3")
214	GO_ATPASE_ACTIVATOR_ACTIVITY	0.988636	1	0.0177038	-0.163738	-0.492973	23	c("ATP1B3", "DNAJA2")
215	GO_ATPASE_ACTIVITY_COUPLED_TO_TRANSMEMBRANE_MOVEMENT_OF_IONS_ROTATIONAL_MECHANISM	1	1	0.124434	0.12729	0.507083	20	c("ATP6V0D2", "TCIRG1", "ATP6V1F", "ATP6V0D1", "ATP6V0E1")
216	GO_ATPASE_BINDING	0.733539	1	0.0289981	-0.236821	-0.867862	75	c("ATP1B3", "PPP3CA", "EGFR", "SLC2A13", "UBE4B", "CAV1", "METTL21A", "TRPC1", "ATOX1", "AR", "SELENOS", "VCPKMT", "ATXN3", "FBL", "GABARAPL2", "SNTA1", "SDF2L1", "PKD2", "DNAJC10", "SLC26A9", "RAB3A", "ATP6V0A1", "NCSTN", "SVIP", "TMTC4", "TRPC6", "PTPN3", "ATP6V1E1", "ATP6V0A4", "BBC3", "NUFIP1", "CHMP4A", "PEX26")
217	GO_ATPASE_COMPLEX	0.591564	1	0.0392759	-0.257216	-0.942604	75	c("ING3", "SMARCA2", "SMARCA1", "SMARCC1", "INO80C", "SMARCE1", "HDAC2", "CHRAC1", "ATAD5", "YY1", "SS18L1", "ACTL6A", "DMAP1", "ACTR8", "RFC4", "PBRM1")
218	GO_ATPASE_COUPLED_ION_TRANSMEMBRANE_TRANSPORTER_ACTIVITY	0.0684932	0.420974	0.173748	-0.393378	-1.34271	45	c("PCYOX1", "ATP1A1", "ATP1B3", "ABCC4", "ATP6V1E2", "ATP8A1", "ATP7A", "ATP2C1", "ATP2B1", "ABCC9", "ABCC3")
219	GO_ATPASE_REGULATOR_ACTIVITY	1	1	0.175204	0.114119	0.537469	37	c("DNAJA1", "HSPH1", "BAG1", "DNAJB4", "AHSA1")
220	GO_ATP_BIOSYNTHETIC_PROCESS	0.348279	1	0.0645031	-0.312429	-1.08861	51	c("ATP5PB", "DMAC2L", "PINK1", "SLC25A13", "ENO1", "ATPSCKMT", "AK4", "PID1", "MT-ATP6", "NUDT2", "PPARGC1A", "ATP5ME", "ALDOA", "LDHC", "TAZ", "ATP5F1A", "ATP5MC2", "ATP5MF")
221	GO_ATP_DEPENDENT_CHROMATIN_REMODELING	0.575356	1	0.0400846	-0.258746	-0.95888	82	c("SMARCA2", "SMARCA1", "KNL1", "SMARCC1", "CENPC", "ITGB3BP", "SMARCE1", "HDAC2", "MIS18A", "CENPW", "ACTL6A", "DMAP1", "ACTR8", "CENPM", "CENPQ", "H4C1", "CENPH", "H4C5", "CENPP", "PBRM1", "CENPO", "H4C6", "H4C4", "CENPL", "VPS72", "SMARCA5", "RBBP7", "H4C3", "H4C2", "ERCC6", "ACTR5", "ZNHIT1", "NPM1")
222	GO_ATP_DEPENDENT_MICROTUBULE_MOTOR_ACTIVITY	0.974054	1	0.0151993	-0.179081	-0.587374	34	c("KIF11", "DNAH5", "KIF14", "DNAH14", "DYNC2H1", "DYNC1H1", "KIF20B", "KIF5B", "DNAH10", "KIF18B", "DNAH3", "KIF5A", "KIF18A", "KIF1B", "DNAH2", "DNAH1", "DNHD1", "DNAH6", "KIF1A", "KIF16B", "DNAH11", "DNAH7")
223	GO_ATP_DEPENDENT_MICROTUBULE_MOTOR_ACTIVITY_MINUS_END_DIRECTED	0.94898	1	0.0201955	-0.209825	-0.599621	18	c("DNAH5", "DNAH14", "DYNC2H1", "DYNC1H1", "DNAH10", "DNAH3", "DNAH2", "DNAH1", "DNHD1", "DNAH6", "DNAH11", "DNAH7", "DNAH9", "DYNC2LI1")
224	GO_ATP_DEPENDENT_MICROTUBULE_MOTOR_ACTIVITY_PLUS_END_DIRECTED	0.900693	1	0.0242859	-0.241844	-0.678756	16	c("KIF11", "KIF14", "KIF20B", "KIF5B", "KIF18B", "KIF5A", "KIF18A", "KIF1B")
225	GO_ATP_METABOLIC_PROCESS	0.273726	0.928146	0.0743625	-0.268374	-1.07568	281	c("PGM1", "ATP5PB", "RANBP2", "TSPO", "APP", "SEH1L", "NDUFB6", "PRKAG1", "CDK1", "SDHD", "ENTPD5", "JMJD8", "NDUFB3", "ATP7A", "DMAC2L", "UQCRHL", "CCNB1", "GPI", "PINK1", "PGK1", "SNCA", "SLC25A13", "NDC1", "ENO1", "NDUFAB1", "ATPSCKMT", "UQCRB", "SURF1", "NDUFA7", "NUP155", "AK4", "COX6A1", "PID1", "ISCU", "NUP133", "PFKFB2", "MT-ATP6", "COX8A", "NUDT2", "NDUFB9", "SDHAF2", "OLA1", "ALDOC", "N…
MT-ND2, "NDUFB10", "ATP5ME", "NDUFS5", "NDUFB8", "FIGNL1", "ALDOA", "NDUFA8", "LDHC", "UQCRC2", "TAZ", "ADPGK", "SDHA", "ENO2", "GAPDH", "ATP6V1A", "COX6B1", "INSR", "ENO3", "COX4I1", "ATP5F1A", "NUP54", "RHOA", "COX15", "NDUFA1", "NDUFS4", "TEFM", "AK1", "PRKAA2", "ATP5MC2", "ATP5MF", "DLD", "COX7B", "NUP85", "UQCRH", "NDUFV2", "COX7C", "NDUFA2", "MECP2", "NDUFA10", "PKM", "TIGAR", "NDUFV3", "SE…
NDUFA3, "NDUFB5", "NUP98", "UQCRFS1", "DDIT4", "ATP5PF", "HK1", "NDUFC1", "MT-ND3", "COX7A1", "UQCRQ", "ATP5MC3", "BPGM", "GUK1", "NUP93", "SHMT2", "MT-ND4L", "FXN", "BAD", "CYC1", "ATP5F1B", "NIPSNAP2", "CHCHD10", "BID", "ATP5PO", "ENO4", "NUP42", "NMNAT1", "NDUFV1", "ATP5F1C", "OGT", "DNAJC30", "SDHC", "MT-ND1", "LDHA", "UQCRC1", "NDUFB4", "NDUFB1", "ATP5F1E", "MT-CYB", "COX6B2", "COX6C")
226	GO_ATP_SYNTHESIS_COUPLED_ELECTRON_TRANSPORT	0.051882	0.344342	0.197822	-0.349739	-1.309	94	c("NDUFB6", "CDK1", "SDHD", "NDUFB3", "UQCRHL", "CCNB1", "PINK1", "SNCA", "NDUFAB1", "UQCRB", "NDUFA7", "COX6A1", "ISCU", "COX8A", "NDUFB9", "SDHAF2", "NDUFA9", "NDUFS6", "NDUFS1", "NDUFA12", "MT-ND2", "NDUFB10", "NDUFS5", "NDUFB8", "NDUFA8", "UQCRC2", "TAZ", "SDHA", "COX6B1", "COX4I1", "COX15", "NDUFA1", "NDUFS4", "DLD", "COX7B", "UQCRH", "NDUFV2", "COX7C", "NDUFA2", "MECP2", "NDUFA10", "NDUFV3"…
MT-ND4L, "CYC1", "BID", "NDUFV1", "SDHC", "MT-ND1", "UQCRC1", "NDUFB4", "NDUFB1", "MT-CYB", "COX6C")
227	GO_ATP_SYNTHESIS_COUPLED_PROTON_TRANSPORT	0.383592	1	0.0628004	-0.34732	-1.07469	26	c("ATP5PB", "DMAC2L", "ATPSCKMT", "MT-ATP6", "ATP5ME", "ATP5F1A", "ATP5MC2", "ATP5MF", "ANTKMT", "ATP5PF", "ATP5MC3", "CYC1", "ATP5F1B", "ATP5PO", "ATP5F1C", "DNAJC30", "ATP5F1E", "MT-ATP8", "ATP5PD", "COX5B", "ATP5MG")
228	GO_ATP_TRANSMEMBRANE_TRANSPORTER_ACTIVITY	0.0778923	0.455938	0.169571	-0.462558	-1.36518	21	c("SLC25A16", "SLC25A13", "SLC25A6", "SLC25A40", "SLC25A36", "SLC25A5", "SLC25A29", "SLC25A21", "SLC25A43")
229	GO_ATP_TRANSPORT	0.0410959	0.289293	0.237794	-0.481025	-1.43713	22	c("SLC25A16", "SLC25A13", "SLC25A6", "SLC25A40", "SLC25A36", "SLC25A5", "SLC25A29", "GJA1", "SLC25A21", "SLC25A43")
230	GO_ATRIAL_SEPTUM_DEVELOPMENT	0.28291	0.938776	0.0802023	-0.408423	-1.14628	16	c("WNT5A", "HEY2", "NPHP3", "ISL1", "SMO")
231	GO_ATRIOVENTRICULAR_VALVE_DEVELOPMENT	0.815126	1	0.1396	0.191439	0.762633	20	c("CCN1", "SOX4", "MDM2")
232	GO_ATTACHMENT_OF_MITOTIC_SPINDLE_MICROTUBULES_TO_KINETOCHORE	0.271028	0.921143	0.0831291	-0.418724	-1.15972	15	c("SEH1L", "CENPC", "BOD1", "BECN1", "NUF2", "RMDN1", "AURKB", "CENPE", "HNRNPU", "MIS12")
233	GO_ATTACHMENT_OF_SPINDLE_MICROTUBULES_TO_KINETOCHORE	0.484324	1	0.0507028	-0.306359	-1.00484	34	c("SEH1L", "CCNB1", "ABRAXAS1", "KNL1", "CENPC", "SPAG5", "BOD1", "BECN1", "KNSTRN", "NUF2", "RMDN1", "ECT2")
234	GO_AUDITORY_RECEPTOR_CELL_DEVELOPMENT	0.47619	1	0.053677	-0.348899	-0.997055	18	c("SEC24B", "SLITRK6", "SLC4A7")
235	GO_AUTONOMIC_NERVOUS_SYSTEM_DEVELOPMENT	0.990175	1	0.0146874	-0.15511	-0.496486	30	TP63
236	GO_AUTOPHAGOSOME	0.805862	1		0.14547	0.815526	92	c("RUFY4", "TRIM21", "OPTN", "FTL", "AMBRA1", "SNAP29", "MEFV", "CALCOCO2", "HSPA8", "STX17", "VPS18", "ADPRH", "TICAM1", "FYCO1", "SQSTM1")
237	GO_AUTOPHAGOSOME_MATURATION	0.46875	1	0.261664	0.203986	0.960721	37	c("RUBCN", "SMCR8", "CLEC16A", "SNAP29", "CALCOCO2", "STX17", "VAMP8", "FYCO1")
238	GO_AUTOPHAGOSOME_MEMBRANE	0.586132	1	0.0420772	-0.291411	-0.949504	33	c("ATP6AP2", "ENTPD4", "PRKD1", "LAMP2", "WIPI1", "ULK1", "MCOLN3", "TM9SF1", "GABARAPL2", "ATG14", "RPN2", "MAP1LC3B", "GABARAP")
239	GO_AUTOPHAGOSOME_ORGANIZATION	0.991878	1	0.00715048	-0.146343	-0.547166	93	c("PINK1", "WIPI1", "UBXN2A", "PIK3C3", "ATG2B", "ULK1", "EMC6", "BECN1", "IFT88", "NPRL2", "C9orf72", "ATG9A", "GABARAPL2", "GBA", "TMEM41B", "FEZ1", "ATG14", "TRAPPC8", "TBC1D14", "IFT20", "RB1CC1", "MAP1LC3B", "WIPI2", "UBQLN2", "GABARAP", "PIKFYVE", "ATG12", "ATG9B", "MTM1", "PIP4K2B", "CHMP4A", "MAP1LC3A", "GABARAPL1", "SCFD1", "ATG7", "TMEM39A", "ATP13A2", "RAB23", "TBC1D12", "ATG16L2", "UB…
240	GO_AUTOPHAGY_OF_MITOCHONDRION	0.346981	1	0.0637845	-0.293818	-1.08299	77	c("TSPO", "TOMM7", "BNIP3L", "HAX1", "PINK1", "SLC25A46", "WIPI1", "PHB2", "BNIP3", "ATG2B", "FZD5", "CISD2", "SREBF2", "PRKN", "PPARGC1A", "BECN1", "PARL", "GSK3A", "CTSK", "FUNDC2", "ATG9A", "GABARAPL2", "USP30", "GBA", "VPS13C", "ATG14", "VDAC1", "VPS13D", "RB1CC1", "MAP1LC3B", "TIGAR", "WIPI2", "GABARAP")
241	GO_AU_RICH_ELEMENT_BINDING	0.903479	1	0.0225129	-0.221623	-0.679628	25	c("EXOSC9", "EXOSC7", "RBMS3")
242	GO_AXIS_ELONGATION	0.147059	0.679891	0.118288	-0.415613	-1.26103	24	c("WNT5A", "LRP6", "TNC", "PTK7", "MAGI2", "HNF1B", "SFRP1")
243	GO_AXIS_SPECIFICATION	0.220041	0.844377	0.0878313	-0.330175	-1.17527	59	c("WNT5A", "TMED2", "HEY2", "OTX2", "PAX6", "AURKA", "SMAD2", "CTNNB1", "LRP6", "TBX6", "SMO", "PGAP1", "FZD5", "MESP1", "GPC3", "SFRP1", "CXXC4", "WLS", "STC1", "PCSK6", "SENP2", "HSPB11", "SMAD4", "TTC8", "SMAD6", "WDR77", "AHI1", "DLL1", "NOTCH2", "FRS2", "SIX3", "RNF2", "IFT172", "BMPR1A", "MDFI", "BMP4", "ARL13B", "SIX2", "TBX3", "SKI")
244	GO_AXONAL_FASCICULATION	0.420753	1	0.0597318	-0.367418	-1.04211	17	c("SEMA5A", "AMIGO1", "RTN4", "CDK5R1", "ARHGAP35", "EPHB3", "NRP1", "MEGF8", "CNTN4")
245	GO_AXONAL_GROWTH_CONE	0.985808	1	0.0150299	-0.164651	-0.5195	28	c("FLRT3", "BOC", "NIN", "C9orf72", "CYFIP1", "PARD3", "KIF5B", "WDR47")
246	GO_AXONAL_TRANSPORT	0.708204	1	0.0312053	-0.247092	-0.872815	56	c("OPA1", "UCHL1", "SPAST", "DST", "TMEM108", "MAP2", "AP3S1", "AP3B1", "PAFAH1B1", "DYNC1H1", "ACTR10", "AP3B2", "FEZ1", "KIF5B", "DLG2", "AP3S2", "KIF4A", "BLOC1S5", "NDEL1", "RAB21", "BORCS5", "AP3M1", "KIF5A", "ARL8B", "TRAK2", "BLOC1S1", "TRIM46", "KIF1B")
247	GO_AXONEMAL_DYNEIN_COMPLEX	0.607143	1	0.169571	0.226297	0.879562	19	c("DNAH17", "DNAH8", "DNAI2", "WDR63", "DRC1", "CFAP70", "DNAI1", "NME8", "CCDC65", "DNAH9", "CCDC114", "DNAH7", "DNHD1", "DNAH1", "DNAH2", "WDR78", "DNAH3", "DNAL1")
248	GO_AXONEMAL_DYNEIN_COMPLEX_ASSEMBLY	0.569767	1	0.202072	0.212793	0.942111	30	c("DNAH17", "DNAH8", "TTC25", "CCDC151", "DNAI2", "WDR63", "DRC1", "DNAAF3", "SPAG1", "TEKT2", "CFAP100", "DNAAF4", "ARMC4", "DNAI1", "ZMYND10", "CFAP73", "CCDC40", "DNAAF1", "CCDC65", "CCDC114", "DNAH7", "DNAAF5", "DNAH1", "LRRC6", "DNAAF2", "WDR78", "CCDC39", "DNAL1", "LRRC49")
249	GO_AXONEME_ASSEMBLY	0.774194	1	0.294067	0.16091	0.859522	65	c("DNAH17", "GAS8", "DNAH8", "TTC25", "CCDC151", "CFAP74", "DNAI2", "NEURL1", "WDR63", "DRC1", "CFAP44", "JHY", "DNAAF3", "RSPH9", "SPAG1", "TEKT2", "RP1", "PLA2G3", "CFAP100", "DNAAF4", "SPAG17", "RP1L1", "ARMC4", "DNAI1", "IQCG", "ZMYND10", "CFAP73", "CFAP157", "DNAJB13", "CCDC40", "CFAP43", "CFAP206", "UBE2B", "DNAAF1", "CCDC65", "CFAP65", "SPAG16", "CCDC114", "DNAH7", "C11orf88", "ARMC2", "RS…
DNAAF2, "CC2D2A", "SPEF2", "LRGUK", "BBS2", "WDR78", "CCDC39", "DNAL1")
250	GO_AXON_CYTOPLASM	0.893305	1	0.0189288	-0.207439	-0.724732	54	c("OPA1", "UCHL1", "SPAST", "DST", "TMEM108", "AP3S1", "AP3B1", "PAFAH1B1", "DYNC1H1", "ACTR10", "AP3B2", "ZC3H14", "KIF5B", "DLG2", "AP3S2", "KIF4A", "BLOC1S5", "NDEL1", "RAB21", "AP3M1", "KIF5A", "ARL8B", "TRAK2", "BLOC1S1", "TRIM46", "KIF1B")
251	GO_AXON_DEVELOPMENT	0.985015	1	0.00562708	-0.192355	-0.784227	430	c("WNT5A", "FOLR1", "RPS6KA5", "RAB11A", "CDH11", "EPHB4", "NR2E1", "SEMA5A", "GRB10", "EPHB6", "TSPO", "DCLK1", "APP", "USP9X", "CDH2", "ANOS1", "MAP1B", "OTX2", "GSK3B", "NTRK2", "AMIGO1", "PTPRZ1", "PAX6", "FLRT3", "KREMEN1", "PRKCA", "LGR6", "SLITRK6", "ISL1", "ZSWIM5", "UCHL1", "MAPK1", "NECTIN1", "NGFR", "GFRA1", "SPAST", "TOP2B", "NRXN3", "DOK6", "SLC25A46", "CERS2", "BOC", "TNC", "SIAH1",…
MAP2, "RTN4", "LAMB2", "PPP3CB", "FOXG1", "ITGB1", "ADGRB1", "CRABP2", "ULK1", "GPC1", "CDK5R1", "ETV1", "BMP7", "LRP4", "RTN4RL1", "LAMA3", "ROBO1", "PAFAH1B1", "NFASC", "LAMA2", "MYOT", "LRIG2", "SLIT2", "PTPRF", "METRN", "SEMA4C", "SEMA6A", "CRPPA", "NEO1", "EFNA3", "MAP2K1", "NIN", "CHN1", "PTPRM", "BMPR1B", "NFIB", "FBXO45", "TWF2", "C9orf72")
252	GO_AXON_EXTENSION	0.756048	1	0.0263947	-0.230575	-0.871326	106	c("WNT5A", "RAB11A", "SEMA5A", "DCLK1", "USP9X", "MAP1B", "GSK3B", "RYK", "MT3", "ALCAM", "MAP2", "RTN4", "LAMB2", "PPP3CB", "ITGB1", "ULK1", "CDK5R1", "PAFAH1B1", "SLIT2", "SEMA4C", "SEMA6A", "TWF2", "C9orf72", "SEMA3D", "PTPRS", "CYFIP1", "SLC9A6")
253	GO_AXO_DENDRITIC_TRANSPORT	0.756173	1	0.027448	-0.233066	-0.846618	67	c("APP", "OPA1", "SFPQ", "UCHL1", "SPAST", "DST", "TMEM108", "MAP2", "AP3S1", "AP3B1", "PAFAH1B1", "DYNC1H1", "ACTR10", "APBA1", "AP3B2", "FEZ1", "KIF5B", "DLG2", "KLC3", "AP3S2", "KIF4A", "BLOC1S5", "NDEL1", "RAB21", "WASF1", "HNRNPU", "BORCS5", "AP3M1", "KIF5A", "ARL8B", "TRAK2", "BLOC1S1", "TRIM46")
254	GO_AZUROPHIL_GRANULE	0.570712	1	0.0397596	-0.251556	-0.974895	141	c("CPNE3", "GGH", "DNAJC3", "CD63", "RAB3D", "TMEM30A", "VAPA", "PRCP", "MANBA", "LAMP1", "ATP8A1", "MAGT1", "SLCO4C1", "TXNDC5", "MAPK1", "LAMP2", "GNS", "ABCA13", "ACP3", "ATP11B", "FAF2", "SURF4", "LAMTOR1", "AGA", "PIGR", "TMEM179B", "CMTM6", "MGST1", "IMPDH1", "CREG1", "DSN1", "RNASET2", "GUSB", "CKAP4", "DYNC1H1", "DDOST", "PRDX6", "ACTR10", "S100A7", "SYNGR1", "GLA", "PSMD1", "GLB1", "CTSC…
255	GO_AZUROPHIL_GRANULE_LUMEN	0.826531	1	0.0221551	-0.217411	-0.803819	79	c("GGH", "DNAJC3", "TXNDC5", "MAPK1", "GNS", "FAF2", "AGA", "IMPDH1", "CREG1", "DSN1", "RNASET2", "GUSB", "DYNC1H1", "PRDX6", "ACTR10", "S100A7", "GLA", "PSMD1", "GLB1", "CTSC", "VAT1", "PTGES2", "C6orf120", "FUCA1", "SERPINB3", "ANXA2", "ARG1")
256	GO_AZUROPHIL_GRANULE_MEMBRANE	0.0157321	0.139135	0.352488	-0.429161	-1.52326	57	c("CPNE3", "CD63", "RAB3D", "TMEM30A", "VAPA", "PRCP", "MANBA", "LAMP1", "ATP8A1", "MAGT1", "SLCO4C1", "LAMP2", "ABCA13", "ACP3", "ATP11B", "SURF4", "LAMTOR1", "PIGR", "TMEM179B", "CMTM6", "MGST1")
257	GO_A_BAND	0.38914	1	0.063079	-0.349331	-1.05992	24	c("ENO1", "DST", "CRYAB", "KLHL41", "OBSL1", "ALDOA", "FHL2")
258	GO_BARBED_END_ACTIN_FILAMENT_CAPPING	0.138617	0.659624	0.249247	0.297089	1.29021	25	c("ADD2", "EPS8", "CAPG", "FLII", "VILL", "CARMIL2", "TRIOBP", "CRACD", "CAPZA1")
259	GO_BASAL_PART_OF_CELL	0.993795	1	0.0093078	-0.139252	-0.500333	64	c("CLCA2", "EGFR", "PRCP", "SLC12A2", "DST", "TEK", "HFE")
260	GO_BASAL_PLASMA_MEMBRANE	0.982105	1	0.0123167	-0.161367	-0.557769	49	c("CLCA2", "EGFR", "SLC12A2", "DST", "TEK")
261	GO_BASAL_TRANSCRIPTION_MACHINERY_BINDING	0.929093	1	0.0160304	-0.198266	-0.695981	55	c("AGO1", "SCAF4", "ELP2", "URI1", "SMYD3", "RTRAF", "DHX9", "AR", "UVSSA", "FBL", "CTR9", "RPRD1A", "CDC73", "ZNF326", "ERCC1", "RPRD1B", "SCAF8", "GTF2B", "HNRNPU", "AGO2", "ELP4", "ERCC5", "WDR43", "ERCC4", "LLPH", "TCF4", "TAF7")
262	GO_BASEMENT_MEMBRANE	0.198372	0.803566	0.0928481	-0.313979	-1.16754	84	c("COL4A6", "ATRN", "LAMB1", "TIMP3", "CASK", "SMOC2", "MMRN2", "ANG", "DST", "TNC", "NID1", "EFNA5", "NTN5", "LAMB2", "COL7A1", "FBLN1", "VWA2", "LAMA3", "LAMA2", "FBN1", "COL9A3", "NPNT", "SERPINF1", "HMCN1", "EGFL6", "FREM2", "MEGF9", "COLQ", "COL28A1", "SPARC", "P3H2", "COL4A2", "TIMP1", "ANXA2", "LAMB4", "COL4A4", "THBS4", "FGF9", "COL4A1")
263	GO_BASEMENT_MEMBRANE_ORGANIZATION	0.111973	0.576336	0.13649	-0.424209	-1.3126	26	c("CAV2", "LAMB1", "CAV1", "GAS2", "FERMT1", "NID1", "LAMB2", "ITGB1")
264	GO_BASE_CONVERSION_OR_SUBSTITUTION_EDITING	8.38039e-05	0.00164769	0.538434	0.664403	2.39639	15	c("ADAR", "APOBEC3G", "APOBEC3F", "APOBEC3A", "APOBEC3D", "APOBEC3C")
265	GO_BASE_EXCISION_REPAIR	0.512821	1	0.0475434	-0.29187	-0.980869	40	c("OGG1", "RPS3", "HMGA2", "DNA2", "APEX2", "POLQ", "WRN", "NEIL2", "USP47", "ERCC6", "UNG", "MPG", "NEIL3", "APEX1", "RPA1", "MUTYH", "PCNA", "XPA", "FEN1", "RPA2", "FAM168A")
266	GO_BASOLATERAL_PLASMA_MEMBRANE	0.591	1	0.0380056	-0.24617	-0.971971	205	c("ATP1A1", "FOLR1", "CLCA2", "NDRG4", "ABCC4", "CLDN8", "KCNJ16", "P2RY1", "SLC16A12", "HPGD", "CDH2", "AQP4", "EGFR", "AJAP1", "SLC26A5", "SLCO4C1", "ATP7A", "SLC12A2", "SLC4A7", "CASK", "DSP", "CNNM2", "SLC38A1", "DST", "CTNNB1", "ATP2B1", "TEK", "LIN7B", "CXADR", "CDH17", "DSTYK", "PLPP3", "SLC26A6", "SLC9B2", "MYO1A", "IDE", "SLC39A8", "TFRC", "SLC6A13", "SLC39A14", "SLC47A1", "CD44", "C5AR2…
ADRA2A, "SLC16A10", "SLC51B", "SLC7A6", "STXBP3", "SLC19A1", "PKD2")
267	GO_BEHAVIOR	1	1	0	-0.141043	-0.573342	405	c("EIF4EBP2", "UBR3", "NDRG4", "VPS13A", "NR2E1", "THRA", "TSPO", "P2RY1", "APP", "FIG4", "CPT1A", "EGFR", "NTRK2", "PTPRZ1", "ATP8A1", "SLURP1", "OXR1", "PRNP", "GATM", "ATP7A", "SLITRK6", "HOXA1", "NTF3", "VPS35", "UCHL1", "MAPK1", "RNF180", "DMRT3", "NRXN3", "SLC25A46", "FZD4", "GPR157", "PAIP2", "POMK", "HDAC2", "NOVA1", "DDHD2", "AHCY", "CLN6", "CACNA1B", "GPR52", "NLGN4X", "NRG1", "C3orf70"…
ETV1, "NPAS1", "MCOLN3", "NAGLU", "SNCG", "STRN", "GJA1", "PAFAH1B1", "GLRB", "PRKCG")
268	GO_BENZENE_CONTAINING_COMPOUND_METABOLIC_PROCESS	0.651136	1	0.0394367	-0.298416	-0.898454	23	c("FAH", "GSTM3", "GSTM4", "PON3", "GSTM2", "HAAO", "ALDH8A1", "ACAA1", "AADAT", "KYAT3")
269	GO_BETA_CATENIN_BINDING	0.860082	1	0.0202691	-0.214563	-0.785814	74	c("CDH2", "AJAP1", "GSK3B", "CTNNBIP1", "TBL1XR1", "DACT2", "CTNNB1", "CXADR", "LEF1", "AR", "PRKN", "GJA1", "LZIC", "MED12L")
270	GO_BETA_CATENIN_DESTRUCTION_COMPLEX_DISASSEMBLY	0.368481	1	0.0658312	-0.37668	-1.07645	18	c("GSK3B", "CAV1", "CTNNB1", "LRP6", "FZD5", "FZD1")
271	GO_BETA_CATENIN_TCF_COMPLEX_ASSEMBLY	0.418605	1	0.237794	0.242676	1.05312	28	c("TCF7L2", "KMT2D", "SMARCA4", "TLE1", "MYC", "TCF7", "TLE4", "ASH2L", "CREBBP", "EP300")
272	GO_BETA_TUBULIN_BINDING	0.345865	1	0.0662842	-0.329902	-1.09429	36	c("UXT", "VAPB", "SPAST", "GJB6", "EMD", "APPL1", "CDK5R1", "PDCD5", "GABARAPL2", "LRPPRC", "NDEL1", "GABARAP", "TBCD", "TAOK1", "PIFO", "BBS4", "ARL8B", "GABARAPL1", "TTLL7", "TRPV4", "BCAS3", "ADNP", "SMC3", "TBCA", "RACGAP1")
273	GO_BHLH_TRANSCRIPTION_FACTOR_BINDING	0.533898	1	0.176694	0.217301	0.935354	24	c("USF1", "LMO2", "MAP3K10", "SMAD3", "SP1", "USF2", "TCF12", "CREBBP", "KLF5")
274	GO_BICARBONATE_TRANSMEMBRANE_TRANSPORTER_ACTIVITY	0.150562	0.68674	0.116234	-0.440869	-1.2855	19	c("SLC26A2", "SLC26A5", "SLC4A7", "CFTR", "SLC4A8", "SLC26A6", "SLC39A8", "SLC26A9", "SLC4A3", "SLC4A5", "SLC26A1", "SLC4A4")
275	GO_BICARBONATE_TRANSPORT	0.0214362	0.17857	0.323471	-0.448989	-1.48547	35	c("SLC26A2", "SLC26A5", "SLC4A7", "CFTR", "SLC4A8", "CA4", "CA13", "SLC26A6", "SLC39A8", "HBB", "CA12", "CA5B", "CYB5RL", "CYB5R1", "SLC26A9", "SLC4A3", "AQP1", "HBA2", "SLC4A5", "SLC26A1", "SLC4A4", "CA3")
276	GO_BILE_ACID_AND_BILE_SALT_TRANSPORT	0.915235	1	0.0229406	-0.225312	-0.664977	21	c("SLC10A3", "ABCC3", "SLCO1A2", "ATP8B1", "SLC10A6", "SLC51B", "SLCO1B3", "SLC10A7")
277	GO_BILE_ACID_BIOSYNTHETIC_PROCESS	0.368247	1	0.0645031	-0.346604	-1.08208	27	c("CYP7B1", "SCP2", "CYP27A1", "HSD17B4", "OSBPL1A", "HSD3B7", "ACOT8", "SLC27A2", "OSBPL2", "CYP46A1", "OSBPL6", "OSBPL9", "ACOX2", "PROX1", "CYP39A1", "OSBPL3", "SIRT1", "ABCB11", "AMACR", "CH25H")
278	GO_BILE_ACID_METABOLIC_PROCESS	0.282492	0.938776	0.0764767	-0.344595	-1.14302	36	c("CYP7B1", "SCP2", "ARV1", "CYP27A1", "HSD17B4", "OSBPL1A", "HSD3B7", "ACOT8", "SLC27A2", "ATP8B1", "OSBPL2", "KIT", "ACAA1", "CYP46A1", "OSBPL6", "OSBPL9")
279	GO_BINDING_OF_SPERM_TO_ZONA_PELLUCIDA	0.501684	1	0.0508054	-0.323079	-0.990753	25	c("HSPA1L", "OVGP1", "POMZP3", "VDAC2", "ADAM30", "ZP3", "ALDOA")
280	GO_BIOMINERALIZATION	0.995976	1	0.004809	-0.142538	-0.545667	122	c("MGP", "HEY2", "LTF", "GPM6B", "SLC24A3", "PHOSPHO1", "ALOX15", "NECTIN1", "TMEM38B", "KL", "ATP2B1", "RFLNB", "CYP27B1", "WNT4", "BMP6", "BMP7", "GPC3", "MINPP1", "SBDS")
281	GO_BLASTOCYST_DEVELOPMENT	0.366497	1	0.0607719	-0.283416	-1.06047	91	c("TGFBR1", "NCAPG2", "CCDC62", "CCNB1IP1", "TET1", "TBL1XR1", "PEMT", "ZBED6", "ASF1B", "GABPA", "PNLDC1", "MED21", "BYSL", "CUL3", "RTN4", "RBBP8", "ACTL6A", "GINS4", "ZP3", "ST8SIA6", "SP3", "HNF1B", "SBDS", "EMG1", "FURIN")
282	GO_BLASTOCYST_FORMATION	0.0931744	0.515838	0.149208	-0.40654	-1.32463	33	c("CCNB1IP1", "TET1", "GABPA", "PNLDC1", "BYSL", "CUL3", "RTN4", "ACTL6A", "ZP3", "SP3", "HNF1B", "FURIN")
283	GO_BLASTOCYST_GROWTH	0.91573	1	0.021796	-0.220636	-0.643336	19	c("NCAPG2", "GINS4", "SBDS", "CTR9", "NDEL1", "TAF8")
284	GO_BLOC_COMPLEX	0.767857	1	0.149208	0.199834	0.776706	19	c("HPS1", "HPS6", "STX12", "PI4K2A", "HPS5", "BLOC1S2", "WASHC4", "SNAP47", "KXD1", "DTNBP1", "BLOC1S4", "BLOC1S3", "SNAPIN", "BLOC1S6", "BLOC1S1", "HPS3", "BLOC1S5", "HPS4")
285	GO_BLOOD_MICROPARTICLE	4.88956e-06	0.000128641	0.610527	0.366167	2.00662	86	c("LGALS3BP", "APOL1", "C3", "SERPING1", "C1QC", "C1QB", "C4B", "A2M", "APOE", "CFB", "C4A", "GRIPAP1", "STOM", "ENG", "ACTB", "HSPA8", "CLIC1", "DNPEP", "CFH", "SLC2A1", "ZBTB38", "PSMC5", "MSN")
286	GO_BLOOD_VESSEL_ENDOTHELIAL_CELL_MIGRATION	0.98288	1	0.00730167	-0.161537	-0.612569	109	c("AMOTL1", "EPHB4", "NR2E1", "PRKD1", "PRCP", "ANGPT1", "PRKCA", "CSNK2B", "MMRN2", "PIK3C2A", "GPLD1", "HMGB1", "KDR", "NUS1", "ITGB1", "VEGFC", "MAP3K3", "ROBO1", "EMP2", "SLIT2")
287	GO_BLOOD_VESSEL_ENDOTHELIAL_CELL_PROLIFERATION_INVOLVED_IN_SPROUTING_ANGIOGENESIS	0.890909	1	0.0240036	-0.228652	-0.688413	23	c("SEMA5A", "NGFR", "APELA")
288	GO_BLOOD_VESSEL_REMODELING	0.00553081	0.0598407	0.407018	0.396185	1.75406	30	c("TGM2", "AXL", "ABR", "MDM2", "LIF", "CEACAM1", "BAK1", "CST3", "ACVRL1")
289	GO_BODY_FLUID_SECRETION	0.851852	1	0.300682	0.153203	0.826577	70	c("OAS2", "KALRN", "CCND1", "ADA", "STAT5A", "EDN1", "VAMP8")
290	GO_BODY_MORPHOGENESIS	0.961012	1	0.0142522	-0.183655	-0.625971	44	c("ATP6AP2", "SGPL1", "LRP6", "CDON", "PLEKHA1", "LEF1", "GPC3", "NIPBL", "FLVCR1", "ASPH", "PHLDB1", "PDGFRA", "DLX5", "GNAS", "PAX9", "PHLDB2", "CLASP2", "CRISPLD2", "PTPN11", "SSBP3", "DAG1", "SKI", "TIPARP")
291	GO_BONE_CELL_DEVELOPMENT	0.569767	1	0.202072	0.216771	0.959725	30	c("LILRB1", "FLI1", "ABI1", "SH2B3", "GPR68", "MED1", "SIGLEC15", "TYROBP", "EP300", "SRF", "SRC", "LRRK1", "PTPN6")
292	GO_BONE_DEVELOPMENT	0.801	1	0.0227982	-0.222067	-0.868059	162	c("PDGFC", "FAT4", "GLG1", "THBS3", "FOXN3", "LTF", "PAPSS2", "PHOSPHO1", "SULF2", "RPL13", "POC1A", "CHAD", "LRRC17", "DCHS1", "MBTPS2", "TMEM38B", "PRPSAP2", "LRP6", "PLS3", "TEK", "P3H1", "RFLNB", "NPR2", "SH3PXD2B", "BMP6", "SLC9B2", "TRIM45", "VKORC1", "GJA1", "PAFAH1B1", "FBN1", "SBDS", "CTC1")
293	GO_BONE_GROWTH	0.938258	1	0.0191547	-0.199079	-0.621512	27	c("THBS3", "POC1A", "BNC2")
294	GO_BONE_MATURATION	0.041049	0.289241	0.237794	-0.511193	-1.44989	17	c("FAT4", "THBS3", "LTF", "PHOSPHO1", "DCHS1", "MBTPS2", "RFLNB")
295	GO_BONE_MINERALIZATION	0.956434	1	0.0112107	-0.1796	-0.672189	92	c("MGP", "LTF", "GPM6B", "SLC24A3", "PHOSPHO1", "ALOX15", "TMEM38B", "KL", "ATP2B1", "RFLNB", "CYP27B1", "WNT4", "BMP6", "BMP7", "GPC3", "MINPP1", "SBDS")
296	GO_BONE_MORPHOGENESIS	0.812308	1	0.0234376	-0.221507	-0.812279	73	c("GLG1", "THBS3", "FOXN3", "LTF", "PHOSPHO1", "POC1A")
297	GO_BONE_REMODELING	0.697436	1	0.031349	-0.24342	-0.889485	70	c("TMEM64", "EGFR", "RAB3D", "PRKCA", "P3H4", "TRAF6", "CTNNB1", "LRP6", "SUCO", "GPR137B", "GJA1", "TFRC", "SFRP1", "UBASH3B", "GPR137", "CTSK", "LGR4")
298	GO_BONE_RESORPTION	0.773486	1	0.0270265	-0.23853	-0.828564	50	c("TMEM64", "EGFR", "RAB3D", "PRKCA", "TRAF6", "CTNNB1", "GPR137B", "TFRC", "UBASH3B", "GPR137", "CTSK")
299	GO_BRAIN_MORPHOGENESIS	0.440133	1	0.0562941	-0.332094	-1.02758	26	c("WNT5A", "CDH2", "SMO", "PAFAH1B1", "MKKS", "NF1", "FZD6", "FANCD2", "SLC6A4", "FANCC", "FZD3", "BBS4", "BBS2", "FOXO3", "SPEF2", "ZNF335", "FBXW11")
300	GO_BRANCHED_CHAIN_AMINO_ACID_METABOLIC_PROCESS	0.344262	1	0.21925	0.255858	1.07769	23	c("PPM1K", "SDS", "SDSL")
301	GO_BRANCHING_INVOLVED_IN_BLOOD_VESSEL_MORPHOGENESIS	0.52	1	0.195789	0.224404	0.966789	26	c("MDK", "PLXND1", "ENG", "EDN1", "ABL1")
302	GO_BRANCHING_INVOLVED_IN_MAMMARY_GLAND_DUCT_MORPHOGENESIS	0.815578	1	0.0290688	-0.259382	-0.765531	21	c("WNT5A", "LRP6", "PHB2", "AR", "WNT4")
303	GO_BRANCHING_INVOLVED_IN_SALIVARY_GLAND_MORPHOGENESIS	0.750562	1	0.0322153	-0.281593	-0.821078	19	c("PDGFA", "BTBD7", "SNAI2")
304	GO_BRANCHING_MORPHOGENESIS_OF_AN_EPITHELIAL_TUBE	0.977823	1	0.00815592	-0.173689	-0.661913	114	c("WNT5A", "FAT4", "WNT2B", "CTNNBIP1", "DCHS1", "CTNNB1", "LRP6", "TNC", "PHB2", "SMO", "KDR", "MAGED1", "LEF1", "AR", "WNT4", "RASIP1", "BMP7", "GPC3", "HNF1B", "SLIT2", "NPNT", "KRAS", "LGR4")
305	GO_BRANCH_ELONGATION_OF_AN_EPITHELIUM	0.446262	1	0.0580984	-0.365618	-1.01264	15	c("WNT5A", "TNC", "HNF1B")
306	GO_BROWN_FAT_CELL_DIFFERENTIATION	0.78312	1	0.0275886	-0.238193	-0.800482	40	c("ALDH6A1", "DIO2", "MB", "BNIP3", "ERO1A", "PPARGC1A", "BMP7", "FABP3", "SLC2A4", "HNRNPU", "NAPEPLD", "ITGA6", "ARL4A", "MAPK14", "LRG1", "METRNL", "FTO", "TRPV4", "SIRT1", "PTGS2", "ZNF516")
307	GO_BRUSH_BORDER	0.42668	1	0.0537873	-0.278352	-1.03527	85	c("FOLR1", "CYBRD1", "SLC5A1", "SLC15A1", "CD36", "VIL1", "TRPM6", "ATP7A", "PEMT", "CA4", "CDHR2", "SLC27A4", "SLC7A9", "CUBN", "SLC26A6", "MYO1A", "SLC38A2", "MYL12B", "MYO1B", "ATP8B1", "LRP2", "KCNK1")
308	GO_BRUSH_BORDER_MEMBRANE	0.00646263	0.0678158	0.407018	-0.453687	-1.55525	46	c("FOLR1", "CYBRD1", "SLC5A1", "CD36", "TRPM6", "ATP7A", "PEMT", "CA4", "CDHR2", "SLC27A4", "SLC7A9", "CUBN", "SLC26A6", "ATP8B1", "LRP2", "KCNK1", "SLC28A3", "ITLN1", "SLC19A1", "SLC9A3")
309	GO_B_CELL_ACTIVATION	6.81811e-10	4.37436e-08	0.801216	0.307899	2.05759	228	c("BST2", "CD74", "HDAC9", "CARD11", "IKZF3", "CD38", "IL10", "DCLRE1C", "DOCK10", "CD86", "NCKAP1L", "TNFSF13B", "STAT6", "CD180", "KLF6", "TRBC2", "GAPT", "GON4L", "TBX21", "VCAM1", "SASH3", "INPP5D", "TNFAIP3", "ZAP70", "TRBC1", "SLAMF8", "ADA", "TXLNA", "MNDA", "GPR183", "CTLA4", "CD28", "PKN1", "BCL2", "BATF", "NFATC2", "LAX1", "BAK1", "ICOSLG", "TCIRG1", "MMP14", "TRDC", "TICAM1", "PTK2B", …
ITGA4, "RASGRP1", "IL6", "IL7", "HMCES", "SH3KBP1", "IL7R", "PRKCB", "TP53", "SUPT6H", "MFNG", "MZB1", "TYROBP", "RAG1", "SAMSN1")
310	GO_B_CELL_ACTIVATION_INVOLVED_IN_IMMUNE_RESPONSE	0.339086	1	0.203509	0.186568	1.02429	71	c("IL10", "DOCK10", "STAT6", "CD180", "GAPT", "TBX21", "ADA", "GPR183", "CD28", "BATF", "PTK2B", "NBN", "ABL1", "LGALS1", "IL6", "HMCES", "SUPT6H", "MFNG")
311	GO_B_CELL_APOPTOTIC_PROCESS	0.00108687	0.0148309	0.45506	0.483208	2.09849	25	c("CD74", "HSH2D", "IL10", "ADA", "PKN1", "BAK1", "LYN", "BLK", "BCL10")
312	GO_B_CELL_DIFFERENTIATION	0.00347444	0.0400821	0.431708	0.266908	1.53862	106	c("HDAC9", "CARD11", "IKZF3", "IL10", "DCLRE1C", "DOCK10", "NCKAP1L", "KLF6", "GON4L", "VCAM1", "INPP5D", "SLAMF8", "ADA", "GPR183", "BCL2", "BAK1", "TCIRG1", "MMP14", "PTK2B", "JAK3", "CD27", "ABL1", "POU2F2", "LGALS1", "ITGA4", "IL6", "IL7", "TP53", "MFNG", "RAG1")
313	GO_B_CELL_HOMEOSTASIS	5.08279e-07	1.66707e-05	0.659444	0.611948	2.67493	29	c("CD74", "DOCK10", "NCKAP1L", "TNFSF13B", "GAPT", "TNFAIP3", "ADA", "PKN1", "BCL2", "BAK1", "SPNS2", "LYN", "ABL1", "BCL10", "CASP3")
314	GO_B_CELL_MEDIATED_IMMUNITY	5.84033e-10	3.93202e-08	0.801216	0.418531	2.54586	115	c("C3", "CD74", "HLA-DRB1", "SERPING1", "C1QC", "C1QB", "C1QA", "IRF7", "HLA-E", "SLA2", "C4B", "IL10", "STAT6", "TRBC2", "GAPT", "TBX21", "C4A", "HLA-G", "INPP5D", "TRBC1", "NECTIN2", "CD28", "TNF", "FGL2", "BATF", "TCIRG1", "HLA-DQB1", "TRDC", "FCER1G", "XCL1", "CD226", "CD27", "NBN", "POU2F2", "BCL10")
315	GO_B_CELL_PROLIFERATION	3.66792e-08	1.64584e-06	0.719513	0.450674	2.47429	71	c("CD74", "CARD11", "IKZF3", "CD38", "IL10", "NCKAP1L", "TNFSF13B", "CD180", "GAPT", "SASH3", "INPP5D", "ADA", "MNDA", "GPR183", "CTLA4", "PKN1", "BCL2", "NFATC2", "TICAM1", "AHR", "LYN", "BLK", "ABL1", "CDKN1A", "CD300A", "CASP3", "RASGRP1", "IL7", "IL7R", "MZB1", "TYROBP")
316	GO_B_CELL_RECEPTOR_SIGNALING_PATHWAY	0.00029488	0.00468859	0.498493	0.346055	1.86943	69	c("CD38", "ITK", "ELF1", "LCK", "NCKAP1L", "TRBC2", "TRBC1", "MNDA", "CMTM3", "CTLA4", "BCL2", "NFATC2", "TRDC", "LYN", "BLK", "ABL1", "STAP1", "CD300A", "PAX5", "PRKCB", "RFTN1", "CBFB", "FCGR2B", "LAT2", "PIK3CD")
317	GO_C21_STEROID_HORMONE_BIOSYNTHETIC_PROCESS	0.185393	0.772836	0.102822	-0.426099	-1.24243	19	c("TSPO", "CACNA1H", "WNT4", "PPARGC1A", "BMP6")
318	GO_C21_STEROID_HORMONE_METABOLIC_PROCESS	0.790518	1	0.0287155	-0.252512	-0.788328	27	c("TSPO", "CACNA1H", "WNT4", "PPARGC1A", "BMP6")
319	GO_C4_DICARBOXYLATE_TRANSPORT	0.0251142	0.200968	0.30775	-0.503807	-1.50519	22	c("SLC1A1", "SLC1A4", "SLC13A2", "SLC12A2", "SLC25A13", "SLC25A10")
320	GO_CADHERIN_BINDING	0.916084	1	0.0138083	-0.208108	-0.839266	316	c("RPL15", "EEF2", "RACK1", "RPL6", "RPL7A", "RPL14", "PCMT1", "CDH11", "RPL29", "H3C11", "CDH2", "EGFR", "AHNAK", "EIF2S3", "VAPA", "CIP2A", "EIF2A", "CD46", "VAPB", "RPL23A", "RPL24", "CDH13", "MPP7", "RPL34", "DCHS1", "ENO1", "EIF5", "EIF3E", "CTNNB1", "EIF4G2", "SEPTIN2", "IDH1", "NOTCH3", "TAGLN2", "EMD", "KDR", "TBC1D10A", "CDH17", "ESYT2", "RPS2", "RTN4", "PARVA", "COBLL1", "DIAPH3", "OLA1…
321	GO_CADHERIN_BINDING_INVOLVED_IN_CELL_CELL_ADHESION	0.125	0.619106	0.376039	0.343023	1.32641	18	c("KRT18", "BAIAP2L1", "CDC42EP1", "BAIAP2", "PAK4", "TRIM29", "EPCAM", "PKP3", "PDLIM5", "S100A11", "TMOD3", "ANXA1", "PDLIM1", "PPP1CA", "RAB10")
322	GO_CAJAL_BODY	0.188992	0.78361	0.249247	0.229059	1.22322	59	c("TRIM22", "ISG20", "FMR1", "XPO1", "SART1", "LSG1", "SRRM2", "SART3")
323	GO_CALCINEURIN_MEDIATED_SIGNALING	0.385593	1	0.0603786	-0.3142	-1.06095	41	c("PPP3CA", "LMCD1", "CHP1", "GSK3B", "CAMTA1", "PRNP", "NRG1", "PPP3CB", "PPP3R1", "CHP2", "FHL2")
324	GO_CALCIUM_ACTIVATED_CATION_CHANNEL_ACTIVITY	0.0484988	0.326931	0.21925	-0.509304	-1.42941	16	c("ANO10", "TMEM63C", "TRPM3", "KCNMB4", "KCNN4")
325	GO_CALCIUM_CHANNEL_COMPLEX	0.950837	1	0.0145143	-0.188694	-0.657405	53	c("CACNB4", "CACNA2D1", "CATSPERD", "CACNA1H", "CALM1", "CACNA2D3", "CACNA1B", "MICU3")
326	GO_CALCIUM_CHANNEL_REGULATOR_ACTIVITY	0.728832	1	0.031349	-0.252543	-0.835534	35	c("STIM2", "CALM1", "GRM2", "ITPR1", "SGK3", "REM1", "PACSIN3", "SLC30A1", "PHPT1", "SRI", "FKBP1B", "INAFM2", "INAFM1", "NRXN1", "STIM1", "PRKG1", "STX1A")
327	GO_CALCIUM_DEPENDENT_CELL_CELL_ADHESION_VIA_PLASMA_MEMBRANE_CELL_ADHESION_MOLECULES	3.85961e-08	1.71086e-06	0.719513	-0.69141	-2.22932	31	c("SELP", "PCDHB9", "PCDHB14", "CDH11", "CDH2", "PCDHB13", "PCDHGB4", "PCDHB16", "PCDHB3", "PCDHB4", "ATP2C1", "CDH13", "DCHS1", "PCDHB2", "PCDHB11", "PCDHB5", "CDH17")
328	GO_CALCIUM_DEPENDENT_PHOSPHOLIPID_BINDING	0.947313	1	0.0153676	-0.192243	-0.653807	43	c("CPNE3", "PLA2G4A", "ANXA8", "ESYT2", "ESYT1", "ANXA9", "PLA2G4B", "CPNE9", "ANXA8L1", "C2CD5", "ANXA2", "PLA2G4E")
329	GO_CALCIUM_DEPENDENT_PROTEIN_BINDING	0.75	1	0.0280811	-0.239087	-0.849343	58	c("DMBT1", "SELP", "CPNE3", "CHP1", "RAC3", "S100A2", "VAMP2", "TSG101", "PDCD6IP", "CRNN", "TNNC1", "S100A4", "S100A5", "DDX5", "S100A7")
330	GO_CALCIUM_DEPENDENT_PROTEIN_KINASE_ACTIVITY	0.656818	1	0.0390355	-0.296808	-0.893614	23	c("PRKD1", "PRKCA", "PINK1", "PRKCI", "MAPKAPK5", "PRKCG", "PRKD3")
331	GO_CALCIUM_INDEPENDENT_CELL_CELL_ADHESION_VIA_PLASMA_MEMBRANE_CELL_ADHESION_MOLECULES	0.197263	0.802198	0.0999277	-0.43393	-1.23075	17	c("CLDN8", "CLDN22", "CLDN10", "CLDN16")
332	GO_CALCIUM_ION_IMPORT	0.864529	1	0.0202691	-0.215047	-0.772661	64	c("SEMG1", "MRLN", "EPPIN", "PRNP", "OPA1", "CASK", "CACNA2D1", "CTNNB1", "CACNA1H", "CACNA1B", "MICU3")
333	GO_CALCIUM_ION_IMPORT_INTO_CYTOSOL	0.335616	1	0.202072	0.299321	1.0796	15	c("SLC8A2", "FYN", "SLC8A1", "TRPM2", "SLC24A1", "TRPV2")
334	GO_CALCIUM_ION_REGULATED_EXOCYTOSIS	0.823222	1	0.0237916	-0.227208	-0.7938	54	c("RAPGEF4", "CHP1", "CACNA1H", "CLTRN", "VAMP2", "PPP3CB", "HYAL3", "ZP3", "TRIM9", "CADPS2", "ADRA2A", "RIMS1", "STXBP1", "SYN2", "STXBP3", "RAB3A", "ATP2A2")
335	GO_CALCIUM_ION_REGULATED_EXOCYTOSIS_OF_NEUROTRANSMITTER	0.301471	0.960932	0.222056	0.302269	1.12972	16	c("SYT8", "RIMS2", "SYT12", "UNC13B", "DOC2B", "RAB3GAP1", "RIMS3", "SYT7", "SYT17", "SYT5", "STX1B", "UNC13C", "SYT2", "ATP2A2", "STXBP1", "RIMS1")
336	GO_CALCIUM_ION_TRANSMEMBRANE_IMPORT_INTO_CYTOSOL	0.0001273	0.00233351	0.518848	0.299727	1.68904	101	c("CXCL11", "CXCL10", "CXCL9", "CCR5", "CALM3", "FASLG", "LCK", "CX3CL1", "SLC8A2", "P2RX7", "FYN", "GRIN2D", "SLC8A1", "LETM1", "CCR7", "CORO1A", "TRPM2", "SLC24A1", "MYO5A", "PTK2B", "DIAPH1", "ITPR3", "XCL1", "MCOLN2", "LYN", "ABL1", "PDE4D", "CCL3", "CLIC2")
337	GO_CALCIUM_ION_TRANSMEMBRANE_TRANSPORT	0.999	1	0.0020413	-0.150135	-0.597957	234	c("TMEM38A", "SLC24A3", "CACNB4", "CHRNA9", "AHNAK", "PKD1L3", "F2R", "TRPM6", "TRPM3", "STIM2", "FGF14", "PRNP", "ATP2C1", "OPA1", "SNCA", "CD19", "CACNA2D1", "SELENON", "TMEM38B", "TRPM7", "ITGAV", "CACNA1H", "GSTM2", "ATP2B1", "CALM1", "PHB2", "CACNA2D3", "CACNA1B", "MICU3", "BDKRB1", "TRPC1", "MCOLN1", "TMEM37", "DRD4", "ERO1A")
338	GO_CALCIUM_ION_TRANSMEMBRANE_TRANSPORTER_ACTIVITY	0.876518	1	0.0180135	-0.208574	-0.784107	99	c("SLC24A3", "CACNB4", "CHRNA9", "PKD1L3", "TRPM6", "TRPM3", "STIM2", "ATP2C1", "CACNA2D1", "TRPM7", "ITGAV", "CACNA1H", "ATP2B1", "CACNA2D3", "CACNA1B", "TRPC1", "MCOLN1", "TMEM37")
339	GO_CALCIUM_MEDIATED_SIGNALING	0.900802	1	0.0153676	-0.205099	-0.803299	169	c("CALML3", "SELP", "PTGFR", "TMEM38A", "PPP3CA", "ACKR3", "LMCD1", "EGFR", "CHP1", "GSK3B", "CAMTA1", "HINT1", "PRNP", "CDH13", "SELENON", "PPP1R9A", "KSR2", "TMEM38B", "BCAP31", "GSTM2", "CALM1", "KDR", "NRG1", "TMBIM4", "MCOLN1", "LAT", "PPP3CB")
340	GO_CALCIUM_MEDIATED_SIGNALING_USING_INTRACELLULAR_CALCIUM_SOURCE	0.203196	0.809465	0.0982123	-0.404203	-1.20761	22	c("SELP", "PTGFR", "PRNP", "BCAP31", "KDR", "HOMER2", "PRKACA", "FIS1", "AZU1", "ADGRL1", "RYR2", "GPR143", "FKBP1B")
341	GO_CALCIUM_RELEASE_CHANNEL_ACTIVITY	0.973441	1	0.0197519	-0.197188	-0.553425	16	c("MCOLN1", "MCOLN3", "ITPR1", "PKD2", "RYR2", "TPCN2", "FKBP1B", "ITPR2", "TRPV1", "RYR1", "RYR3")
342	GO_CALMODULIN_BINDING	0.996994	1	0.00354274	-0.142575	-0.555825	158	c("PDE1A", "PPP3CA", "ASPM", "EGFR", "CTH", "CAMKK1", "DAPK2", "CAMK1D", "CASK", "NGFR", "IQGAP2", "ATP2B1", "KCNN4", "VAMP2", "MAP2", "PPP3CB", "IQGAP1", "USP6", "IQGAP3", "INVS", "MYO1A", "PPP3R1", "STRN", "MAPKAPK5", "EEF2K", "PHKG1", "IQCB1", "MYO1B", "DDX5")
343	GO_CALMODULIN_DEPENDENT_PROTEIN_KINASE_ACTIVITY	0.848485	1	0.0259736	-0.239759	-0.735244	25	c("CAMKK1", "CAMK1D", "MAPKAPK5", "EEF2K", "PHKG1", "PHKB", "ITPKA", "MYLK3", "PHKA2", "PNCK", "CAMK2D", "CAMK2G", "MKNK2")
344	GO_CALYX_OF_HELD	0.772059	1	0.133555	0.208553	0.779458	16	c("KCNA3", "ACTB", "ACTG1", "PRKCB", "UNC13B", "NCS1", "GIT1")
345	GO_CAMERA_TYPE_EYE_DEVELOPMENT	0.989011	1	0.004809	-0.176429	-0.703263	241	c("WNT5A", "NR2E1", "RRM1", "EGFR", "TGFBR1", "NTRK2", "WNT2B", "PAX6", "NECTIN3", "SLITRK6", "OPA1", "MAN2A1", "NECTIN1", "PDS5B", "BFSP1", "FZD4", "CRYAB", "CTNNB1", "LRP6", "CDON", "HDAC2", "ATP2B1", "PKNOX1", "TSKU", "YY1", "TSPAN12", "LAMB2", "ACTL6A", "OBSL1", "TMOD1", "SDK2", "FZD5", "NAGLU", "BMP7", "SP3", "FBN1", "TBC1D20", "XRN2", "PTPRM", "BMPR1B", "SERPINF1", "DLX2", "TOPORS", "WNT9A"…
WNT5B, "PDGFRA", "RAB11FIP4", "LPCAT1", "PDE6A", "COL4A1", "GPM6A", "SMARCD3", "SLC4A5", "GNAT1", "MYOM2", "FAT1", "NPHP4", "SDK1", "SPRY2", "NRP1", "NPHP1", "PPP1R13L", "FLT1", "FJX1", "AHI1", "DLL1", "LRP5L", "SLC6A3", "BBS4", "NOTCH2", "TWSG1", "PDE6B", "HIPK1", "MAB21L1", "MFSD2A", "TBC1D32", "CYP1B1", "FRS2", "SIX3", "CALB1", "ATP2B4", "CRYGS", "SPRY1", "PROX1", "WDPCP", "RPGRIP1", "NHS", "S…
ALDH1A3, "TGFB2", "IRX5", "SKI", "MEIS1", "FOXC2", "TULP3", "HSF4", "CRYBB3", "AQP5", "HDAC1")
346	GO_CAMERA_TYPE_EYE_MORPHOGENESIS	0.763452	1	0.0262543	-0.230348	-0.86125	93	c("WNT5A", "NTRK2", "WNT2B", "PAX6", "NECTIN3", "MAN2A1", "NECTIN1", "CTNNB1", "LRP6", "CDON", "TSKU", "YY1", "TSPAN12", "OBSL1", "SDK2", "FZD5", "NAGLU", "BMP7", "SP3", "TBC1D20")
347	GO_CAMERA_TYPE_EYE_PHOTORECEPTOR_CELL_DIFFERENTIATION	0.656784	1	0.0391956	-0.310337	-0.880208	17	c("NTRK2", "SDK2", "NAGLU", "TOPORS", "ROM1")
348	GO_CAMP_BINDING	0.425843	1	0.0584693	-0.355164	-1.0356	19	c("RAPGEF4", "CNBD2", "PRKAR2A", "POPDC2", "PRKAR1A", "CNGA4", "PDE10A", "HCN3", "HCN4", "RAPGEF3", "PRKAR2B")
349	GO_CAMP_METABOLIC_PROCESS	0.901786	1	0.13649	0.177681	0.6906	19	c("ADCY7", "EPHA2", "PDE4D", "ADCY2", "PDE4A", "PTHLH", "PDE4B", "ADCY5", "PDE7A", "ADCY6", "PDE4C", "ADCY4", "ADCY10", "ADCY9", "PDE7B", "ADCY3", "PDE10A")
350	GO_CANONICAL_WNT_SIGNALING_PATHWAY	0.775225	1	0.0245678	-0.225968	-0.90487	278	c("WNT5A", "FOLR1", "CCNY", "SEMA5A", "SULF2", "ASPM", "USP34", "CDH2", "TMEM64", "EGFR", "GSK3B", "FZD7", "NPHP3", "WNT2B", "SNAI2", "GNAQ", "CAPRIN2", "KREMEN1", "LGR6", "ISL1", "VPS35", "ANKRD6", "TBL1XR1", "CAV1", "FZD4", "CTNNB1", "RBMS3", "DAAM2", "LRP6", "FERMT1", "RYK", "EMD", "TMEM198", "CUL3", "PRICKLE1", "PTK7", "AMFR", "SDHAF2", "ZNRF3", "SDC1", "FZD5", "PPM1A", "LEF1", "CDH3", "SHISA…
SFRP1, "MCC", "PSMB4", "GSK3A", "SOSTDC1", "FZD1", "GSKIP", "LGR4", "LMBR1L", "ZNF703", "G3BP1", "RBPJ", "ZBED2", "CSNK1G3", "SIAH2", "WLS", "GID8", "USP47", "WNT9A", "CSNK1E", "TBL1X", "PSMD1")
351	GO_CARBOHYDRATE_BINDING	0.884	1	0.016598	-0.211155	-0.832207	196	c("PLOD2", "CNTN1", "SELP", "PPP1R3E", "ATRN", "CDIPT", "CD207", "CD302", "PKD1L3", "PAM", "CANX", "MANBA", "EGLN2", "GPI", "PYGL", "OGFOD2", "FCN3", "MAN2A1", "NECTIN1", "GANAB", "ADGRL2", "PHYH", "CLEC4A", "PLA2R1", "MRC1", "AGL", "P3H1", "SLC2A8", "UGP2", "COLEC12", "NPTX2", "GALNT1", "ZP3", "RPIA", "CLN5", "GALK1", "FBP1", "LGALS7B", "CLEC10A", "ALDOA", "PPP1R3F", "GUSB", "P3H3", "LY75", "GAL…
352	GO_CARBOHYDRATE_BIOSYNTHETIC_PROCESS	0.0930931	0.515838	0.142901	-0.305953	-1.19959	173	c("PGM1", "CLTC", "RANBP2", "PPP1R3E", "EPM2AIP1", "P2RY1", "GBE1", "GYG2", "GSK3B", "PPP1CB", "GPI", "USP7", "G6PC3", "PGK1", "SNCA", "SLC25A13", "ENO1", "B3GALT5", "SORBS1", "IMPA2", "CHST10", "SLC25A10", "SDHAF3", "C1QTNF3", "AGL", "EXT2", "UGP2", "SLC35B4", "FAM3C", "DDB1", "ALDOC", "PGM2", "PPARGC1A", "SELENOS", "ST8SIA6", "FBP1", "NDST2", "DGAT2", "NANS", "SLC39A14", "ALDOA", "PPP1R3F", "GS…
353	GO_CARBOHYDRATE_CATABOLIC_PROCESS	0.46339	1	0.0492918	-0.259756	-1.01709	170	c("XYLB", "PGM1", "RANBP2", "APP", "SEH1L", "PRKAG1", "MANBA", "ENTPD5", "JMJD8", "PPP1CB", "GPI", "PYGL", "PGK1", "ALDH1A1", "FUT4", "NDC1", "ENO1", "CRYL1", "NUP155", "CALM1", "TKTL1", "FUT1", "AGL", "NUP133", "PFKFB2", "FUT10", "RPE", "ALDOC", "PGM2", "NEU1", "NUP107", "PPARGC1A", "GALK1", "FBP1", "RAE1", "DHTKD1", "ALDOA", "GUSB", "GSK3A", "PHKG1", "ADPGK", "ENO2", "GAPDH", "INSR", "ENO3")
354	GO_CARBOHYDRATE_DERIVATIVE_CATABOLIC_PROCESS	0.775	1	0.0246382	-0.224667	-0.8786	161	c("HGSNAT", "PDE1A", "PDE5A", "NUDT3", "ENTPD4", "CHP1", "MANBA", "STT3B", "OVGP1", "SDC2", "HINT1", "FMOD", "DUT", "GNS", "PGLYRP3", "PGLYRP1", "OGG1", "NUDT15", "AHCY", "HYAL2", "HPSE", "CSPG5", "LYVE1", "PDE8A", "PGM2", "SDC1", "HYAL3", "HPRT1", "NEU1", "GPC1", "PDE8B", "NAGLU", "NT5C", "GPC3", "DCN", "GUSB", "CD44", "GSK3A", "SGSH", "NEIL2", "EDEM3", "FBXO27", "GLA", "GBA", "GLB1", "NEU4", "D…
355	GO_CARBOHYDRATE_DERIVATIVE_TRANSMEMBRANE_TRANSPORTER_ACTIVITY	0.0688935	0.422253	0.172324	-0.387857	-1.34727	50	c("SLC5A1", "SLC35E3", "SLC25A16", "SLC33A1", "SLC35D2", "SLC35B1", "SLC25A13", "SLC35D1", "SLC25A6", "SLC35A5", "SLC25A40", "SLC25A36", "SLC35B4", "SLC25A5", "SLC25A29")
356	GO_CARBOHYDRATE_DERIVATIVE_TRANSPORT	0.168884	0.730467	0.102822	-0.324253	-1.19518	77	c("SLC5A1", "SLC35E3", "SLC25A16", "SLC33A1", "GJB1", "GLTP", "SLC35D2", "G6PC3", "SLC35B1", "SLC25A13", "SLC35D1", "SLC25A6", "SLC35A5", "SLC25A40", "PLA2G10", "SLC25A36", "SLC35B4", "SLC25A5", "SLC25A29")
357	GO_CARBOHYDRATE_HOMEOSTASIS	0.96997	1	0.0082907	-0.181603	-0.713749	187	c("PDK3", "RPS6", "RACK1", "FAM3B", "IGF1R", "PPP3CA", "PDK1", "APPL2", "PRCP", "PAX6", "SESN3", "PYGL", "OPA1", "NGFR", "GJB6", "CFTR", "CLTRN", "EFNA5", "GPLD1", "KLF7", "ERN1", "PPP3CB", "ADIPOR1", "PPARGC1A", "KLF15", "SLC9B2", "TRA2B", "SLC39A14", "JAGN1", "SELENOT", "ERO1B", "CSMD1", "BCKDK", "NDUFAF2", "IGFBP5", "HMGCR", "INSR", "SERPINF1", "MPC2", "SLC2A4", "PDK4", "PRKAA2", "ADRA2A", "GH…
PDK2, "NME1", "CRY2", "LRP5L", "STK11", "STXBP4", "PTPRN2", "PHPT1", "HK1", "SRI", "FKBP1B", "ADIPOR2", "HMGN3", "FOXO6", "NMB", "FOXO3", "BAD", "NUCKS1", "RAF1", "OXCT1", "CCDC186", "CPB2")
358	GO_CARBOHYDRATE_KINASE_ACTIVITY	0.558427	1	0.0459538	-0.324806	-0.94708	19	c("XYLB", "POMK", "PFKFB2", "GALK1")
359	GO_CARBOHYDRATE_PHOSPHORYLATION	0.808219	1	0.0293519	-0.260737	-0.778987	22	c("XYLB", "POMK", "PFKFB2", "GALK1")
360	GO_CARBOHYDRATE_TRANSMEMBRANE_TRANSPORT	0.300813	0.960763	0.0704501	-0.294694	-1.09895	89	c("SORT1", "SLC5A1", "GRB10", "APPL2", "SLC25A27", "SLC26A5", "RHOQ", "SORBS1", "RTN2", "PID1", "SLC2A8", "MFSD4B", "PRKCI", "OSBPL8", "APPL1", "SLC2A11", "SELENOS", "KLF15", "GPC3", "PPBP", "GSK3A", "TRIB3", "SLC23A1", "INSR", "SLC2A4", "SLC2A14", "INPP5K", "PIK3R1", "ITLN1", "C2CD5", "STXBP3", "CLTCL1", "BRAF", "RAP1A", "SLC45A3")
361	GO_CARBOHYDRATE_TRANSMEMBRANE_TRANSPORTER_ACTIVITY	0.45987	1	0.0532386	-0.31917	-1.0291	31	c("SLC5A1", "AQP11", "SLC2A8", "MFSD4B", "SLC2A11", "PPBP", "SLC23A1", "SLC2A4", "SLC2A14", "AQP7", "SLC45A3", "AQP1")
362	GO_CARBOHYDRATE_TRANSPORT	0.291037	0.949865	0.0716527	-0.28768	-1.09797	120	c("SORT1", "SLC5A1", "GRB10", "APPL2", "VIL1", "SLC25A27", "SLC26A5", "SLC35D2", "RHOQ", "SLC35B1", "SLC35D1", "AQP11", "SORBS1", "SLC35A5", "RTN2", "PID1", "SLC2A8", "MFSD4B", "SLC35B4", "PRKCI", "OSBPL8", "APPL1", "SLC2A11", "SELENOS", "KLF15", "SLC26A6", "GPC3", "PPBP", "GSK3A", "TRIB3", "SLC23A1", "INSR", "SLC35A3", "SLC2A4", "SLC2A14", "INPP5K", "PIK3R1", "ITLN1", "C2CD5", "STXBP3", "SLC37A4…
363	GO_CARBON_CARBON_LYASE_ACTIVITY	0.733405	1	0.0309901	-0.252251	-0.844369	39	c("SGPL1", "CSAD", "SHMT1", "HDC", "ALDOC", "ALDOA", "PAICS", "MLYCD", "GGCX", "TYW1", "ECHDC1", "UMPS", "HOGA1", "AZIN1", "MOCS1", "SHMT2", "HACL1", "MVD", "UROD", "ME2", "ODC1", "PPCDC", "GAD1", "CLYBL", "GOT1", "NPL")
364	GO_CARBON_OXYGEN_LYASE_ACTIVITY	0.00140685	0.0186071	0.45506	-0.451378	-1.6218	64	c("XRCC5", "HACD2", "ACO1", "ECHDC3", "PCBD2", "HADHA", "CA5BP1", "ENO1", "CA4", "CA13", "L3HYPDH", "OGG1", "RPS3", "HMGA2", "HACD3", "HSD17B4", "PTS", "HADHB", "ECHDC2", "CA8", "FAHD2B", "TGDS", "POLQ", "ENO2", "NEIL2", "CA12", "ENO3", "CA5B", "APIP", "FH", "UROC1", "ECHDC1", "EHHADH", "FAHD2A", "NAXD")
365	GO_CARBOXYLIC_ESTER_HYDROLASE_ACTIVITY	0.359155	1	0.0613026	-0.279125	-1.06288	113	c("ABHD2", "AARSD1", "PLA2G12A", "PNPLA4", "LYPLA1", "DTD1", "ABHD12B", "PLAAT1", "IARS2", "PON3", "APMAP", "AC098591.2", "SIAE", "DDHD2", "PGAP1", "PNLIPRP3", "ABHD5", "PLA2G10", "PLA2G4A", "PON2", "GDPD1", "GDE1", "LARS1", "PRORSD1P", "PLAAT5", "ACOT8", "PNPLA3", "AADAC", "ASPG", "H6PD", "PRDX6", "PNPLA8", "ABHD16A", "PAFAH2", "PAFAH1B2", "ACOT11", "PLA2G4B", "PTRH2", "VARS2", "LYPLAL1", "DPH7"…
366	GO_CARBOXYPEPTIDASE_ACTIVITY	0.7974	1	0.0273777	-0.245178	-0.798862	33	c("CPE", "PRCP", "SCPEP1", "CPXM2", "CPD", "CPM", "CPXM1", "AGBL2", "AGBL1")
367	GO_CARBOXY_LYASE_ACTIVITY	0.843681	1	0.0256225	-0.239002	-0.739526	26	c("SGPL1", "CSAD", "HDC", "PAICS", "MLYCD", "GGCX", "ECHDC1", "UMPS", "AZIN1", "MVD", "UROD", "ME2", "ODC1", "PPCDC", "GAD1", "GOT1", "PCK2", "UXS1")
368	GO_CARBOXY_TERMINAL_DOMAIN_PROTEIN_KINASE_COMPLEX	0.958427	1	0.0190042	-0.196056	-0.571666	19	c("GTF2H5", "CCNH", "GTF2H3")
369	GO_CARDIAC_ATRIUM_DEVELOPMENT	0.426471	1	0.0587186	-0.34154	-1.03628	24	c("WNT5A", "HEY2", "NPHP3", "ISL1", "SMO", "MESP1", "MDM4")
370	GO_CARDIAC_ATRIUM_MORPHOGENESIS	0.563986	1	0.045862	-0.323306	-0.948992	20	c("WNT5A", "HEY2", "ISL1", "SMO")
371	GO_CARDIAC_CELL_DEVELOPMENT	0.913811	1	0.0169177	-0.199151	-0.703471	56	c("HEY2", "CDK1", "CCNB1", "SGCB", "CXADR", "YY1", "PDCD4", "FHOD3", "OBSL1", "MAP2K4", "GSK3A", "FHL2")
372	GO_CARDIAC_CHAMBER_DEVELOPMENT	0.908818	1	0.0146874	-0.198124	-0.767566	140	c("WNT5A", "ADGRG6", "HEY2", "CPE", "TGFBR1", "NPHP3", "UBE4B", "ISL1", "DSP", "HECTD1", "TBX6", "SNX17", "SMO", "TEK", "PTK7", "PARVA", "NRG1", "TMEM65", "OVOL2", "BMP7", "MESP1", "MDM4", "ROBO1", "SLIT2", "TNNC1", "GSK3A", "FZD1", "FHL2", "LRP2", "RBPJ")
373	GO_CARDIAC_CHAMBER_MORPHOGENESIS	0.715875	1	0.0293519	-0.236799	-0.890965	102	c("WNT5A", "ADGRG6", "HEY2", "CPE", "TGFBR1", "UBE4B", "ISL1", "DSP", "SMO", "TEK", "PARVA", "NRG1", "OVOL2", "BMP7", "MESP1", "ROBO1", "SLIT2", "TNNC1", "GSK3A", "FZD1", "FHL2", "LRP2", "RBPJ", "HEY1", "EGLN1", "ACVR1", "SEMA3C", "PKP2", "SMAD4", "HEYL", "SMARCD3", "PTCD2", "NRP1", "SMAD6", "ZFPM1", "PPP1R13L", "RYR2", "MIR17HG")
374	GO_CARDIAC_CONDUCTION	0.36687	1	0.0607719	-0.2832	-1.06189	97	c("ATP1A1", "ATP1B3", "DSG2", "CACNB4", "SCN4B", "CACNA2D1", "CAV1", "DSP", "DSC2", "NUP155", "ATP2B1", "CALM1", "CORIN", "ABCC9", "CACNA2D3", "CXADR", "TRPC1", "TMEM65", "NPR2", "KCND3", "GJA1", "CACNA1D", "ATP2A3", "ITPR1", "KCNK1", "AKAP9", "CACNA1F", "SCN2B", "ASPH", "AHCYL1", "ATP2A2", "SLC4A3", "PRKACA", "PKP2", "EHD3", "KCNIP2", "RYR2", "SRI", "FKBP1B", "CACNB1", "KCNE1B", "KCNQ1", "STIM1"…
375	GO_CARDIAC_EPITHELIAL_TO_MESENCHYMAL_TRANSITION	0.662896	1	0.0383996	-0.292599	-0.887791	24	c("HEY2", "TGFBR1", "SNAI2", "RTN4", "PDCD4", "RBPJ", "HEY1", "ACVR1", "SMAD4", "HEYL")
376	GO_CARDIAC_MUSCLE_CELL_ACTION_POTENTIAL	0.197699	0.80287	0.0946646	-0.340012	-1.18791	54	c("ATP1A1", "DSG2", "SCN4B", "CACNA2D1", "CAV1", "DSP", "DSC2", "NUP155", "CXADR", "KCND3", "GJA1", "CACNA1D", "AKAP9", "SNTA1", "SCN2B", "FGF12", "ATP2A2", "SLC4A3", "PKP2", "ANK3", "KCNIP2", "RYR2", "KCNE1B", "KCNQ1", "CAMK2D", "HCN4")
377	GO_CARDIAC_MUSCLE_CELL_ACTION_POTENTIAL_INVOLVED_IN_CONTRACTION	0.0533049	0.35187	0.199915	-0.413574	-1.38235	38	c("ATP1A1", "DSG2", "SCN4B", "CACNA2D1", "CAV1", "DSP", "DSC2", "NUP155", "KCND3", "GJA1", "CACNA1D", "SNTA1", "SCN2B", "FGF12")
378	GO_CARDIAC_MUSCLE_CELL_CONTRACTION	0.200209	0.804611	0.0937465	-0.343479	-1.19679	51	c("ATP1A1", "DSG2", "SCN4B", "CACNA2D1", "CAV1", "DSP", "DSC2", "NUP155", "KCND3", "GJA1", "CACNA1D", "AKAP9", "STC1", "SNTA1", "SCN2B", "FGF12", "ATP2A2", "PKP2", "SUMO1", "RYR2", "SRI", "KCNE1B", "KCNQ1", "CAMK2D", "HCN4")
379	GO_CARDIAC_MUSCLE_CELL_DIFFERENTIATION	0.912513	1	0.0155349	-0.196141	-0.729358	84	c("HEY2", "FZD7", "CDK1", "CCNB1", "SGCB", "SOX6", "CXADR", "YY1", "NRG1", "FHOD3", "OBSL1", "ITGB1", "MESP1", "MAP2K4", "GSK3A", "FHL2", "RBPJ", "MYLK3", "DDX39B", "WNT3A", "ACVR1", "IFT20", "NRAP", "PDGFRA", "SMAD4", "EFNB2", "HNRNPU", "DLL1", "RGS4", "PIN1", "NEB", "FRS2", "ZMPSTE24", "PROX1", "MIR200B", "NEBL", "CACYBP", "BMP4", "PPARA")
380	GO_CARDIAC_MUSCLE_CELL_MEMBRANE_REPOLARIZATION	0.394678	1	0.0614364	-0.343909	-1.06413	26	c("ATP1A1", "SCN4B", "CACNA2D1", "KCND3", "CACNA1D", "AKAP9", "SNTA1")
381	GO_CARDIAC_MUSCLE_CELL_PROLIFERATION	0.284963	0.941728	0.0749279	-0.327467	-1.12998	48	c("NDRG4", "HEY2", "TGFBR1", "CDK1", "DIPK2A", "CCNB1", "MAPK1", "CXADR", "FGF20", "ARID2")
382	GO_CARDIAC_MUSCLE_CONTRACTION	0.588595	1	0.0390355	-0.253914	-0.950798	95	c("ATP1A1", "TMEM38A", "DSG2", "PDE5A", "SCN4B", "CACNA2D1", "CAV1", "DSP", "TMEM38B", "DSC2", "NUP155", "GSTM2", "CALM1", "ASB3", "KCND3", "GJA1", "TNNC1", "CACNA1D", "TAZ", "AKAP9", "STC1", "SNTA1", "SCN2B", "FGF12", "SMAD5", "ATP2A2", "TNNI2", "PRKACA", "PKP2", "SUMO1", "EHD3", "PPP1R13L", "RYR2", "SRI", "FKBP1B", "KCNE1B", "KCNQ1", "CXCR4", "CAMK2D", "HCN4")
383	GO_CARDIAC_MUSCLE_TISSUE_DEVELOPMENT	0.793	1	0.0233667	-0.222198	-0.868947	161	c("WNT5A", "NDRG4", "HEY2", "DSG2", "TGFBR1", "FZD7", "UBE4B", "CDK1", "DIPK2A", "CCNB1", "ISL1", "MAPK1", "DSP", "SGCB", "SOX6", "CXADR", "YY1", "NRG1", "FGF20", "FHOD3", "OBSL1", "ITGB1", "ARID2", "BMP7", "MESP1", "GJA1", "MAP2K4", "TNNC1", "GSK3A", "FHL2", "TAZ", "LRP2", "RBPJ", "TENM4", "FGFR1", "MYLK3", "ALDH1A2", "DDX39B", "NDUFV2", "EGLN1", "WNT3A", "ACVR1", "IFT20", "NRAP", "FGF9", "PDGFR…
)
384	GO_CARDIAC_MUSCLE_TISSUE_MORPHOGENESIS	0.443625	1	0.0535669	-0.299655	-1.02281	45	c("WNT5A", "HEY2", "TGFBR1", "UBE4B", "ISL1", "DSP")
385	GO_CARDIAC_SEPTUM_DEVELOPMENT	0.993927	1	0.00634596	-0.13923	-0.523416	99	c("WNT5A", "HEY2", "TGFBR1", "NPHP3", "ISL1", "HECTD1", "SNX17", "SMO", "PTK7", "PARVA", "BMP7", "MDM4", "ROBO1", "SLIT2", "FZD1", "LRP2", "RBPJ", "HEY1", "EGLN1", "ACVR1", "SEMA3C", "SMAD4", "HEYL", "DCTN5", "NRP1", "SMAD6", "TRIP11", "ZFPM1", "TAB1", "MIR17HG", "NOTCH2", "FGFRL1", "MSX2", "MKS1", "FRS2", "PCSK5", "PROX1", "SALL1", "HEG1", "BMPR1A", "MATR3", "LMO4", "BMP4", "CRELD1")
386	GO_CARDIAC_SEPTUM_MORPHOGENESIS	0.949328	1	0.0137184	-0.185028	-0.664804	64	c("WNT5A", "HEY2", "TGFBR1", "ISL1", "SMO", "PARVA", "BMP7", "ROBO1", "SLIT2", "FZD1", "LRP2", "RBPJ", "HEY1", "EGLN1", "ACVR1", "SEMA3C", "SMAD4", "HEYL", "NRP1", "SMAD6", "ZFPM1", "MIR17HG", "NOTCH2", "FGFRL1", "MSX2", "MKS1")
387	GO_CARDIAC_VENTRICLE_DEVELOPMENT	0.948537	1	0.011622	-0.186985	-0.705269	103	c("WNT5A", "HEY2", "CPE", "TGFBR1", "UBE4B", "ISL1", "DSP", "HECTD1", "PTK7", "NRG1", "TMEM65", "MESP1", "MDM4", "ROBO1", "SLIT2", "TNNC1", "GSK3A", "FZD1", "LRP2", "RBPJ", "HEY1", "EGLN1", "ACVR1", "SEMA3C", "PKP2", "SMAD4", "HEYL", "SMARCD3", "DCTN5", "PTCD2", "SMAD6", "TRIP11", "ZFPM1", "PPP1R13L", "RYR2", "MIR17HG")
388	GO_CARDIAC_VENTRICLE_MORPHOGENESIS	0.476538	1	0.0497903	-0.287525	-1.00931	55	c("HEY2", "CPE", "TGFBR1", "UBE4B", "ISL1", "DSP", "NRG1", "MESP1", "TNNC1", "GSK3A", "LRP2", "RBPJ", "HEY1", "SEMA3C", "PKP2", "SMAD4", "HEYL", "SMARCD3", "PTCD2", "PPP1R13L", "RYR2", "MIR17HG")
389	GO_CARDIOCYTE_DIFFERENTIATION	0.719758	1	0.0289274	-0.236493	-0.892962	104	c("FOLR1", "HEY2", "EGFR", "FZD7", "CDK1", "CCNB1", "ISL1", "MAPK1", "SGCB", "SOX6", "PRICKLE1", "CXADR", "YY1", "NRG1", "PDCD4", "FHOD3", "OBSL1", "ITGB1", "BMP7", "MESP1", "MAP2K4", "GSK3A", "FHL2", "RBPJ", "TENM4", "MYLK3", "DDX39B", "WNT3A", "ACVR1", "IFT20", "NRAP", "SEMA3C", "PDGFRA", "SMAD4")
390	GO_CARDIOLIPIN_METABOLIC_PROCESS	0.14486	0.675274	0.121543	-0.470647	-1.30353	15	c("HADHA", "PHB2", "PLA2G4A", "HADHB", "PTPMT1", "CRLS1", "TAZ", "MECP2", "PLA2G6", "TAMM41", "DNAJC19")
391	GO_CARGO_ADAPTOR_ACTIVITY	0.848	1	0.132846	0.185278	0.702841	17	c("STON2", "AP1G2", "DAB2", "AP2A2", "HIP1R")
392	GO_CARGO_RECEPTOR_ACTIVITY	0.804527	1	0.0241448	-0.22519	-0.81801	67	c("FOLR1", "DMBT1", "LRP12", "ACKR3", "CD36", "MEGF10", "LRP6", "PGBD1", "TMPRSS13", "MRC1", "COLEC12", "CUBN", "SORL1", "TFRC", "CFI", "LRP8")
393	GO_CARTILAGE_DEVELOPMENT	0.640562	1	0.0344175	-0.244161	-0.948117	147	c("WNT5A", "MGP", "GLG1", "THBS3", "SULF2", "THRA", "POC1A", "TGFBR1", "PRRX1", "ZNF219", "WNT2B", "LNPK", "SNAI2", "ATP7A", "SOX5", "CTNNB1", "LRP6", "SOX6", "HMGA2", "GPLD1", "CCN3", "HYAL2", "MATN3", "RFLNB", "HYAL3", "TRPS1", "BMP8A", "BMP6", "SATB2", "BMP7", "SLC39A14", "CD44", "CTSK", "BMPR1B", "MKKS", "NFIB", "POR", "DLX2", "STC1", "COL27A1", "WNT9A", "GHRL", "FGFR1", "CSGALNACT1", "BMP1",…
394	GO_CARTILAGE_DEVELOPMENT_INVOLVED_IN_ENDOCHONDRAL_BONE_MORPHOGENESIS	0.943439	1	0.020416	-0.20127	-0.610684	24	c("THBS3", "POC1A")
395	GO_CATALYTIC_ACTIVITY_ACTING_ON_A_GLYCOPROTEIN	0.613445	1	0.16318	0.223803	0.891559	20	c("MGAT3", "C1GALT1", "B4GALNT3")
396	GO_CATALYTIC_ACTIVITY_ACTING_ON_A_RRNA	0.053653	0.353211	0.206588	-0.472426	-1.41144	22	c("METTL15P1", "RRNAD1", "TFB2M", "MRM3", "BMT2", "ZCCHC4", "EMG1", "TRMT61B", "DIMT1", "FBL", "MRM1", "METTL15")
397	GO_CATALYTIC_ACTIVITY_ACTING_ON_A_TRNA	0.734406	1	0.0277996	-0.232141	-0.888688	122	c("QARS1", "AARSD1", "METTL8", "TARS3", "TRMT5", "TRDMT1", "DTD1", "IARS2", "RPP14", "TRMT9B", "DTWD1", "DTWD2", "TRMT6", "TRMT13", "BCDIN3D", "WARS2", "FARSB", "SARS2", "RPP30", "TRMT10A", "LARS1", "PRORSD1P", "HARS2", "MTFMT", "NARS2", "TRMO", "PSTK", "TRMT61B", "POP5", "YARS2", "POP7", "MARS2", "TRMT12", "METTL2A", "RPP21", "RARS1", "LCMT2", "TRIT1", "PARS2", "PTRH2", "TYW3", "VARS2", "EPRS1",…
DARS2, "THUMPD2", "RPP40", "ALKBH1", "TRMT10C", "RARS2", "METTL2B", "FARS2", "TYW5", "DALRD3", "POP1", "CARS2", "FTO", "TRMT11", "GATB", "TSEN2", "QTRT1", "VARS1", "GATC", "METTL6", "RPP38", "PUS1", "ELAC2")
398	GO_CATALYTIC_ACTIVITY_ACTING_ON_DNA	0.922923	1	0.0133546	-0.201778	-0.793265	190	c("XRCC5", "MCM8", "ALKBH2", "RAD1", "HELQ", "ZRANB3", "DNMT3B", "TATDN1", "TOP2A", "ZGRF1", "TOP2B", "THAP9", "OGG1", "MCM6", "RPS3", "DICER1", "APLF", "HMGA2", "DNA2", "APTX", "RFC3", "CHRAC1", "BLM", "DSCC1", "RBBP8", "LIG4", "GINS4", "DHX9", "ACTR8", "APEX2", "DMC1", "POLE2", "POLQ", "TDP1", "RFC4", "WRN", "MRE11", "POLG2", "PBRM1", "DNASE1L1", "NEIL2", "POLD4", "G3BP1", "CHD1L", "MCM4", "N6A…
)
399	GO_CATALYTIC_STEP_2_SPLICEOSOME	0.934959	1	0.0135373	-0.188581	-0.702565	86	c("PRPF8", "PABPC1", "SNRPD3", "SF3B1", "SNRNP200", "MAGOH", "LSM3", "SRSF1", "HNRNPH1", "MAGOHB", "FRG1", "SYNCRIP")
400	GO_CATECHOLAMINE_METABOLIC_PROCESS	0.256801	0.899426	0.0822055	-0.356589	-1.15488	32	c("MAOB", "ATP7A", "VPS35", "SNCA", "RNF180", "HDC", "DRD4", "HPRT1", "PRKN")
401	GO_CATECHOLAMINE_SECRETION	0.412148	1	0.0583453	-0.327222	-1.05507	31	c("P2RY1", "PINK1", "SNCA", "FGF20", "PRKN", "ADRA2B", "SNCG", "ADRA2A", "ADORA2A", "GDNF", "RAB3A", "MECP2")
402	GO_CATENIN_COMPLEX	0.0332188	0.248937	0.266351	-0.495861	-1.46347	21	c("CDH11", "CDH2", "CDH13", "DCHS1", "CTNNB1", "CDH17", "CDH3")
403	GO_CATION_CATION_ANTIPORTER_ACTIVITY	0.60274	1	0.0431902	-0.31011	-0.926496	22	c("SLC24A3", "SLC9A5", "SLC9B2", "SLC9A7", "SLC9A2", "SLC9A4", "SLC9A9", "SLC9A6", "SLC41A1", "SLC9A3")
404	GO_CATION_CHANNEL_ACTIVITY	0.646	1	0.0338245	-0.240607	-0.949723	204	c("TMEM38A", "KCNJ16", "ATP5PB", "SLC24A3", "PIEZO2", "ANO10", "TMEM63C", "CACNB4", "SCN4B", "CHRNA9", "PKD1L3", "TRPM6", "TRPM3", "STIM2", "KCNMB4", "KCNC4", "CACNA2D1", "TMEM38B", "TRPM7", "ITGAV", "CACNA1H", "ABCC9", "KCNN4", "CACNA2D3", "P2RX6", "CACNA1B", "SCNN1B", "MT-ATP6", "TRPC1", "MCOLN1", "TMEM37", "CHRNE", "SCN11A", "KCND3", "LRRC26", "GRIK2", "MCOLN3", "KCNS1", "ATP5ME", "ANXA9", "CA…
ATP5MF, "PKD2", "KCNMB2", "ANXA2", "FAM155B", "KCNJ1", "AQP1", "SCN8A", "GPM6A", "CNGA1", "ORAI3", "KCNH4", "TRPC6", "KCNAB3", "SCNN1A", "TMCO1", "KCNIP2", "KCNG3", "CHRNA10", "CHRNA5", "RYR2", "KCNQ5", "TPCN2", "CNGA4", "ATP5PF", "ANO6", "FKBP1B", "CACNB1", "KCNE1B", "KCNK2", "KCNQ1", "ATP5MC3", "ANXA2P2", "HCN3", "ORAI2", "HVCN1", "ATP5F1B", "HCN4", "CATSPER2", "TRPV6", "ITPR2", "ATP5PO", "SEC6…
405	GO_CATION_CHANNEL_COMPLEX	0.806225	1	0.0226556	-0.221326	-0.859444	147	c("KCNJ16", "CACNB4", "SCN4B", "PKD1L3", "AMIGO1", "KCNMB4", "KCNC4", "CACNA2D1", "CATSPERD", "DPP10", "CACNA1H", "CALM1", "ABCC9", "KCNN4", "CACNA2D3", "CACNA1B", "VAMP2", "SCNN1B", "MICU3", "TRPC1", "SCN11A", "KCND3", "LRRC26", "GRIK2", "SHISA6", "PORCN", "KCNS1", "CACNA1D", "CATSPERE", "KCNK1", "CACHD1", "AKAP9", "KCNS3", "CACNA1F", "SCNN1G", "SCN2B", "HSPA2", "PKD2", "DLG2", "KCNMB2", "KCNJ1"…
RYR2, "KCNQ5", "FKBP1B", "CACNB1", "KCNE1B", "KCNK2", "KCNQ1", "SESTD1", "HCN4", "CATSPER2", "SHISA9", "STX1A")
406	GO_CATION_TRANSMEMBRANE_TRANSPORTER_ACTIVITY	0.211788	0.82528	0.0880945	-0.264759	-1.08007	436	c("ATP1A1", "SLC25A3", "SLC5A1", "TMCO3", "SLC10A3", "ATP1B3", "TMEM38A", "KCNJ16", "ATP5PB", "SLC33A1", "SLC24A3", "SLC6A15", "PIEZO2", "MMGT1", "ANO10", "TMEM63C", "CACNB4", "SLC15A1", "SCN4B", "CHRNA9", "SLC1A1", "SLC39A6", "SLC2A13", "CLCN5", "PKD1L3", "TRPM6", "TRPM3", "SLC1A4", "STIM2", "NIPA1", "RHCE", "KCNMB4", "ATP6V1E2", "ATP8A1", "KCNC4", "MAGT1", "SLC13A2", "NIPAL1", "SLC30A9", "ATP7A…
SLC38A1, "SURF1", "TRPM7", "ITGAV", "CACNA1H", "SLC9A5", "ATP2B1", "COX6A1", "ABCC9", "KCNN4", "SLC5A12", "CACNA2D3", "P2RX6", "CACNA1B", "NIPAL2", "SLC39A9", "SCNN1B", "SLC25A20", "MT-ATP6", "COX8A", "TRPC1", "MCOLN1", "TMEM37", "CLCN4", "CHRNE", "SCN11A", "CLCN3", "KCND3", "SLC25A29", "LRRC26", "NNT", "GRIK2", "NIPA2", "SLC18A2", "SLC36A4", "SLC9B2", "MCOLN3", "SLC30A5", "SLC44A1", "SLC39A8", "…
CACNA1D, "SLC38A2", "SLC13A4", "SLC44A2", "SLC5A8", "ATP2A3", "ASIC3", "OCA2", "SLC9A4", "ATP6V1A", "SLC9A9", "COX6B1", "SLC23A1", "SLC41A2", "SLC25A15", "SLC22A1", "COX4I1", "ITPR1", "KCNK1", "CACHD1", "SLC10A6", "KCNS3", "ATP5F1A", "CACNA1F", "SCNN1G", "SLC9A6", "COX15", "SCN2B", "SLC39A1", "SLC41A1", "ZDHHC13", "SLC28A3", "MRS2", "ATP5MC2", "ATP5MF", "SLC12A9", "SLC38A9", "ATP2C2", "COX7B", "P…
FAM155B, "KCNJ1", "SLC45A3", "ATP6V0A1", "AQP1", "SCN8A", "GPM6A", "SLC31A1", "CNGA1", "MFSD3", "SLC4A5", "SLC25A17", "ORAI3", "KCNH4", "SLC4A4", "RHCG", "TUSC3", "SLC6A12", "TRPC6", "KCNAB3", "SCNN1A", "TMCO1", "KCNIP2", "NDUFA4", "KCNG3", "SLC11A1", "CHRNA10", "CHRNA5", "RYR2", "KCNQ5", "ATP6V1E1", "TPCN2", "SLC30A1", "CNGA4", "SLC6A3", "ZDHHC17")
407	GO_CAVEOLA	0.0361197	0.264579	0.24134	-0.385492	-1.38388	63	c("ATP1A1", "ATP1B3", "CAV2", "F2R", "CAVIN3", "TFPI", "MAPK1", "CDH13", "CAVIN1", "CAV1", "PLPP1", "CTNNB1", "LRP6", "EFNA5", "SMO")
408	GO_CCR4_NOT_COMPLEX	0.330882	1	0.2114	0.289235	1.081	16	c("PATL1", "TNKS1BP1", "CNOT9", "CPEB3", "ZFP36", "CNOT8", "CNOT3", "CNOT4", "CNOT6L", "CNOT10", "CNOT11", "CNOT2", "CNOT1", "CNOT6", "CNOT7", "TOB1")
409	GO_CCR_CHEMOKINE_RECEPTOR_BINDING	7.18817e-07	2.28584e-05	0.659444	0.635621	2.76039	25	c("STAT1", "CCL8", "CCL5", "CXCL13", "CCL2", "CX3CL1", "CCL7", "CCL4", "XCL1", "CCL3", "CCL20", "CCRL2")
410	GO_CD4_POSITIVE_ALPHA_BETA_T_CELL_ACTIVATION	1.45727e-10	1.11025e-08	0.826657	0.487945	2.76642	85	c("RSAD2", "LGALS9", "CD80", "CD274", "CD86", "NCKAP1L", "STAT6", "TBX21", "SASH3", "SOCS1", "LGALS9B", "IFNG", "IRF4", "IL27", "GPR183", "SLAMF6", "PRKCQ", "BATF", "RUNX3", "IL12RB1", "SPN", "CTSL", "TCIRG1", "MTOR", "XCL1", "TOX", "JAK3", "ZC3H12A", "NFKBIZ", "LGALS9C", "IL6", "SH3RF1", "SATB1", "CBFB", "LY9", "LOXL3")
411	GO_CD4_POSITIVE_ALPHA_BETA_T_CELL_CYTOKINE_PRODUCTION	0.00413711	0.0466457	0.407018	0.499196	1.94025	19	c("RSAD2", "IL31RA", "TBX21", "XCL1", "IL6", "GATA3", "IL18RAP")
412	GO_CD4_POSITIVE_ALPHA_BETA_T_CELL_DIFFERENTIATION	8.09787e-10	5.01931e-08	0.801216	0.517689	2.77682	68	c("RSAD2", "LGALS9", "CD80", "CD86", "NCKAP1L", "STAT6", "TBX21", "SASH3", "SOCS1", "IFNG", "IRF4", "IL27", "GPR183", "SLAMF6", "BATF", "RUNX3", "IL12RB1", "SPN", "CTSL", "MTOR", "TOX", "JAK3", "ZC3H12A", "NFKBIZ", "IL6", "SH3RF1", "SATB1", "CBFB", "LY9", "LOXL3")
413	GO_CD4_POSITIVE_OR_CD8_POSITIVE_ALPHA_BETA_T_CELL_LINEAGE_COMMITMENT	9.58844e-08	3.8114e-06	0.704976	0.762425	2.96336	19	c("STAT6", "TBX21", "IRF4", "SLAMF6", "BCL2", "BATF", "IL12RB1", "SPN", "CTSL", "MTOR", "TOX", "IL6", "LY9", "LOXL3")
414	GO_CD8_POSITIVE_ALPHA_BETA_T_CELL_ACTIVATION	1.08208e-07	4.20975e-06	0.704976	0.665538	2.89032	25	c("HLA-A", "HLA-E", "LILRB1", "CD274", "NCKAP1L", "SOCS1", "IRF1", "BCL2", "RUNX3", "EOMES", "XCL1", "TOX", "CRTAM", "SH3RF1", "SATB1", "CBFB")
415	GO_CELLULAR_ALDEHYDE_METABOLIC_PROCESS	0.394984	1	0.0585938	-0.302465	-1.05366	52	c("ALDH7A1", "SDR16C5", "ALDH1A1", "KDM3A", "CACNA1H", "AKR7A3", "IDH1", "HYI", "WNT4", "BMP6", "ALDH8A1", "ALDH3A1", "ALDH3A2", "ADH5", "DKK3", "ALDH1A2", "TKT", "ESD", "AKR1C3", "HOGA1", "HAGH", "GLYCTK", "GOT2", "DHRS13", "CYP1B1", "AKR7A2", "CYP27C1", "ALDH9A1", "BCO2", "GRHPR", "RDH11", "GLO1")
416	GO_CELLULAR_AMINO_ACID_BIOSYNTHETIC_PROCESS	0.696721	1	0.031349	-0.242277	-0.885181	69	c("PLOD2", "AASS", "RIMKLA", "CTH", "MTHFD2L", "SERINC5", "GLS2", "SERINC3", "ADI1", "SHMT1", "OAT", "PHGDH")
417	GO_CELLULAR_AMINO_ACID_CATABOLIC_PROCESS	0.738119	1	0.0277996	-0.234214	-0.88124	102	c("PCYOX1", "ALDH7A1", "AASS", "ALDH6A1", "FAH", "CTH", "ALDH5A1", "GLS2", "ADHFE1", "HYKK", "HIBCH", "CSAD", "SHMT1", "GCDH", "CRYM", "OAT", "AHCY", "HDC", "TST", "HAAO", "QDPR", "SLC25A21", "TXN2", "ALDH8A1", "BCKDK", "THNSL2")
418	GO_CELLULAR_AMINO_ACID_METABOLIC_PROCESS	0.981019	1	0.00634596	-0.187514	-0.752666	292	c("PCYOX1", "PLOD2", "ALDH7A1", "AASS", "ALDH6A1", "QARS1", "SLC16A2", "MSRA", "PFAS", "PPA2", "RIMKLA", "AARSD1", "FAH", "TARS3", "CTH", "IYD", "ALDH5A1", "MTHFD2L", "SERINC5", "ATP7A", "EEF1E1", "GLS2", "ADHFE1", "IARS2", "HYKK", "HIBCH", "CSAD", "TPH2", "SERINC3", "ADI1", "SHMT1", "PEMT", "GCDH", "CTPS2", "CRYM", "GSS", "OAT", "AHCY", "PHGDH", "AGMAT", "WARS2", "FARSB", "MTHFS", "SARS2", "PTS"…
SLC25A21, "NARS2", "TXN2", "PSMB4", "ALDH8A1", "ASPG", "BCKDK", "THNSL2")
419	GO_CELLULAR_BIOGENIC_AMINE_METABOLIC_PROCESS	0.633298	1	0.0372254	-0.269084	-0.918462	45	c("ALDH7A1", "ATP7A", "DMGDH", "TPH2", "GCDH", "AGMAT", "GDPD1", "HDC", "HAAO", "SULT1B1", "GDE1", "SLC44A1", "AADAT", "MAOA", "CHDH", "HDAC10", "OAZ3", "MECP2", "KYAT1", "TPH1", "PAOX", "AZIN1", "NAPEPLD")
420	GO_CELLULAR_CARBOHYDRATE_BIOSYNTHETIC_PROCESS	0.0215164	0.179027	0.315325	-0.389073	-1.42151	69	c("PGM1", "PPP1R3E", "EPM2AIP1", "GBE1", "GYG2", "GSK3B", "PPP1CB", "B3GALT5", "SORBS1", "IMPA2", "AGL", "EXT2", "UGP2", "PGM2", "SELENOS", "FBP1", "NDST2", "PPP1R3F", "GSK3A", "HAS1", "PHKG1", "INSR", "HS2ST1", "PPP1R3C", "INPP5K", "B3GNT9", "CSGALNACT1", "GYG1", "PGP", "NHLRC1")
421	GO_CELLULAR_CARBOHYDRATE_CATABOLIC_PROCESS	0.50533	1	0.0481184	-0.293996	-0.981852	37	c("PGM1", "PPP1CB", "PYGL", "CALM1", "AGL", "PGM2", "GUSB", "GSK3A", "PHKG1", "PHKB", "RB1CC1", "PHKA2", "TIGAR", "IDNK")
422	GO_CELLULAR_CARBOHYDRATE_METABOLIC_PROCESS	0.108	0.564626	0.131458	-0.291725	-1.16247	236	c("PDK3", "XYLB", "PGM1", "PPIP5K2", "RANBP2", "PPP1R3E", "EPM2AIP1", "P2RY1", "GBE1", "GYG2", "PDK1", "GSK3B", "PPP1CB", "USP7", "PYGL", "COQ3", "SNCA", "B3GALT5", "SORBS1", "COX11", "IMPA2", "POMK", "INPP5A", "CALM1", "SDHAF3", "C1QTNF3", "IDH1", "GPLD1", "AGL", "EXT2", "PFKFB2", "PLA2G4A", "UGP2", "SLC35B4", "FAM3C", "RPE", "DDB1", "ADIPOR1", "PGM2", "SYNJ1", "BPNT1", "PRKN", "PPARGC1A", "SELE…
INSR, "TFF3", "GNMT", "HS2ST1", "LCMT1", "DUSP12", "PPP1R3C", "MAEA", "PHKB", "PDK4", "ITPKA", "GLB1", "INPP5K", "B3GNT9", "CSGALNACT1", "GNPTG", "MST1", "GYG1", "MLYCD", "PGP", "NHLRC1", "MECP2", "BRAF", "RB1CC1", "PHKA2", "SLC45A3", "FOXO1", "TIGAR")
423	GO_CELLULAR_COMPONENT_ASSEMBLY_INVOLVED_IN_MORPHOGENESIS	0.806911	1	0.0232958	-0.219782	-0.818809	86	c("UGT8", "CD9", "FIG4", "KNL1", "PGM5", "LDB3", "NCMAP", "KLHL41", "DICER1", "FHOD3", "OBSL1", "TMOD1", "ITGB1", "GPC1", "PAFAH1B1", "NFASC", "CFL2", "TBC1D20", "CSRP2", "TENM4", "PHLDB1", "MYLK3", "NRAP", "PDGFRA", "SMAD4", "AGFG1", "PIKFYVE", "CAPN3", "LMOD1", "PRKAR1A", "TMOD2", "ERCC2")
424	GO_CELLULAR_COMPONENT_DISASSEMBLY_INVOLVED_IN_EXECUTION_PHASE_OF_APOPTOSIS	0.951807	1	0.156312	0.152778	0.692957	32	c("H1-0", "KPNB1", "ACIN1", "ERN2", "CASP3", "IL6", "HSF1", "DNASE2", "SHARPIN")
425	GO_CELLULAR_COMPONENT_MAINTENANCE	0.245499	0.887584	0.249247	0.219026	1.11974	52	c("CSF1R", "PLEKHA7", "MTHFR", "APOE", "FYN", "PCLO", "DLG1", "INAVA", "SYNGAP1", "NLGN2", "ZMYND8", "WHRN", "CTTN")
426	GO_CELLULAR_DEFENSE_RESPONSE	7.84448e-06	0.000199911	0.593325	0.500502	2.46404	42	c("LGALS3BP", "CXCL9", "CCR5", "PRF1", "ITK", "GNLY", "HLA-G", "CX3CR1", "MNDA", "RELA", "SPN", "TCIRG1", "PTK2B", "KLRC2", "BCL10", "NCF2", "NCF1", "TYROBP", "SH2D1A", "LY96")
427	GO_CELLULAR_EXTRAVASATION	0.000141258	0.00255088	0.518848	0.391261	2.01478	57	c("PLVAP", "ADD2", "MDK", "CCL2", "ABR", "CX3CL1", "VCAM1", "CX3CR1", "ITGB7", "CXCL12", "TNF", "SPN", "CD47", "SELL", "ICAM1", "ITGAL", "ITGA4")
428	GO_CELLULAR_GLUCAN_METABOLIC_PROCESS	0.0227273	0.185937	0.30775	-0.406179	-1.44169	57	c("PGM1", "PPP1R3E", "EPM2AIP1", "GBE1", "GYG2", "GSK3B", "PPP1CB", "PYGL", "SORBS1", "CALM1", "AGL", "UGP2", "PGM2", "SELENOS", "PPP1R3F", "GSK3A", "PHKG1", "INSR", "GNMT", "PPP1R3C", "PHKB", "INPP5K", "GYG1", "NHLRC1", "RB1CC1", "PHKA2")
429	GO_CELLULAR_GLUCOSE_HOMEOSTASIS	0.798995	1	0.0232248	-0.22378	-0.853302	118	c("PDK3", "RACK1", "IGF1R", "PPP3CA", "OPA1", "NGFR", "GJB6", "CFTR", "CLTRN", "EFNA5", "GPLD1", "KLF7", "ERN1", "PPP3CB", "PPARGC1A", "KLF15", "SLC9B2", "TRA2B", "SLC39A14", "JAGN1", "SELENOT", "NDUFAF2", "HMGCR", "SERPINF1", "MPC2", "PRKAA2", "ADRA2A", "GHRL", "PIK3R1", "KIF5B", "STXBP3", "GCLM", "PRKACA", "FOXO1", "PLA2G6", "SIDT2", "FIS1", "NME1", "LRP5L", "STXBP4", "PTPRN2", "PHPT1", "HK1", …
430	GO_CELLULAR_HORMONE_METABOLIC_PROCESS	0.0145662	0.131042	0.38073	-0.377048	-1.41746	99	c("HSD17B12", "CYP26A1", "TSPO", "RBP1", "SULT1E1", "RETSAT", "HSD17B1", "CYP2C18", "ADH6", "PNPLA4", "SDR16C5", "SCPEP1", "SGPL1", "ALDH1A1", "RDH5", "DGAT1", "CACNA1H", "UGT1A8", "HSD17B2", "HSD17B4", "PLEKHA1", "DHRS11", "HSD17B7", "UGT2B7", "CRABP2", "WNT4", "PPARGC1A", "BMP6", "DGAT2")
431	GO_CELLULAR_ION_HOMEOSTASIS	1	1	0	-0.170778	-0.699273	495	c("TMBIM6", "WNT5A", "ATP1A1", "CYBRD1", "PDZD8", "PTGFR", "ATP1B3", "TMEM38A", "CCDC115", "TPT1", "CAV2", "ATP6AP2", "LTF", "ACKR3", "SLC24A3", "P2RY1", "ACO1", "APP", "CD36", "CHRNA9", "TMEM64", "SLC39A6", "CHP1", "SLC25A27", "F2R", "STIM2", "ATP6V1E2", "VAPB", "NDFIP1", "PRNP", "ATP13A3", "SLC30A9", "ATP7A", "CLDN16", "ATP2C1", "SLC12A2", "SNCA", "MAPK1", "SLC4A7", "CD19", "CACNA2D1", "SELENON…
BCAP31, "GPR157", "LRP6", "SLC9A5", "GSTM2", "ATP2B1", "CALM1", "MT3", "ISCU", "CCDC47", "CLN6", "HMGB1", "BNIP3", "NCOA4", "MICU3", "HFE", "UBE3A", "VPS33A", "BDKRB1", "TRPC1", "MCOLN1")
432	GO_CELLULAR_IRON_ION_HOMEOSTASIS	0.202479	0.808812	0.0925529	-0.33443	-1.18805	58	c("CYBRD1", "CCDC115", "LTF", "ACO1", "NDFIP1", "HEPHL1", "ABCB7", "NEDD8", "ISCU", "NCOA4", "HFE", "BMP6", "SLC39A8", "TFRC", "SLC39A14", "FLVCR1", "ATP6V1A", "HEPH", "HPX", "GLRX3", "SKP1", "EGLN1", "SLC22A17", "SMAD4")
433	GO_CELLULAR_KETONE_METABOLIC_PROCESS	0.960354	1		0.137837	0.903219	211	c("PSMB9", "PSMB8", "CD74", "PSME2", "IDO1", "PSME1", "KMO", "PSMA4", "AKR1B10", "PSMB10", "DHRS9", "MID1IP1", "PSMC3", "SREBF1", "ACADVL", "CYP4F11", "CEACAM1", "PSME3", "PSMC4", "MTOR", "KYNU", "PANK2", "APOC1", "GPD2", "NR1D1", "NMT1", "PSMC5")
434	GO_CELLULAR_LIPID_CATABOLIC_PROCESS	0.225	0.853553	0.0847985	-0.281316	-1.1092	197	c("ACOX1", "ABHD2", "CYP26A1", "ACER3", "HPGD", "CPT1A", "PLBD1", "PNPLA4", "CROT", "HADHA", "ETFBKMT", "ABHD12B", "ABCD3", "MCEE", "ACAT2", "SGPL1", "AIG1", "GLYATL2", "ASAH1", "ACADL", "PHYH", "GCDH", "ACAD11", "SCP2", "MECR", "MGST2", "DDHD2", "IDH1", "HSD17B4", "MT3", "GPLD1", "SLC27A4", "CPT1B", "ABHD5", "PLA2G10", "PLA2G4A", "GDPD1", "HADHB", "ECHDC2", "ACADM", "MMUT", "NEU1", "GDE1", "SORL…
ALDH3A2, "GLA", "GBA", "ACAA1", "ETFA", "PLA2G4B", "CPT2", "NEU4", "ETFB", "MLYCD", "FUCA1", "PLBD2", "ECHDC1", "INPP5F", "EHHADH", "LPIN3", "ACAD10", "PLA2G4E", "PLIN5")
435	GO_CELLULAR_METABOLIC_COMPOUND_SALVAGE	0.952278	1	0.0170763	-0.191048	-0.615997	31	c("ADI1", "AMPD2", "AMPD1", "PUDP", "UCK1", "HPRT1")
436	GO_CELLULAR_MODIFIED_AMINO_ACID_BIOSYNTHETIC_PROCESS	0.261328	0.907821	0.0795565	-0.337079	-1.15055	45	c("PLOD2", "ALDH7A1", "GATM", "PTDSS1", "CKMT1A", "BBOX1", "SHMT1", "MGST2", "GSS", "MTHFS", "ACADM", "DHFR2", "CKMT1B", "GGT5", "TMLHE", "DHFR", "CHDH", "GGT7", "GGT1", "GAMT", "GCLM", "CARNS1", "CHAC2")
437	GO_CELLULAR_MODIFIED_AMINO_ACID_CATABOLIC_PROCESS	0.0409091	0.289091	0.237794	-0.478707	-1.44126	23	c("PCYOX1", "DIO2", "ABHD12B", "DMGDH", "ALDH1L2", "ACADL", "AHCY", "MTHFS", "ALDH1L1", "ABHD16A", "GGT5", "GGT7", "GGT1")
438	GO_CELLULAR_MODIFIED_AMINO_ACID_METABOLIC_PROCESS	0.0151699	0.134979	0.38073	-0.348672	-1.36355	163	c("PCYOX1", "PLOD2", "FOLR1", "ALDH7A1", "GSTA4", "DIO2", "SLC16A2", "GSTM3", "GGH", "PLA2G12A", "CPT1A", "GSTM4", "IYD", "MTHFD2L", "CROT", "SERINC5", "GATM", "ABHD12B", "DMGDH", "PTDSS1", "ALDH1L2", "CKMT1A", "BBOX1", "SERINC3", "SHMT1", "ACADL", "PEMT", "SLC25A32", "CRYM", "GSTM2", "MGST2", "GSS", "IDH1", "CPT1B", "AHCY", "PLA2G10", "PLA2G4A", "MTHFS", "ETHE1", "GLRX2", "GPX4", "SULT1B1", "OSB…
439	GO_CELLULAR_MONOVALENT_INORGANIC_CATION_HOMEOSTASIS	0.395939	1	0.0571259	-0.280201	-1.05037	96	c("ATP1A1", "ATP1B3", "CCDC115", "ATP6AP2", "CHP1", "ATP6V1E2", "SLC12A2", "MAPK1", "SLC4A7", "CFTR", "SLC4A8", "AQP11", "SLC9A5", "CLN6", "UBE3A", "VPS33A", "CLCN3", "GPR89A", "CLN5", "SLC26A6", "SLC9A7", "SLC9A2", "NOX1", "SLC9A4", "ATP6V1A", "SLC9A9", "RAB38")
440	GO_CELLULAR_OXIDANT_DETOXIFICATION	0.162602	0.716363	0.104733	-0.320408	-1.19369	86	c("CAT", "GPX3", "CD36", "IYD", "PRDX4", "LTC4S", "TXNRD3", "ATP7A", "GPX8", "CYGB", "GSTM2", "GSTO2", "MGST2", "MT3", "MGST3", "APOM", "MGST1", "GPX4", "NNT", "LOXHD1", "SELENOS", "BMP7", "HP", "HBB", "SELENOT", "PRDX6", "UBIAD1", "GPX7", "DHFR", "LPO")
441	GO_CELLULAR_PIGMENTATION	0.935789	1	0.0161937	-0.191357	-0.66143	49	c("RAB11A", "CD63", "MREG", "VPS33A", "CDH3", "AP3B1", "AP1G1", "TRAPPC6A", "MKKS", "RAB38", "VPS33B", "PMEL", "HPS4", "BLOC1S5", "RAB32", "PIKFYVE", "GPR143", "BBS4", "BBS2", "BLOC1S1")
442	GO_CELLULAR_POLYSACCHARIDE_CATABOLIC_PROCESS	0.148912	0.682847	0.118288	-0.43272	-1.27711	21	c("PGM1", "PPP1CB", "PYGL", "CALM1", "AGL", "PGM2", "PHKG1", "PHKB", "RB1CC1", "PHKA2")
443	GO_CELLULAR_PROCESS_INVOLVED_IN_REPRODUCTION_IN_MULTICELLULAR_ORGANISM	0.658342	1	0.0328701	-0.237246	-0.949062	263	c("FOLR1", "ABHD2", "PDE5A", "CD9", "ASPM", "ZNF449", "SEMG1", "TGFBR1", "PRDX4", "TRIP13", "PAQR7", "SMARCA2", "CCNB1IP1", "NECTIN3", "GMCL1", "CCNB1", "AURKA", "FMN2", "HOOK1", "TOP2A", "KDM3A", "GDF9", "CATSPERD", "CFTR", "FZD4", "KNL1", "ANG", "CTNNB1", "RHBDD1", "TTLL1", "POMZP3", "SLC2A8", "GOPC", "CXADR", "C14orf39", "ITGB1", "CEP57", "NPR2", "DDX6", "ZP3", "WNT4", "SLC26A6", "TDRD1", "DMC…
INHBB, "BMPR1B", "MKKS", "MCMDC2", "KIT", "ATM", "TSSK1B", "YTHDC2", "H3-3A", "ING2", "PTX3", "ROPN1B", "BNC1", "HSPA2", "ZGLP1", "FSCN3", "DLD", "MLH3", "RAD51C", "MEI4", "SMAD5", "TARBP2", "ACVR1", "IZUMO1", "PRKACA", "STRBP", "NCAPH2", "AGO4", "FOLR3", "DMRTA1", "MOV10L1", "DPY19L2P1", "AGFG1", "PPP2R1A", "SYCP2", "ERCC1", "SPACA6", "DHH", "TTK", "FANCC", "NPHP1", "WDR77", "PRKAR1A", "MARF1", …
DDX25, "PIWIL2", "NPPC", "FANCG", "DND1", "TMEM95", "SRPK1", "CATSPER2", "TDRKH", "ZMYND15", "DDX20", "PYGO1", "RNF2", "DDX4", "SPEF2", "OSBP2", "PANX1", "YTHDF2", "SIX5", "NANOS1", "SPAG6", "MEI1", "FBXW11", "CIB1", "WASHC5")
444	GO_CELLULAR_PROTEIN_COMPLEX_DISASSEMBLY	1	1	0.0014427	-0.120224	-0.475595	211	c("SEMA5A", "MAP1B", "HDGFL3", "VIL1", "OXA1L", "SPAST", "MRPL52", "MRPS12", "DSTN", "NCKAP5", "MRPS27", "EIF5A2", "MRPS10", "MRPS2", "MRPL23", "MTRF1L", "TMOD1", "SYNJ1", "MTRF1", "TWF1", "MRPL47", "MRPL24", "MRPS25", "MRPL55", "CFL2", "MRPL22", "GSPT1", "MRPL33", "MRPL48", "MRRF", "TWF2", "CHCHD1", "N6AMT1", "MRPS22", "ASPH", "MRPL21", "MRPS34", "MRPL43", "MRPS17", "MRPS16", "MRPL3", "MRPL42", …
GFM2, "LMOD1", "MRPL12", "MRPL32", "DNAJC6", "VPS4B", "TAOK1", "MRPL2", "TMOD2", "IQANK1", "MRPL40", "MRPL34", "KIF18A", "SPTB", "MRPS18B", "MRPL45", "F2RL1", "MRPS35", "ETF1", "MRPL11", "PLEKHH2", "MRPS6", "BMERB1", "CLASP2", "GSPT2", "TRPV4", "MRPL38", "MTPN", "MRPL41", "CIB1", "AVIL", "MRPL13", "ADD3")
445	GO_CELLULAR_PROTEIN_CONTAINING_COMPLEX_LOCALIZATION	0.436508	1	0.190023	0.249044	1.01536	22	c("EXOC3L1", "DLG1", "TNFAIP2", "EXOC3L4", "RCC2", "EZR")
446	GO_CELLULAR_RESPIRATION	0.192192	0.794177	0.0937465	-0.2866	-1.12417	175	c("CAT", "ACO1", "NDUFB6", "SUCLG1", "CDK1", "SDHD", "NDUFB3", "OXA1L", "UQCRHL", "CCNB1", "PINK1", "SNCA", "NOP53", "SLC25A13", "NDUFAB1", "IDH3A", "UQCRB", "SURF1", "NDUFA7", "COX6A1", "SDHAF4", "IDH1", "ISCU", "BNIP3", "COX8A", "NDUFB9", "SDHAF2", "NDUFA9", "NNT", "NDUFS6", "NDUFS1", "PPARGC1A", "IMMP2L", "DHTKD1", "NDUFA12", "IDE", "MT-ND2", "NDUFB10", "MTFR1", "NDUFS5", "NDUFB8", "NDUFA8", "…
ETFA, "COX15", "NDUFA1", "NDUFS4", "MTFR2", "DLD", "ETFB", "COX7B", "MTFR1L", "UQCRH", "FH", "NDUFV2", "COX7C", "NDUFA2", "MECP2", "NDUFA10", "NDUFV3", "UQCR11", "NDUFAF1", "SDHB", "AFG1L", "NDUFA4", "NDUFA3", "NDUFB5", "AIFM2", "TRAP1", "UQCRFS1", "ADSL", "NDUFC1", "MT-ND3", "COQ10B", "UQCRQ", "SHMT2", "MT-ND4L", "FXN", "BLOC1S1", "CYC1", "ETFDH", "BID", "DLST", "NDUFV1", "PDHB", "SDHC", "MT-ND1…
447	GO_CELLULAR_RESPONSE_TO_ABIOTIC_STIMULUS	0.955045	1	0.00989821	-0.199068	-0.798129	285	c("ADIRF", "ATP1A1", "XRCC5", "PIEZO2", "TSPO", "EGFR", "CHP1", "PKD1L3", "HABP4", "MAP3K2", "GUCA1B", "MAPK8", "SNAI2", "FBXO4", "RPL26", "GTF2H5", "RAD1", "RRH", "MAP3K20", "CDC25A", "HUS1", "MMP7", "CRYAB", "RHBDD1", "CALM1", "TMEM150C", "HMGA2", "GPLD1", "HYAL2", "BNIP3", "NSMCE3", "GPR52", "BLM", "YY1", "CRIP1", "ST20", "MCOLN1", "LIG4", "RHNO1", "DDB1", "HYAL3", "CASP9", "BMP6", "NMT2", "GJ…
GUCY2F, "METAP2", "ATM", "USP47", "CHEK2", "SWI5", "STK39", "OPN3", "SLC2A4", "METAP1", "ECT2", "PIK3R1", "EEF1D", "PKD2", "PBK", "COPS9", "RAD51", "HYAL1", "KDM1A", "MBIP", "IMPACT", "CHEK1", "DDX3X", "ELK1", "AURKB", "PDE6A", "AQP1", "CNGA1", "MME", "GNAT1", "YBX3", "ACTR5", "RAD9B", "XPC", "CUL4B", "GRK7", "ERCC1", "EFHD1", "CAPN3", "NPM1", "BMF")
448	GO_CELLULAR_RESPONSE_TO_ACID_CHEMICAL	0.452308	1	0.0514265	-0.281019	-1.02688	70	c("PDGFC", "BCL11A", "CASTOR2", "EGFR", "NTRK2", "AMIGO1", "SESN3", "ATP7A", "OPA1")
449	GO_CELLULAR_RESPONSE_TO_ALCOHOL	0.858751	1	0.020048	-0.211842	-0.780836	77	c("PTGFR", "CFTR", "LANCL2", "CTNNB1", "LRP6", "TNC", "ATP2B1", "EFNA5", "SMO", "GPLD1", "BLM", "KLF9")
450	GO_CELLULAR_RESPONSE_TO_ALKALOID	0.422727	1	0.0593488	-0.343309	-1.03362	23	c("TMEM38A", "CASP6", "TMEM38B", "GSTM2", "BLM", "CCNA2", "PPARGC1A")
451	GO_CELLULAR_RESPONSE_TO_AMYLOID_BETA	0.355011	1	0.0646485	-0.324346	-1.0841	38	c("IGF1R", "APP", "CD36", "GSK3B", "PRNP", "CACNA2D1", "NGFR")
452	GO_CELLULAR_RESPONSE_TO_ARSENIC_CONTAINING_SUBSTANCE	0.97479	1	0.126254	0.148556	0.591799	20	c("ATF3", "ATF4", "HMOX1", "ZC3H12A", "HSF1")
453	GO_CELLULAR_RESPONSE_TO_BIOTIC_STIMULUS	2.96546e-14	4.09234e-12	0.965328	0.376802	2.53981	201	c("CMPK2", "CXCL11", "CXCL10", "TRIM5", "CHMP5", "CD80", "CCL5", "CXCL9", "CCR5", "ASS1", "CXCL13", "CCL2", "CASP1", "IRF8", "MYD88", "CSF3", "LILRB1", "AXL", "PDCD1LG2", "IL10", "HAVCR2", "CD274", "CARD17", "CD86", "CX3CL1", "CD180", "UPF1", "SERPINE1", "CX3CR1", "TNFAIP3", "NUGGC", "KMO", "ACOD1", "CD6", "SCIMP", "DAB2IP", "CAPN2", "ABCA1", "CARD16", "RELA", "TNF", "LCN2", "NOS2", "IRAK1", "NFK…
CACTIN, "ZC3H12A", "SBNO2", "VIM", "PDE4D", "CCL3", "NFKBIB")
454	GO_CELLULAR_RESPONSE_TO_CADMIUM_ION	0.478308	1	0.0514265	-0.314238	-1.0132	31	c("EGFR", "MAPK8", "ATP7A", "MAPK1", "OGG1", "MT3", "MAPK9")
455	GO_CELLULAR_RESPONSE_TO_CALCIUM_ION	0.964912	1	0.0121213	-0.173539	-0.621264	62	c("WNT5A", "CPNE3", "ALOX15", "GPLD1", "MCOLN1", "IQGAP1", "EEF2K", "CHP2", "PRKAA2", "ECT2", "CPNE9", "RASA4", "PKD2", "CARF", "BRAF", "RASA4B", "ADGRV1", "NCSTN")
456	GO_CELLULAR_RESPONSE_TO_CAMP	0.696581	1	0.0333827	-0.257441	-0.865165	40	c("APP", "CFTR", "SLC26A6", "EEF2K", "IGFBP5", "AKAP9", "STC1", "INPP5K", "PKD2", "KDM1A", "RAP1A", "SRD5A1", "AQP1", "AC113404.3", "APEX1", "KCNQ1", "SLC5A5", "HCN4", "ITPR2", "RAPGEF3")
457	GO_CELLULAR_RESPONSE_TO_CARBOHYDRATE_STIMULUS	0.841734	1	0.0203426	-0.213846	-0.814947	114	c("PDK3", "RACK1", "IGF1R", "PPP3CA", "OPA1", "GJB6", "CFTR", "CLTRN", "EFNA5", "GPLD1", "KLF7", "ERN1", "COLEC12", "PPP3CB", "PPARGC1A", "SLC26A6", "SLC9B2", "TRA2B", "MAP2K4", "SLC39A14", "JAGN1", "SELENOT", "NDUFAF2", "HMGCR", "SERPINF1", "MPC2", "PRKAA2", "ADRA2A", "GHRL", "KIF5B", "GCLM", "PRKACA", "PLA2G6", "SIDT2", "FIS1", "NME1", "LRP5L", "STXBP4", "PTPRN2", "PHPT1", "SRI", "FKBP1B", "HMG…
458	GO_CELLULAR_RESPONSE_TO_CHEMICAL_STRESS	0.997003	1	0.00250132	-0.170698	-0.688737	321	c("RACK1", "XRCC5", "CAT", "MSRA", "GPX3", "TSPO", "PDK1", "P4HB", "CD36", "PRKD1", "SLC1A1", "EGFR", "CDK1", "MAPK8", "OXR1", "ATP7A", "ROMO1", "GPX8", "SFPQ", "PINK1", "VKORC1L1", "SNCA", "MAPK1", "DNMT3B", "MMP3", "CAV1", "SUMO4", "CTNNB1", "ZNF277", "HDAC2", "ZNF580", "RPS3", "PLA2R1", "GJB2", "MT3", "PLEKHA1", "BNIP3", "NUDT2", "ANKZF1", "MAPK9", "CCNA2", "GLRX2", "RWDD1", "MGST1", "GPR37L1"…
459	GO_CELLULAR_RESPONSE_TO_CHOLESTEROL	0.789054	1	0.0304894	-0.28195	-0.799692	17	c("LRP6", "SMO", "GPLD1")
460	GO_CELLULAR_RESPONSE_TO_COPPER_ION	0.553265	1	0.0472587	-0.325428	-0.960457	21	c("APP", "PRNP", "ATP7A", "SNCA", "MT3")
461	GO_CELLULAR_RESPONSE_TO_CORTICOSTEROID_STIMULUS	0.627349	1	0.0372254	-0.264958	-0.920365	50	c("EGFR", "ISL1", "FAM107A", "DNMT3B", "SMYD3", "ATP2B1", "GJB2", "KLF9", "CASP9", "BCL2L11", "SERPINF1", "STC1", "FECH", "ARG1", "FOXO1", "TFAP4", "SRD5A1", "AQP1", "FLT3", "HNRNPU", "AKR1C3", "DDIT4", "MT-ND3", "GSTP1", "FOXO3", "CBX3")
462	GO_CELLULAR_RESPONSE_TO_DEXAMETHASONE_STIMULUS	0.67789	1	0.0369933	-0.286236	-0.877771	25	c("EGFR", "DNMT3B", "SMYD3", "GJB2", "CASP9", "SERPINF1", "FECH", "ARG1", "FOXO1", "TFAP4", "SRD5A1", "AQP1")
463	GO_CELLULAR_RESPONSE_TO_DRUG	0.926653	1	0.0155349	-0.190085	-0.674685	57	c("PPP3CA", "EGFR", "PPM1F", "PRNP", "UCHL1", "HMGA2", "MT3", "GPLD1", "PPP3CB", "FBP1", "TFRC", "QDPR")
464	GO_CELLULAR_RESPONSE_TO_DSRNA	0.000101923	0.00193125	0.538434	0.591475	2.43064	21	c("DDX58", "IFIH1", "IFIT1", "TLR3", "P2RX7", "CGAS", "NFKB1", "FLOT1", "PQBP1")
465	GO_CELLULAR_RESPONSE_TO_ESTRADIOL_STIMULUS	0.569869	1	0.0437126	-0.297582	-0.952522	30	c("EGFR", "CCDC62", "FAM210B", "CCNA2", "PPARGC1A", "SFRP1", "H2AZ1", "BCL2L11", "ZNF703")
466	GO_CELLULAR_RESPONSE_TO_EXOGENOUS_DSRNA	0.000162278	0.00285313	0.518848	0.643227	2.40403	16	c("DDX58", "IFIH1", "IFIT1", "TLR3", "CGAS")
467	GO_CELLULAR_RESPONSE_TO_EXTERNAL_STIMULUS	0.996004	1	0.00288973	-0.161981	-0.649891	288	c("ATP1A1", "FOLR1", "DAPL1", "PIEZO2", "RNF152", "CTSV", "PRKD1", "EGFR", "SEH1L", "HABP4", "PRKAG1", "MAP3K2", "WNT2B", "MAPK8", "SNAI2", "HIGD1A", "SESN3", "POSTN", "MAPK1", "FAM107A", "LAMP2", "FBXO22", "ADORA2B", "PPM1D", "FADS1", "MMP7", "WIPI1", "DSC2", "TNC", "ATP2B1", "TMEM150C", "NUDT15", "C12orf66", "BNIP3", "HFE", "CYP27B1", "PIK3C3", "GLRX2", "ULK1", "SREBF2", "WNT4", "BMT2", "BMP6",…
INHBB, "TLR5")
468	GO_CELLULAR_RESPONSE_TO_EXTRACELLULAR_STIMULUS	0.992008	1	0.00409492	-0.169214	-0.671455	223	c("FOLR1", "DAPL1", "RNF152", "CTSV", "PRKD1", "SEH1L", "PRKAG1", "WNT2B", "MAPK8", "SNAI2", "HIGD1A", "SESN3", "POSTN", "MAPK1", "FAM107A", "LAMP2", "FBXO22", "ADORA2B", "PPM1D", "FADS1", "WIPI1", "DSC2", "TNC", "ATP2B1", "NUDT15", "C12orf66", "HFE", "CYP27B1", "PIK3C3", "GLRX2", "ULK1", "SREBF2", "WNT4", "BMT2", "ITFG2", "LARS1", "SFRP1", "WRN", "BECN1", "TBL2", "TXN2", "SLC38A2", "MIOS", "NPRL…
WDR59, "COMT", "MAP3K5", "GAS2L1", "VPS41", "IMPACT", "ARHGAP35", "MAP1LC3B", "FOXO1", "TNKS", "PIK3R4", "SRD5A1", "WIPI2", "RRAGD", "GABARAP")
469	GO_CELLULAR_RESPONSE_TO_FATTY_ACID	0.523659	1	0.045862	-0.283941	-0.979783	48	c("PDK3", "XRCC5", "PTGFR", "CPT1A", "CCNB1", "TNC", "PID1", "PPARGC1A", "DGAT2", "SFRP1")
470	GO_CELLULAR_RESPONSE_TO_FLUID_SHEAR_STRESS	0.814059	1	0.028645	-0.270058	-0.771751	18	c("SOCS5", "TFPI2", "SREBF2", "HDAC3")
471	GO_CELLULAR_RESPONSE_TO_GAMMA_RADIATION	0.590611	1	0.0420772	-0.300697	-0.948746	28	c("XRCC5", "RPL26", "GTF2H5", "MAP3K20", "CRYAB", "WRN", "ATM", "CHEK2", "RAD51", "KDM1A", "ELK1")
472	GO_CELLULAR_RESPONSE_TO_GLUCAGON_STIMULUS	0.891667	1	0.132147	0.171243	0.662168	18	c("ASS1", "ADCY7", "PRKACB")
473	GO_CELLULAR_RESPONSE_TO_GLUCOSE_STARVATION	0.886792	1	0.206588	0.148122	0.750118	46	c("IFI16", "KPTN", "ATF4", "BCL2", "PMAIP1", "NFE2L2", "SLC2A1", "ZC3H12A")
474	GO_CELLULAR_RESPONSE_TO_GROWTH_HORMONE_STIMULUS	0.0576519	0.372168	0.321776	0.389054	1.50441	18	c("JAK2", "GDF15", "STAT6", "STAT5A", "PTPN1", "JAK3", "LYN", "PRLR")
475	GO_CELLULAR_RESPONSE_TO_HEAT	0.916828	1		0.130602	0.782904	116	c("CXCL10", "TFEC", "HSPH1", "TCIM", "HSP90AB1", "THBS1", "BAG1", "NUP205", "IRAK1", "AAAS", "HSPA8", "NUP62", "MTOR", "LYN", "HSP90AA1", "EIF2S1", "FKBP4", "HMOX1", "CDKN1A", "CHORDC1", "SLU7", "PTGES3", "CREBBP")
476	GO_CELLULAR_RESPONSE_TO_HYDROGEN_PEROXIDE	0.360693	1	0.203509	0.178127	0.976149	86	c("ETS1", "AXL", "IL10", "SETX", "STAT6", "MDM2", "TNFAIP3", "PSAP", "RELA", "SMPD3", "LCN2", "TRPM2", "NFE2L2", "KLF4", "ABL1", "NR4A3", "IL6", "NQO1", "RNF112", "CST3", "HDAC6")
477	GO_CELLULAR_RESPONSE_TO_INORGANIC_SUBSTANCE	0.928929	1	0.0127959	-0.197327	-0.774041	177	c("WNT5A", "CPNE3", "TSPO", "APP", "EGFR", "MAPK8", "PRNP", "ATP7A", "CCNB1", "SLC12A2", "ALOX15", "SNCA", "MAPK1", "ZNF658", "TPH2", "MMP3", "OGG1", "CACNA1H", "MT3", "GPLD1", "BNIP3", "NSMCE3", "HFE", "BLM", "MCOLN1", "LIG4", "MAPK9", "CCNA2", "IQGAP1", "PRKN", "PPARGC1A", "BMP6", "FBP1")
478	GO_CELLULAR_RESPONSE_TO_INSULIN_STIMULUS	0.951952	1	0.010461	-0.188102	-0.7395	190	c("EIF4EBP2", "IGF1R", "PRKDC", "CAV2", "GRB10", "ECHDC3", "APPL2", "SYAP1", "GSK3B", "ATP6V1E2", "IRS4", "RHOQ", "SESN3", "OPA1", "SMARCC1", "SORBS1", "PIK3C2A", "KL", "ATP2B1", "PID1", "GPLD1", "SRSF5", "SLC2A8", "VAMP2", "AP3S1", "ADIPOR1", "PRKCI", "OSBPL8", "APPL1", "SORL1", "SELENOS", "VWA2", "TNS2", "IDE", "EEF2K", "SLC39A14", "GSK3A", "TRIB3", "INHBB", "ATP6V1A", "INSR", "CYFIP1", "SLC2A4…
PPAT, "SRD5A1", "RAB15", "PHIP", "INSIG1")
479	GO_CELLULAR_RESPONSE_TO_INTERFERON_BETA	8.66279e-08	3.51998e-06	0.704976	0.765299	2.95929	18	c("STAT1", "PNPT1", "IFI16", "TLR3", "PYHIN1", "ACOD1", "CAPN2", "MNDA", "IRF1", "AIM2")
480	GO_CELLULAR_RESPONSE_TO_IONIZING_RADIATION	0.394439	1	0.0579755	-0.294544	-1.06231	65	c("XRCC5", "SNAI2", "FBXO4", "RPL26", "GTF2H5", "RAD1", "MAP3K20", "HUS1", "CRYAB", "HMGA2", "BLM", "LIG4", "RHNO1", "FIGNL1", "SFRP1", "WRN", "NIPBL", "ATM", "CHEK2", "SWI5", "ECT2", "EEF1D", "RAD51", "KDM1A")
481	GO_CELLULAR_RESPONSE_TO_KETONE	0.929735	1	0.0141642	-0.191033	-0.707944	82	c("PTGFR", "EGFR", "DNMT3B", "CFTR", "TNC", "SMYD3", "ATP2B1", "EFNA5", "GJB2", "NCOA4", "RWDD1", "KLF9", "CASP9", "AR", "SFRP1", "SERPINF1", "CDC5L", "PRKAA2", "FECH", "ARG1", "ELK1", "FOXO1", "TFAP4", "SRD5A1", "AQP1")
482	GO_CELLULAR_RESPONSE_TO_LEPTIN_STIMULUS	0.543224	1	0.0489954	-0.344533	-0.954237	15	c("MT3", "PID1", "CCNA2", "ADIPOR1", "INHBB", "MKKS")
483	GO_CELLULAR_RESPONSE_TO_LIGHT_STIMULUS	0.641129	1	0.0345664	-0.247555	-0.93549	106	c("GUCA1B", "RPL26", "RRH", "CDC25A", "RHBDD1", "CALM1", "HYAL2", "NSMCE3", "GPR52", "YY1", "CRIP1", "ST20", "RHNO1", "DDB1", "HYAL3", "CASP9", "NMT2", "NEDD4", "TRIAP1", "GUCY2F", "METAP2", "USP47", "OPN3", "METAP1", "PIK3R1", "PBK", "COPS9", "HYAL1", "KDM1A", "IMPACT", "CHEK1", "AURKB", "PDE6A", "AQP1", "CNGA1", "MME", "GNAT1", "ACTR5", "XPC", "CUL4B", "GRK7", "ERCC1", "NPM1", "BMF", "CRY2", "S…
484	GO_CELLULAR_RESPONSE_TO_LIPOPROTEIN_PARTICLE_STIMULUS	0.626638	1	0.0393562	-0.290305	-0.923736	29	c("SOCS5", "CD9", "CD36", "CDH13")
485	GO_CELLULAR_RESPONSE_TO_LOW_DENSITY_LIPOPROTEIN_PARTICLE_STIMULUS	0.0684151	0.420848	0.181383	-0.487315	-1.38217	17	c("SOCS5", "CD9", "CD36", "CDH13", "ITGB1", "SREBF2")
486	GO_CELLULAR_RESPONSE_TO_MECHANICAL_STIMULUS	0.855385	1	0.020416	-0.21301	-0.779292	71	c("ATP1A1", "PIEZO2", "EGFR", "HABP4", "MAP3K2", "MAPK8", "MMP7", "TMEM150C", "BNIP3", "BMP6", "GJA1", "MAP2K4", "SLC38A2", "TLR5")
487	GO_CELLULAR_RESPONSE_TO_MOLECULE_OF_BACTERIAL_ORIGIN	8.23655e-16	1.30961e-13	1.02767	0.418868	2.72718	178	c("CMPK2", "CXCL11", "CXCL10", "TRIM5", "CHMP5", "CD80", "CCL5", "CXCL9", "CCR5", "ASS1", "CXCL13", "CCL2", "CASP1", "IRF8", "MYD88", "CSF3", "LILRB1", "AXL", "PDCD1LG2", "IL10", "HAVCR2", "CD274", "CARD17", "CD86", "CX3CL1", "CD180", "UPF1", "SERPINE1", "CX3CR1", "TNFAIP3", "NUGGC", "KMO", "ACOD1", "CD6", "SCIMP", "DAB2IP", "CAPN2", "ABCA1", "CARD16", "RELA", "TNF", "LCN2", "NOS2", "IRAK1", "NFK…
ZC3H12A, "SBNO2", "VIM", "PDE4D", "CCL3", "NFKBIB")
488	GO_CELLULAR_RESPONSE_TO_NUTRIENT	0.821008	1	0.0252713	-0.230014	-0.760997	35	c("FOLR1", "SNAI2", "POSTN", "TNC", "ATP2B1", "CYP27B1")
489	GO_CELLULAR_RESPONSE_TO_ORGANIC_CYCLIC_COMPOUND	1	1	0	-0.160649	-0.656625	461	c("ATP1A1", "FOLR1", "TP63", "GNAL", "ABHD2", "CYP7B1", "TMEM38A", "CAV2", "NR2E1", "NSG1", "CASP6", "P2RY1", "APP", "UFL1", "EGFR", "GSK3B", "PAQR7", "CCDC62", "SNAI2", "TFPI", "EGLN2", "CCNB1", "ISL1", "VPS35", "SNCA", "MAPK1", "FAM107A", "DNMT3B", "CAV1", "KDM3A", "PLPP1", "URI1", "CFTR", "SHMT1", "TMEM38B", "SCGB2A1", "CTNNB1", "LRP6", "TNC", "SMYD3", "GSTM2", "GABPA", "HDAC2", "ATP2B1", "PHB…
PER1, "CCNA2", "RWDD1", "COLEC12", "KLF9", "DRD4", "DHX9", "LEF1", "CASP9", "AR", "PRKN", "PPARGC1A", "RAE1", "SLC26A6", "PIAS2")
490	GO_CELLULAR_RESPONSE_TO_OSMOTIC_STRESS	0.898305	1	0.0193795	-0.208666	-0.704597	41	c("XRCC5", "TSPO", "STK39", "SLC2A4", "PKD2", "MBIP", "DDX3X", "AQP1", "YBX3", "EFHD1", "CAPN3", "WNK3", "BAD", "LRRC8D", "CLN3", "TRPV4", "PTGS2", "LRRC8C", "AQP5", "SLC12A6", "XRCC6", "BDKRB2")
491	GO_CELLULAR_RESPONSE_TO_OXYGEN_LEVELS	0.742	1	0.0269563	-0.230978	-0.9109	198	c("PDK3", "TMBIM6", "CCDC115", "RPS27A", "PDK1", "P4HB", "BNIP3L", "NDNF", "HIGD1A", "EGLN2", "ATP7A", "CCNB1", "OPA1", "PINK1", "PGK1", "NOP53", "FMN2", "DNMT3B", "CAV1", "HP1BP3", "ENO1", "AK4", "PHB2", "HIF3A", "MT3", "BNIP3", "RWDD3", "CCNA2", "ERO1A", "ELOB", "FAM162A", "UBA52", "PPARGC1A", "BMP7", "MDM4", "PSMB1", "EEF2K", "SFRP1", "MPL", "NPEPPS", "TBL2", "SUV39H1", "PSMB4", "NOX1")
492	GO_CELLULAR_RESPONSE_TO_OXYGEN_RADICAL	0.709091	1	0.0354665	-0.282445	-0.85037	23	c("CD36", "ATP7A", "MT3", "GLRX2", "BMP7", "DHFR", "PRDX2", "CCS")
493	GO_CELLULAR_RESPONSE_TO_PEPTIDE	0.999001	1	0.0014427	-0.1515	-0.611181	320	c("EIF4EBP2", "IGF1R", "PRKDC", "RPL23", "CAV2", "GRB10", "GNRHR2", "APP", "ECHDC3", "APPL2", "SYAP1", "MAP1B", "CD36", "GSK3B", "GHR", "ATP6V1E2", "LDOC1", "IRS4", "RHOQ", "PRNP", "SESN3", "OPA1", "CACNA2D1", "NGFR", "CAV1", "UMODL1", "SMARCC1", "SORBS1", "PIK3C2A", "KL", "ATP2B1", "GJB2", "PID1", "GPLD1", "SRSF5", "SLC2A8", "LEPROT", "VAMP2", "CCNA2", "AP3S1", "ADIPOR1", "PRKCI", "OSBPL8", "APP…
494	GO_CELLULAR_RESPONSE_TO_PEPTIDE_HORMONE_STIMULUS	0.997003	1	0.00250132	-0.162836	-0.651316	261	c("EIF4EBP2", "IGF1R", "PRKDC", "CAV2", "GRB10", "GNRHR2", "ECHDC3", "APPL2", "SYAP1", "MAP1B", "GSK3B", "GHR", "ATP6V1E2", "IRS4", "RHOQ", "SESN3", "OPA1", "CAV1", "UMODL1", "SMARCC1", "SORBS1", "PIK3C2A", "KL", "ATP2B1", "GJB2", "PID1", "GPLD1", "SRSF5", "SLC2A8", "LEPROT", "VAMP2", "CCNA2", "AP3S1", "ADIPOR1", "PRKCI", "OSBPL8", "APPL1", "SORL1", "SELENOS", "VWA2", "TNS2", "IDE", "EEF2K", "FBN…
PDK4, "GHRL", "GPR173", "PTPRA", "INPP5K", "PIK3R1", "AHCYL1", "C2CD5", "GKAP1", "EPRS1", "CDC6", "LPIN3", "ARG1", "PRKACA", "PKM", "NDEL1", "FOXO1", "ATP6V0A1", "PPAT", "SRD5A1", "RAB15", "PHIP", "INSIG1")
495	GO_CELLULAR_RESPONSE_TO_PH	0.445838	1	0.057006	-0.358506	-1.01683	17	c("CHP1", "PKD1L3", "GPLD1", "MCOLN1", "NOX1", "HYAL1", "IMPACT")
496	GO_CELLULAR_RESPONSE_TO_PROSTAGLANDIN_E_STIMULUS	0.835616	1	0.122679	0.213205	0.768995	15	c("AKT1", "P2RY6", "PRKCE", "PTGER4", "GNG2")
497	GO_CELLULAR_RESPONSE_TO_PROSTAGLANDIN_STIMULUS	0.78764	1	0.0298485	-0.269738	-0.786512	19	c("PTGFR", "TNC", "SFRP1", "PRKAA2")
498	GO_CELLULAR_RESPONSE_TO_RADIATION	0.403	1	0.0555947	-0.265731	-1.0392	163	c("ADIRF", "XRCC5", "GUCA1B", "SNAI2", "FBXO4", "RPL26", "GTF2H5", "RAD1", "RRH", "MAP3K20", "CDC25A", "HUS1", "CRYAB", "RHBDD1", "CALM1", "HMGA2", "HYAL2", "NSMCE3", "GPR52", "BLM", "YY1", "CRIP1", "ST20", "LIG4", "RHNO1", "DDB1", "HYAL3", "CASP9", "NMT2", "FIGNL1", "SFRP1", "WRN", "NEDD4", "NIPBL", "TRIAP1", "GUCY2F", "METAP2", "ATM", "USP47", "CHEK2", "SWI5", "OPN3", "METAP1", "ECT2", "PIK3R1"…
CNGA1, "MME", "GNAT1", "ACTR5", "RAD9B", "XPC", "CUL4B", "GRK7", "ERCC1", "NPM1", "BMF", "HRAS", "CRY2", "STK11")
499	GO_CELLULAR_RESPONSE_TO_REACTIVE_NITROGEN_SPECIES	0.759407	1	0.0323604	-0.288136	-0.817238	17	c("MMP3", "MT3", "CCNA2", "PPARGC1A", "CDK2", "MAP3K5", "FOXO1", "AQP1")
500	GO_CELLULAR_RESPONSE_TO_REACTIVE_OXYGEN_SPECIES	0.933735	1	0.0126058	-0.192208	-0.745943	146	c("RACK1", "CD36", "EGFR", "CDK1", "MAPK8", "ATP7A", "ROMO1", "PINK1", "MAPK1", "MMP3", "ZNF277", "HDAC2", "ZNF580", "RPS3", "MT3", "PLEKHA1", "BNIP3", "ANKZF1", "MAPK9", "CCNA2", "GLRX2", "GPR37L1", "PDE8A")
501	GO_CELLULAR_RESPONSE_TO_RETINOIC_ACID	0.583596	1	0.0409056	-0.275918	-0.949538	47	c("WNT5A", "FZD7", "FZD4", "TNC", "HDAC2", "PHB2", "PTK7", "TWF2", "SERPINF1", "ATM", "WNT9A", "PTK6", "ALDH1A2", "SLC6A4", "WNT3A", "WNT5B", "ZNF35", "AQP1")
502	GO_CELLULAR_RESPONSE_TO_STARVATION	0.833333	1	0.0207088	-0.215664	-0.837291	148	c("DAPL1", "RNF152", "CTSV", "PRKD1", "SEH1L", "PRKAG1", "WNT2B", "MAPK8", "HIGD1A", "SESN3", "MAPK1", "LAMP2", "FBXO22", "PPM1D", "FADS1", "WIPI1", "DSC2", "C12orf66", "HFE", "PIK3C3", "SREBF2", "WNT4", "BMT2", "ITFG2", "LARS1", "SFRP1", "WRN", "BECN1", "TBL2", "SLC38A2", "MIOS", "NPRL2", "INHBB", "GABARAPL2", "GBA", "PDK4", "CADPS2", "PRKAA2", "RRAGB", "NUAK1", "ATG14", "WDR59", "COMT", "MAP3K5…
XPR1)
503	GO_CELLULAR_RESPONSE_TO_STEROID_HORMONE_STIMULUS	0.623624	1	0.035542	-0.244249	-0.958054	175	c("ATP1A1", "TP63", "ABHD2", "CYP7B1", "NR2E1", "UFL1", "EGFR", "PAQR7", "TFPI", "EGLN2", "ISL1", "FAM107A", "DNMT3B", "KDM3A", "PLPP1", "URI1", "SCGB2A1", "SMYD3", "ATP2B1", "PHB2", "GJB2", "NCOA4", "UBE3A", "PRMT2", "UFSP2", "PER1", "RWDD1", "KLF9", "LEF1", "CASP9", "AR", "PIAS2", "BMP7", "GPAM", "SFRP1", "NEDD4")
504	GO_CELLULAR_RESPONSE_TO_STEROL	0.901489	1	0.0237916	-0.231495	-0.683226	21	c("LRP6", "SMO", "GPLD1")
505	GO_CELLULAR_RESPONSE_TO_STEROL_DEPLETION	0.706776	1	0.0369161	-0.303148	-0.839616	15	c("EIF2A", "AMFR", "SREBF2", "ERLIN2", "LPCAT3", "INSIG1", "SCAP")
506	GO_CELLULAR_RESPONSE_TO_THYROID_HORMONE_STIMULUS	0.875	1	0.0264649	-0.255038	-0.706368	15	c("KLF9", "PPARGC1A", "KIT", "CTSB", "GAS2L1", "GCLM")
507	GO_CELLULAR_RESPONSE_TO_TOPOLOGICALLY_INCORRECT_PROTEIN	0.482447	1	0.0474483	-0.259274	-1.01041	157	c("TMBIM6", "RACK1", "TMEM33", "UGGT1", "HSPA1L", "SSR1", "UFL1", "DNAJC3", "ATF6", "CTH", "EXTL3", "SERP1", "CANX", "VAPB", "UGGT2", "MBTPS2", "WIPI1", "RHBDD1", "NCK2", "SERP2", "CUL3", "ERN1", "ANKZF1", "AMFR", "ERO1A", "KDELR3", "BOK", "DNAJB14", "PRKN", "SELENOS", "FICD", "TBL2", "GSK3A", "KLHDC3", "CTDSP2", "BCL2L11", "ATXN3", "AUP1", "DERL2", "SDF2L1", "PLA2G4B", "FKBP14", "DNAJB9", "HSPA2…
508	GO_CELLULAR_RESPONSE_TO_TOXIC_SUBSTANCE	0.162955	0.716363	0.104344	-0.314696	-1.1831	100	c("CAT", "GPX3", "GSTM3", "CD36", "IYD", "PRDX4", "LTC4S", "TXNRD3", "ATP7A", "GPX8", "PINK1", "PPP1R9A", "CYGB", "GSTM2", "GSTO2", "MGST2", "MT3", "MGST3", "APOM", "MGST1", "GPX4", "NNT", "LOXHD1", "PRKN", "SELENOS", "BMP7", "HP", "HBB", "SELENOT", "PRDX6", "UBIAD1", "GPX7", "ADH5", "DHFR", "LPO")
509	GO_CELLULAR_RESPONSE_TO_UV	0.864893	1	0.0196033	-0.211083	-0.77804	77	c("RPL26", "CDC25A", "RHBDD1", "HYAL2", "NSMCE3", "YY1", "CRIP1", "ST20", "RHNO1", "DDB1", "HYAL3", "CASP9", "NEDD4", "TRIAP1", "USP47", "PIK3R1", "PBK", "COPS9", "HYAL1", "KDM1A", "IMPACT", "CHEK1", "AURKB", "AQP1", "MME", "ACTR5", "XPC", "CUL4B", "ERCC1", "NPM1", "BMF", "STK11", "PCNA", "ZBTB1", "TAF1", "XPA")
510	GO_CELLULAR_RESPONSE_TO_VASCULAR_ENDOTHELIAL_GROWTH_FACTOR_STIMULUS	0.475444	1	0.0499914	-0.288491	-1.00498	52	c("GAS1", "PRKD1", "CD63", "PTP4A3", "SMOC2", "CCBE1", "KDR", "ERN1", "TSPAN12", "NUS1", "VEGFC", "ROBO1", "DCN", "SEMA6A", "JCAD", "PDGFRA", "MIR27B", "SPRY2", "ADAMTS3", "NRP1", "FLT1", "XDH", "FLT3", "DLL1", "MT1G")
511	GO_CELLULAR_RESPONSE_TO_VIRUS	3.87678e-12	3.93817e-10	0.887075	0.636169	3.20781	51	c("DDX60", "IFI6", "ADAR", "DHX58", "DDX58", "IFIH1", "LGALS9", "IRF7", "FMR1", "BIRC3", "GBF1", "IKBKE", "NPLOC4", "PUM1", "POU2F2", "ZC3H12A", "MMP12", "BIRC2", "IL6")
512	GO_CELLULAR_RESPONSE_TO_VITAMIN	0.415264	1	0.0596037	-0.342962	-1.05173	25	c("FOLR1", "SNAI2", "POSTN", "TNC", "ATP2B1", "CYP27B1")
513	GO_CELLULAR_RESPONSE_TO_VITAMIN_D	0.306727	0.968376	0.0753094	-0.398167	-1.12932	17	c("SNAI2", "TNC", "ATP2B1", "CYP27B1", "SFRP1", "VDR")
514	GO_CELLULAR_RESPONSE_TO_ZINC_ION	0.874134	1	0.0259034	-0.251671	-0.706337	16	c("TSPO", "ZNF658", "MT3")
515	GO_CELLULAR_SENESCENCE	0.191609	0.792663	0.249247	0.212947	1.13815	62	c("PML", "PNPT1", "B2M", "CALR", "VASH1", "HLA-G")
516	GO_CELLULAR_TRANSITION_METAL_ION_HOMEOSTASIS	0.535968	1	0.0431037	-0.261612	-0.979139	92	c("CYBRD1", "CCDC115", "LTF", "ACO1", "APP", "SLC39A6", "NDFIP1", "PRNP", "SLC30A9", "ATP7A", "HEPHL1", "SLC39A10", "ABCB7", "NEDD8", "MT3", "ISCU", "NCOA4", "HFE", "ATOX1", "BMP6", "SLC30A5", "SLC39A8", "TFRC", "SLC39A14", "FLVCR1", "ATP6V1A", "HEPH", "COX19", "HPX", "SCO1", "GLRX3", "SLC39A7", "SKP1", "EGLN1", "SLC22A17", "SMAD4", "SLC31A1", "ABCB6", "SLC11A1", "SLC30A1", "MT1G", "NUBP1", "SRI"…
517	GO_CELL_ADHESION_MEDIATED_BY_INTEGRIN	0.222549	0.849101	0.249247	0.212953	1.13856	63	c("CCL5", "CXCL13", "NCKAP1L", "SERPINE1", "CD3E", "MUC1", "ITGB7", "ADA", "LIF", "PLAU", "PODXL", "EPHA2", "LYN", "ICAM1", "ITGA4", "FERMT3")
518	GO_CELL_ADHESION_MEDIATOR_ACTIVITY	0.745037	1	0.0289981	-0.244617	-0.852142	52	c("DSG2", "RPSA", "GLDN", "DSP", "DSC2", "ESAM", "BCAM", "CXADR", "ITGB1")
519	GO_CELL_ADHESION_MOLECULE_BINDING	0.676324	1	0.0315649	-0.234619	-0.960382	489	c("RPL15", "EEF2", "RACK1", "EDIL3", "RPL6", "RPL7A", "RPL14", "ADAM10", "CPE", "DSG2", "PCMT1", "CDH11", "CD9", "ITGB6", "RPL29", "H3C11", "VSIG10", "CDH2", "LAMB1", "P4HB", "RPSA", "EGFR", "AHNAK", "EIF2S3", "VAPA", "TENM2", "MFGE8", "PTPRZ1", "CIP2A", "ADAM23", "TSPAN8", "EIF2A", "CD46", "GLDN", "VAPB", "CAMLG", "NECTIN3", "PRKCA", "RPL23A", "RPL24", "ITGB4", "POSTN", "CDH13", "MPP7", "NECTIN1…
ESAM, "BCAM", "EIF4G2", "FERMT1", "SEPTIN2", "CDHR2", "IDH1", "NOTCH3", "TAGLN2", "CCN3", "EMD", "HMGB1", "KDR", "TBC1D10A", "CXADR", "CDH17", "ESYT2", "PVR", "RPS2", "RTN4", "PARVA", "NLGN4X", "LAMB2", "NRG1", "COBLL1", "DIAPH3")
520	GO_CELL_AGGREGATION	0.123557	0.616014	0.132147	-0.468936	-1.31611	16	c("MGP", "LTF", "THRA", "SOX5", "SOX6")
521	GO_CELL_AGING	0.558716	1	0.143903	0.171368	1.04374	96	c("PML", "PNPT1", "B2M", "CALR", "SERPINE1", "VASH1", "HLA-G", "ENG", "BCL2", "NUP62", "FZR1", "CGAS", "MTOR", "ABL1", "ILK", "ICAM1", "CDKN1A")
522	GO_CELL_BODY	0.975025	1	0.00730167	-0.197924	-0.808645	457	c("RPS6", "SORT1", "RACK1", "PDE1A", "ADAM10", "GNRH1", "ATP6AP2", "P2RY1", "APP", "CTSV", "HSPA1L", "RRM1", "SYAP1", "MAP1B", "SLC1A1", "SLC25A27", "SLC2A13", "PAM", "CANX", "SLC1A4", "AMIGO1", "LAMP1", "KCNC4", "CRIPT", "RAC3", "ELOVL5", "KREMEN1", "ATP7A", "SLC12A2", "PINK1", "VPS35", "AURKA", "UCHL1", "SNCA", "MAPK1", "ERMN", "PTBP2", "NGFR", "RDH5", "PPP1R9A", "ERCC8", "SLC4A8", "SLC38A1", "…
ALCAM, "P2RX6", "CACNA1B", "PJVK", "LSM1", "MAGOHB", "MAP2", "CXADR", "DPYSL3", "RTN4", "GLRX2", "AMFR", "SRR", "FZD5", "KCND3", "GRIK2", "CDK5R1", "PPARGC1A", "LRP4", "SNCG", "STRN", "RTN4RL1", "PAFAH1B1", "GNB3", "HSP90AA4P", "BACE1", "MYOT", "LRIG2", "MAP2K4", "MPL", "PTPRF", "TXN2", "GSK3A", "LRP8", "SLC38A2", "ENO2", "S100A5", "BMPR1B", "POLR2M", "INSR", "C9orf72", "SERPINF1", "G3BP1")
523	GO_CELL_BODY_MEMBRANE	0.0654206	0.408613	0.188204	-0.50973	-1.41178	15	c("AMIGO1", "KCNC4", "SLC12A2", "SLC4A8", "ATP2B1")
524	GO_CELL_CELL_ADHESION_MEDIATED_BY_CADHERIN	0.0498891	0.334761	0.2114	-0.466019	-1.44197	26	c("WNT5A", "NEXMIF", "CDH2", "PPM1F", "DENND6A", "CDHR2", "BMP6", "SERPINF2")
525	GO_CELL_CELL_ADHESION_MEDIATED_BY_INTEGRIN	0.0105861	0.102859	0.38073	0.451412	1.71241	17	c("CCL5", "CXCL13", "CD3E", "ADA", "PODXL", "ITGA4", "FERMT3", "SWAP70")
526	GO_CELL_CELL_ADHESION_VIA_PLASMA_MEMBRANE_ADHESION_MOLECULES	1.90371e-05	0.000439234	0.57561	-0.402866	-1.59067	205	c("PCDHGA10", "SELP", "PCDHB1", "PCDHB9", "FAT4", "CLDN8", "PCDHB14", "DSG2", "PCDHB15", "DSC3", "CDH11", "CLDN22", "CLDN10", "FAT2", "PCDHGB7", "CDH2", "PCDHGA9", "PCDHGB6", "PCDHA13", "PCDHB13", "PCDHGB4", "PCDHB16", "PCDHB3", "PCDHGA6", "TENM2", "PCDHAC2", "PCDHB4", "AMIGO1", "PCDHGB5", "PCDHGA11", "FLRT3", "PCDHGB3", "NECTIN3", "PCDHGB2", "PCDH9", "CDHR1", "CLDN16", "ATP2C1", "CDH13", "NECTIN…
PCDHB11, "CDHR2", "EFNA5", "PCDHGA12", "PCDHB12", "ALCAM", "PCDHB5", "PCDHGA7", "CXADR", "CDH17", "PVR", "OBSL1", "PCDHAC1", "ITGB1", "SDK2", "AMIGO2", "CDH3", "PCDHB10")
527	GO_CELL_CELL_CONTACT_ZONE	0.00291485	0.0346091	0.431708	-0.445232	-1.58495	61	c("ATP1A1", "DSG2", "CDH2", "SCN4B", "AJAP1", "AHNAK", "NECTIN3", "PCDH9", "NECTIN1", "DSP", "PGM5", "CTNNB1", "DSC2", "BAIAP2L2", "CXADR", "OBSL1", "TMEM65", "ITGB1")
528	GO_CELL_CELL_JUNCTION	0.847153	1	0.0193795	-0.218316	-0.888798	421	c("ATP1A1", "AMOTL1", "SLC5A1", "CLDN8", "ADAM10", "PPP3CA", "DSG2", "STEAP1", "DSC3", "CDH11", "CLDN22", "CLDN10", "APP", "PERP", "FAT2", "GJB1", "VSIG10", "CDH2", "PARD6G", "SCN4B", "TGFBR1", "AJAP1", "AHNAK", "VAPA", "FLRT3", "NECTIN3", "PCDH9", "CLDN16", "GJA4", "CASK", "MPP7", "NECTIN1", "NGFR", "DCHS1", "DSP", "ALOX15B", "GJB6", "FZD4", "PGM5", "SORBS1", "KLHL24", "LDB3", "CTNNB1", "DSC2", …
OBSL1, "LAT", "TMEM65", "ITGB1", "PRKCI", "ADGRB1", "FZD5", "IQGAP1", "CDH3", "TWF1", "PLPP3", "TMEM47", "IQGAP3", "SPECC1L", "RASIP1", "CDSN", "STRN", "KAZN", "GJA1", "MAGI2", "NFASC", "PDCD6IP", "PRKCG")
529	GO_CELL_CELL_JUNCTION_ASSEMBLY	0.614688	1	0.0364549	-0.248982	-0.952039	121	c("CLDN8", "UGT8", "CDH11", "CD9", "CLDN22", "CLDN10", "GJB1", "PARD6G", "SNAI2", "PRKCA", "CLDN16", "GJA4", "MPP7", "CAV1", "DCHS1", "GJB6", "CTNNB1", "ESAM", "GJB2", "PRKCI", "FZD5", "FRMPD2B", "STRN", "GJA1", "NFASC", "PDCD6IP")
530	GO_CELL_CELL_JUNCTION_ORGANIZATION	0.127127	0.624032	0.119888	-0.29905	-1.17351	178	c("CLDN8", "ADAM10", "DSG2", "UGT8", "CDH11", "CD9", "CLDN22", "CLDN10", "PERP", "GJB1", "CDH2", "PARD6G", "TGFBR1", "F2R", "SNAI2", "NECTIN3", "PRKCA", "CLDN16", "GJA4", "CDH13", "MPP7", "NECTIN1", "CAV1", "DCHS1", "DSP", "GJB6", "ANG", "CTNNB1", "ESAM", "GJB2", "CXADR", "CDH17", "PVR", "NLGN4X", "RASSF8", "SDK2", "PRKCI", "FZD5", "CDH3", "BMP6", "FRMPD2B", "STRN", "GJA1", "NFASC", "PDCD6IP")
531	GO_CELL_CELL_RECOGNITION	0.85162	1	0.021796	-0.220794	-0.769155	52	c("FOLR1", "CD9", "HSPA1L", "OVGP1", "CATSPERD", "NCK2", "POMZP3", "VDAC2", "ADAM30", "ZP3")
532	GO_CELL_CELL_SIGNALING_BY_WNT	0.917083	1	0.0137184	-0.210516	-0.858774	439	c("WNT5A", "AMOTL1", "RACK1", "FOLR1", "CCNY", "CLTC", "CPE", "PPP3CA", "ATP6AP2", "SEMA5A", "SULF2", "GRB10", "RPS27A", "APP", "ASPM", "USP34", "CDH2", "TMEM64", "EGFR", "GSK3B", "AGO1", "FZD7", "NPHP3", "WNT2B", "SNAI2", "TMEM237", "NDRG2", "GNAQ", "RAC3", "CAPRIN2", "KREMEN1", "LGR6", "ISL1", "MESD", "CTNNBIP1", "VPS35", "AGO3", "CSNK2B", "ANKRD6", "TBL1XR1", "CAV1", "FZD4", "CTNNB1", "RBMS3",…
PRICKLE1, "PTK7", "TSPAN12", "AMFR", "DDB1", "SDHAF2", "PPP3CB", "ZNRF3", "SDC1", "FZD5", "PPM1A", "LEF1", "CDH3", "SHISA6", "UBA52", "WNT4", "PRKN", "PPM1N", "PLPP3", "PORCN", "INVS", "LRP4", "PPP3R1", "MESP1", "GPC3", "STRN", "CDK14", "HBP1", "MAGI2", "PSMB1", "HNF1B", "IGFBP2", "SFRP1", "MCC", "PSMB4", "GSK3A", "SOSTDC1", "FZD1", "CXXC4", "GSKIP", "ZRANB1", "LGR4", "LMBR1L", "ZNF703", "G3BP1",…
TBL1X, "CDC73", "PRKAA2", "PSMD1")
533	GO_CELL_CELL_SIGNALING_INVOLVED_IN_CARDIAC_CONDUCTION	0.383918	1	0.0637845	-0.36389	-1.06812	20	c("SCN4B", "CACNA2D1", "NUP155", "CXADR", "GJA1", "CACNA1D")
534	GO_CELL_COMMUNICATION_BY_ELECTRICAL_COUPLING	0.767677	1	0.0310618	-0.26853	-0.823472	25	c("ATP1A1", "CAV1", "GJB6", "CALM1", "GJB2")
535	GO_CELL_COMMUNICATION_BY_ELECTRICAL_COUPLING_INVOLVED_IN_CARDIAC_CONDUCTION	0.875281	1	0.0243564	-0.240583	-0.7015	19	c("ATP1A1", "CAV1", "CALM1")
536	GO_CELL_COMMUNICATION_INVOLVED_IN_CARDIAC_CONDUCTION	0.15032	0.686292	0.112843	-0.378708	-1.26581	38	c("ATP1A1", "DSG2", "SCN4B", "CACNA2D1", "CAV1", "DSP", "DSC2", "NUP155", "CALM1", "CXADR")
537	GO_CELL_CORTEX	0.991009	1	0.00434551	-0.172198	-0.689479	277	c("EEF1A1", "CTTNBP2", "GPSM2", "CDH2", "PARD6G", "CD302", "HAX1", "NDFIP1", "RAC3", "CAP2", "SNCA", "ERMN", "FMN2", "CAV1", "BFSP1", "PPP1R9A", "ENO1", "MYZAP", "TRAF6", "LANCL2", "FRY", "DST", "RHOBTB3", "RTKN", "CTNNB1", "EXOC6", "ARV1", "DSTN", "PFN4", "SEPTIN10", "SEPTIN2")
538	GO_CELL_CORTEX_REGION	0.896885	1	0.0203426	-0.207663	-0.68882	36	c("GPSM2", "ENO1", "CTNNB1", "ERC2", "MYL12B", "EPB41", "RIMS1", "PHLDB1", "PKD2")
539	GO_CELL_CYCLE_ARREST	1	1	0.0014427	-0.124659	-0.493182	210	c("GAS1", "RPL23", "PRKAB2", "TGFBR1", "PRKAG1", "CDK1", "PRNP", "RPL26", "CCNB1", "MAP3K20", "AURKA", "GAS2", "EIF4G2", "KLLN", "HMGA2", "MIF", "WHAMMP3", "JMY", "CGRRF1", "LAMTOR1", "HMGN5", "ERN1", "TSG101", "STRADA", "PPM1A", "CDK5R1", "MDM4", "HBP1", "MAGI2", "STRADB", "LAMTOR5", "CDC25C", "MAP2K1", "TRIAP1", "ATM", "CHEK2", "CDC14B", "BTG4", "CDC14A", "PRKAA2", "APBB2", "PCBP4", "KIF20B", "…
540	GO_CELL_CYCLE_CHECKPOINT	0.84	1	0.0199742	-0.21853	-0.863835	209	c("PRKDC", "FOXN3", "ANAPC15", "TRIP13", "CDK1", "MAD2L1", "FBXO4", "RPL26", "RAD1", "CCNB1", "ABRAXAS1", "MAP3K20", "AURKA", "NOP53", "TOP2A", "ETAA1", "TOP2B", "HUS1", "NAE1", "PSMG2", "BRCC3", "HMGA2", "DNA2", "THOC5", "NABP2", "THOC1", "TIPIN", "BLM", "RNASEH2B", "ORC1", "RHNO1", "CENPF", "MDM4", "CUL4A", "MRE11", "WDR76", "CDC25C", "TRIAP1", "ZWINT", "ZWILCH", "CDC5L", "BABAM2", "LCMT1", "AT…
XRCC3, "UIMC1", "CDK2", "KNTC1", "SYF2", "ATF2", "DDX39B", "CDC6", "RAD17", "MAD2L2", "CHEK1", "AURKB", "BABAM1", "CNOT7", "BUB1B", "ERCC6", "TFDP2", "TPR", "RPS27L", "RAD9B", "XPC", "TTK", "RBL2", "TAOK1", "FEM1B", "HRAS")
541	GO_CELL_CYCLE_DNA_REPLICATION	0.314374	0.982272	0.0691198	-0.306947	-1.10286	64	c("DBF4", "MCM6", "DNA2", "RFC3", "TIPIN", "ATAD5", "POLE2", "POLA2", "RFC4", "GMNN", "DACH1", "MCMDC2", "POLD4", "CHEK2", "MCM4", "DONSON", "FGFR1", "ATRX", "RFC1", "SENP2", "RFC5", "RAD51")
542	GO_CELL_CYCLE_G1_S_PHASE_TRANSITION	0.997003	1	0.00250132	-0.164758	-0.658331	254	c("PRKDC", "PPP3CA", "MCM8", "CACUL1", "APPL2", "CTDSPL", "EGFR", "CDK1", "RPL26", "CCNB1", "TAF10", "AURKA", "FAM107A", "CDC25A", "TMEM14B", "DBF4", "MCM6", "PPP6C", "CCNH", "PHB2", "ORC4", "CUL3", "NANOGP8", "PRMT2", "ORC1", "RBBP8", "CCNA2", "ITGB1", "NPAT", "APPL1", "KIF14", "ORC2", "IQGAP3", "E2F6", "MDM4", "CDK14", "UBE2E2", "POLE2", "CRNN", "CUL4A", "POLA2", "GMNN", "GSPT1", "CDC25C", "CTD…
SENP2, "MNAT1", "PKD2", "CCNE2", "KHDRBS1", "CDK2", "HYAL1", "CDC6", "CTDSP1", "PLRG1", "ACVR1", "DDX3X", "CDKN2C", "PIAS1", "PPAT")
543	GO_CELL_CYCLE_G2_M_PHASE_TRANSITION	0.922078	1	0.0132626	-0.204743	-0.8181	254	c("CCNY", "RAB11A", "FOXN3", "APP", "TPD52L1", "CDK1", "PPP1CB", "CCNB1", "ABRAXAS1", "TUBA4A", "PKIA", "AURKA", "NOP53", "PAXIP1", "CDC25A", "PPM1D", "HUS1", "NAE1", "FBXL3", "CCNH", "BRCC3", "HMGA2", "HAUS4", "ATAD5", "BLM", "RNASEH2B", "ORC1", "HAUS1", "CCNA2", "CEP57", "TAF2", "KIF14", "HAUS3", "CENPF", "CDK14", "PAFAH1B1", "PSMB1", "CTC1", "MRE11", "PSMB4", "CEP76", "CDC25C", "HAUS8", "DYNC1…
DONSON, "CDC14B", "CSNK1E", "TAOK3", "PSMD1", "MELK", "HAUS6", "HSPA2", "ZFYVE19", "DYRK3", "SKP2", "TRIM39", "PSMA3", "MNAT1", "CEP131", "RAD51B", "UIMC1", "KHDRBS1", "CDK2", "RAD51C", "CEP192", "SYF2", "HMMR", "SKP1", "CCNB3", "CDC6", "RAD17", "MECP2", "CHEK1", "PRKACA", "PINX1", "PSMB3", "AURKB", "BABAM1", "CCNB2", "SMARCD3", "PSMD6", "PPP2R1A", "FBXL17", "PBX1", "NPM1", "VPS4B", "PSMA6", "PSM…
544	GO_CELL_DEATH_IN_RESPONSE_TO_HYDROGEN_PEROXIDE	0.847007	1	0.0254118	-0.237564	-0.735076	26	c("RACK1", "PINK1", "GPR37L1", "PDE8A")
545	GO_CELL_DEATH_IN_RESPONSE_TO_OXIDATIVE_STRESS	0.966361	1	0.0107873	-0.174767	-0.646491	80	c("RACK1", "PDK1", "P4HB", "SLC1A1", "OXR1", "SFPQ", "PINK1", "MMP3", "CTNNB1", "GPR37L1", "PDE8A", "PRKN", "DIABLO", "NOX1", "FZD1", "GSKIP")
546	GO_CELL_DIFFERENTIATION_INVOLVED_IN_EMBRYONIC_PLACENTA_DEVELOPMENT	0.122534	0.613004	0.287805	0.303723	1.31901	25	c("ST14", "PRDM1", "LIF", "EOMES", "KRT8", "SNAI1", "KRT19", "CASP8", "SOX15")
547	GO_CELL_DIFFERENTIATION_INVOLVED_IN_KIDNEY_DEVELOPMENT	0.339623	1	0.341793	0.221614	1.1271	45	c("STAT1", "PTPRO", "PDGFB", "MYO1E", "LIF", "PODXL")
548	GO_CELL_DIFFERENTIATION_INVOLVED_IN_METANEPHROS_DEVELOPMENT	0.296	0.9533	0.234393	0.308276	1.16943	17	c("STAT1", "PDGFB", "LIF")
549	GO_CELL_DIFFERENTIATION_IN_SPINAL_CORD	0.485808	1	0.0510114	-0.31562	-1.00428	29	c("PAX6", "ISL1", "DMRT3", "ABT1", "SOX6")
550	GO_CELL_DIVISION_SITE	0.806584	1	0.0240036	-0.226422	-0.819504	66	c("RAB11A", "RTKN", "SEPTIN10", "SEPTIN2", "KATNBL1", "PSD", "ITGB1", "TUBGCP5", "KIF20A", "TUBGCP3", "SEPTIN8", "DCTN3", "HMCN1", "RHOA", "MAEA", "ECT2", "ZFYVE19")
551	GO_CELL_FATE_COMMITMENT	0.796797	1	0.0231538	-0.224081	-0.879162	176	c("WNT5A", "GAS1", "PRKDC", "HEY2", "NR2E1", "TGFBR1", "PRRX1", "FZD7", "WNT2B", "PAX6", "ISL1", "ELF5", "FOXN1", "DMRT3", "SMAD2", "SOX5", "CTNNB1", "TBX6", "CDON", "SOX6", "SMO", "NOTCH3", "NRG1", "FOXG1", "ITGB1", "AR", "WNT4", "SH3PXD2B", "SATB2", "MESP1", "HNF1B", "SFRP1", "DMRTA2", "SOSTDC1", "PDPN", "RBPJ", "DLX2", "CTR9", "RHOA", "WNT9A", "DOCK7", "NOTCH4", "CDC73", "TENM4", "FGFR1", "ARX…
552	GO_CELL_FATE_COMMITMENT_INVOLVED_IN_FORMATION_OF_PRIMARY_GERM_LAYER	0.550998	1	0.0459538	-0.310986	-0.962262	26	c("FZD7", "ELF5", "CTNNB1", "MESP1", "HNF1B", "CTR9", "CDC73", "FGFR1", "WNT3A")
553	GO_CELL_FATE_DETERMINATION	0.640798	1	0.0390355	-0.292473	-0.90498	26	c("PRRX1", "PAX6", "ISL1", "CTNNB1", "FOXG1", "MESP1")
554	GO_CELL_FATE_SPECIFICATION	0.332295	1	0.0665892	-0.310018	-1.09509	56	c("WNT5A", "FZD7", "PAX6", "ISL1", "DMRT3", "CTNNB1", "TBX6", "CDON", "SOX6", "SMO", "ITGB1", "AR", "MESP1", "HNF1B", "DMRTA2")
555	GO_CELL_GROWTH	0.982018	1	0.00617356	-0.190665	-0.775058	405	c("WNT5A", "SCGB3A1", "RACK1", "BCL11A", "RAB11A", "ADAM10", "SEMA5A", "FAM122A", "DCLK1", "APP", "USP9X", "MAP1B", "EGFR", "TGFBR1", "GSK3B", "EXTL3", "FLRT3", "SMARCA2", "EGLN2", "CAPRIN2", "AURKA", "POSTN", "FAM107A", "EXOSC9", "RERG", "GDF9", "SPOCK1", "URI1", "ENO1", "CRYAB", "CTNNB1", "SGK2", "EIF4G2", "TMEM108", "RYK", "CDHR2", "EFNA5", "MT3", "CDK11A", "CCN3", "PRDM11", "CGRRF1", "ALCAM",…
CYP27B1, "ST20", "PPP3CB", "ITGB1", "ADIPOR1", "IQGAP1", "CRABP2", "ULK1", "KIF14", "LEF1", "CDK5R1", "PRKN", "FBP1", "BRAT1", "GJA1", "PAFAH1B1", "EAF2", "SFRP1", "MAP2K4", "SLIT2", "SEMA4C", "SEMA6A", "GSK3A", "GNG4", "EI24", "IGFBP5", "NIN", "TWF2", "C9orf72", "SEMA3D", "DERL2", "CHPT1", "USP47", "PTPRS", "RHOA", "CYFIP1", "SLC9A6", "H3-3A", "N6AMT1", "CDC73", "APBB2", "CPNE9", "RIMS1", "SERTA…
DDX3X, "CDKN2C", "SEMA3C", "NDEL1", "OSGIN2", "MEX3C", "IL17RB", "RAB21", "SMAD4", "TNK1", "SGK3", "SEMA6D")
556	GO_CELL_JUNCTION_ASSEMBLY	0.466533	1	0.048799	-0.249544	-1.00912	350	c("WNT5A", "PCDHB9", "CLDN8", "PCDHB14", "UGT8", "CDH11", "GPM6B", "CD9", "CLDN22", "CLDN10", "APP", "GJB1", "CDH2", "MAP1B", "PARD6G", "PCDHB13", "PPM1F", "PCDHB16", "NTRK2", "PCDHB3", "PCDHB4", "AMIGO1", "LRRN1", "SNAI2", "FLRT3", "PRKCA", "SLITRK6", "CLDN16", "VPS35", "GJA4", "SNCA", "ITGB4", "FAM107A", "MPP7", "NECTIN1", "CAV1", "DCHS1", "PPP1R9A", "GJB6", "SLC25A46", "SORBS1", "DST", "CTNNB1…
NRG1, "OBSL1", "SDK2", "PRKCI", "ADGRB1", "FZD5", "IQGAP1", "AMIGO2", "PCDHB10", "WNT4", "LRP4", "FRMPD2B", "STRN", "GJA1", "MAGI2", "LAMA3", "NFASC", "PDCD6IP", "EEF2K", "SFRP1")
557	GO_CELL_JUNCTION_DISASSEMBLY	2.90535e-05	0.000641985	0.57561	0.647943	2.51839	19	c("C3", "C1QC", "C1QB", "C1QA", "CX3CL1", "CX3CR1")
558	GO_CELL_JUNCTION_MAINTENANCE	0.0710234	0.431449	0.287805	0.327961	1.42323	28	c("CSF1R", "PLEKHA7", "PCLO", "DLG1", "INAVA", "SYNGAP1", "NLGN2", "WHRN")
559	GO_CELL_KILLING	1.05291e-10	8.19257e-09	0.839089	0.400032	2.38099	126	c("LGALS9", "APOL1", "C3", "HLA-F", "HLA-A", "GZMB", "HLA-B", "LAG3", "PRF1", "HLA-E", "B2M", "LILRB1", "HAVCR2", "GNLY", "HLA-G", "HLA-H", "IFNG", "NECTIN2", "P2RX7", "TUBB", "DNASE1", "H2BC11", "SLAMF6", "HSP90AB1", "SLAMF7", "CORO1A", "CEACAM1", "NOS2", "IL12RB1", "SERPINB9", "H2BC12", "HMGN2", "XCL1", "KRT6A", "CFH", "CD226", "CLEC7A", "STAP1", "CLEC12B", "ICAM1", "RASGRP1", "IL7R", "TSTA3", …
560	GO_CELL_MATRIX_ADHESION	0.928	1	0.0127959	-0.199323	-0.785576	196	c("NEXMIF", "THBS3", "GPM6B", "ITGB6", "CD36", "CD63", "AJAP1", "GSK3B", "PPM1F", "ITGB4", "POSTN", "CDH13", "FAM107A", "CASK", "ECM2", "SORBS1", "TRPM7", "CTNNB1", "ITGAV", "BCAM", "FERMT1", "NID1", "EFNA5", "TEK", "FUT1", "KDR", "HPSE", "LYVE1", "RASA1", "ITGB1", "IQGAP1", "WNT4", "VWA2", "EMP2", "SFRP1", "EPDR1", "MSLN", "MKLN1", "CD44", "NPNT")
561	GO_CELL_MATURATION	0.816901	1	0.0220116	-0.218014	-0.835608	124	c("BCL11A", "ABHD2", "APP", "SEMG1", "TRIP13", "GLDN", "RAC3", "CCNB1", "OPA1", "AURKA", "BFSP1", "CATSPERD", "CFTR", "ANG", "CTNNB1", "L3MBTL3", "TBX6", "FAM210B", "FZD5", "NPR2", "KIF14", "TFCP2L1", "CLN5", "SLC26A6", "DMC1", "NFASC")
562	GO_CELL_MIGRATION_INVOLVED_IN_SPROUTING_ANGIOGENESIS	0.968717	1	0.0127011	-0.171846	-0.598768	51	c("EPHB4", "NR2E1", "MMRN2", "PIK3C2A", "GPLD1", "KDR", "ITGB1", "MAP3K3", "ROBO1", "SLIT2")
563	GO_CELL_MORPHOGENESIS_INVOLVED_IN_NEURON_DIFFERENTIATION	0.987013	1	0.00523322	-0.18829	-0.77098	495	c("WNT5A", "RPS6KA5", "RAB11A", "ADAM10", "PPP3CA", "CDH11", "EPHB4", "NR2E1", "SEMA5A", "GRB10", "EPHB6", "DCLK1", "APP", "USP9X", "CDH2", "ANOS1", "MAP1B", "OTX2", "ZDHHC15", "GSK3B", "NTRK2", "AMIGO1", "PTPRZ1", "PAX6", "SEC24B", "SDC2", "FLRT3", "CDHR1", "CAPRIN2", "PRKCA", "LGR6", "SLITRK6", "ISL1", "ZSWIM5", "OPA1", "UCHL1", "MAPK1", "NECTIN1", "NGFR", "GFRA1", "PPP1R9A", "SPAST", "TOP2B", …
KLF7, "ALCAM", "NTN5", "PLA2G10", "TSKU", "MAP2", "UBE3A", "RTN4", "LAMB2", "SS18L1", "OBSL1", "PPP3CB", "FOXG1", "ITGB1", "KIDINS220", "ADGRB1", "CRABP2", "HPRT1", "ULK1", "GPC1", "CDK5R1", "ETV1", "BMP7", "LRP4", "LAMA3", "ROBO1", "PAFAH1B1", "NFASC", "LAMA2", "MYOT", "EEF2K", "SLIT2", "NEDD4", "METRN", "SEMA4C", "SEMA6A", "CRPPA", "LRP8", "NEO1", "EFNA3", "MAP2K1", "TANC2", "NIN", "CHN1", "PTP…
564	GO_CELL_PROJECTION_MEMBRANE	0.917083	1	0.0137184	-0.20724	-0.829875	278	c("EEF1A1", "FOLR1", "CYBRD1", "SLC5A1", "NDRG4", "NCKAP1", "ATP6AP2", "TXNDC15", "ANTXR1", "APPL2", "SLC26A2", "CD36", "SLC39A6", "BMX", "TRPM6", "KCNC4", "ARPC1A", "CDHR1", "ATP7A", "SLC12A2", "AIF1L", "FAM107A", "CASK", "GPR161", "PEMT", "CA4", "TCTN3", "CTNNB1", "ITGAV", "GPR157", "FERMT1", "RPS3", "ATP2B1", "SEPTIN2", "CDHR2", "SMO", "SLC27A4", "PLEKHA1", "TAS2R46", "TAS2R4")
565	GO_CELL_PROLIFERATION_INVOLVED_IN_KIDNEY_DEVELOPMENT	0.0405291	0.288075	0.321776	0.431581	1.61301	16	c("STAT1", "PDGFB", "CFLAR", "MYC", "FLCN", "GATA3")
566	GO_CELL_PROLIFERATION_IN_FOREBRAIN	0.758777	1	0.0320704	-0.281103	-0.825115	20	c("RRM1", "KIF14", "DOCK7", "HOOK3", "FGFR1", "ARX", "WNT3A")
567	GO_CELL_RECOGNITION	0.768145	1	0.0255523	-0.228996	-0.872921	119	c("FOLR1", "CD9", "SEMA5A", "APP", "HSPA1L", "CD36", "MEGF10", "AMIGO1", "MFGE8", "OVGP1", "FCN3", "CNTNAP3", "CATSPERD", "NCK2", "POMZP3", "RTN4", "COLEC12", "FOXG1", "VDAC2", "ADGRB1", "ADAM30", "ZP3", "CDK5R1")
568	GO_CELL_REDOX_HOMEOSTASIS	0.255165	0.897681	0.0797706	-0.323638	-1.14872	57	c("P4HB", "PRDX4", "EGLN2", "TXNRD3", "TXNDC5", "TMX4", "TMX1", "TXNL1", "GLRX2", "ERO1A", "NNT", "SELENOS", "TXNDC12", "TXN2", "SELENOT", "ERO1B", "TMX3", "PRDX6", "LPO", "PRDX3", "DLD", "DNAJC10", "PRDX2", "PDIA5", "TXNDC2", "SLC11A1", "PRDX5", "KRIT1", "NME9", "APEX1", "PRDX1", "HVCN1")
569	GO_CELL_SUBSTRATE_ADHESION	0.964036	1	0.00881183	-0.195587	-0.787809	308	c("EDIL3", "HSD17B12", "NEXMIF", "THBS3", "GPM6B", "ITGB6", "ATRN", "ANTXR1", "FAT2", "LAMB1", "P4HB", "CD36", "CD63", "AJAP1", "GSK3B", "FZD7", "NDNF", "PPM1F", "ANGPT1", "RAC3", "ALOX15", "ITGB4", "POSTN", "CDH13", "FAM107A", "CASK", "SPOCK1", "SMOC2", "ECM2", "FZD4", "SORBS1", "TRPM7", "CTNNB1", "ITGAV", "BCAM", "FERMT1", "NID1", "TYRO3", "EFNA5", "TEK", "FUT1", "KDR", "HPSE", "CSPG5", "LYVE1"…
570	GO_CELL_SUBSTRATE_JUNCTION	0.000177462	0.00305707	0.518848	-0.337169	-1.37084	407	c("RPL4", "RPL3", "RPS3A", "RPL7", "RPL5", "RPLP0", "RPS4X", "RPS7", "LPP", "RPL6", "CD59", "RPL10A", "MPZL1", "PABPC1", "RPLP1", "RPS8", "RPL7A", "RPL13A", "RPL22", "RPL9", "RPL8", "NCKAP1", "CLTC", "CAT", "CPNE3", "ADAM10", "RPS14", "RPS13", "RPL23", "CAV2", "RPS18", "CD9", "ITGB6", "RPL18", "CDH2", "P4HB", "RPL12", "EGFR", "CHP1", "AHNAK", "RPL37A", "PCBP2", "TADA1", "CD46", "FLRT3", "PPP1CB",…
PGM5, "SORBS1", "DST", "CTNNB1", "ITGAV", "YWHAQ", "TNC", "FERMT1", "KIF23", "RPS3", "CD99", "RRAS2", "RPS5", "HACD3", "TEK", "RPS16", "ALCAM", "RPL31", "RPL27", "ARPC3", "PVR", "PTK7", "RPS2", "IL1RL1", "PARVA", "REXO2", "SENP1", "ITGB1", "ADGRB1", "ARMC5")
571	GO_CELL_SUBSTRATE_JUNCTION_ORGANIZATION	0.969543	1	0.0100128	-0.176974	-0.663412	96	c("GPM6B", "PPM1F", "ITGB4", "FAM107A", "SORBS1", "DST", "KRT5", "EFNA5", "TEK", "KDR", "IQGAP1", "WNT4", "LAMA3", "SFRP1")
572	GO_CELL_SURFACE_RECEPTOR_SIGNALING_PATHWAY_INVOLVED_IN_HEART_DEVELOPMENT	0.285068	0.941728	0.0787114	-0.375975	-1.14077	24	c("WNT5A", "HEY2", "SNAI2", "CTNNB1", "MESP1", "GALNT11", "RBPJ", "HEY1", "WNT3A", "ACVR1", "HEYL", "NOTCH2", "MSX2", "MKS1")
573	GO_CELL_VOLUME_HOMEOSTASIS	0.655443	1	0.0385579	-0.291811	-0.894868	25	c("AQP4", "SLC12A2", "AQP11", "KCNN4", "CLCN3", "GNB3", "E2F4", "SLC12A9", "AQP1", "ANO6", "WNK3", "SLC12A8", "CLN3", "TRPV4", "SLC12A6", "ANXA7", "SHANK3")
574	GO_CENTRAL_NERVOUS_SYSTEM_NEURON_AXONOGENESIS	0.418202	1	0.0576091	-0.322584	-1.05108	33	c("CDH11", "NR2E1", "EPHB6", "DCLK1", "TSKU", "PAFAH1B1", "SLIT2", "NIN", "NFIB", "FBXO45")
575	GO_CENTRAL_NERVOUS_SYSTEM_NEURON_DEVELOPMENT	0.215242	0.835009	0.0888945	-0.325112	-1.17255	65	c("WNT5A", "CDH11", "NR2E1", "EPHB6", "DCLK1", "NTRK2", "RAC3", "ATP7A", "TSKU", "MAP2", "FOXG1", "HPRT1", "DCLK2", "ROBO1", "PAFAH1B1", "SLIT2", "NIN", "NFIB", "FBXO45")
576	GO_CENTRAL_NERVOUS_SYSTEM_NEURON_DIFFERENTIATION	0.551205	1	0.0414044	-0.255261	-0.986656	134	c("WNT5A", "CDH11", "NR2E1", "EPHB6", "DCLK1", "NTRK2", "PAX6", "RAC3", "ATP7A", "ISL1", "SPOCK1", "DMRT3", "SLC25A46", "ABT1", "CTNNB1", "LRP6", "RYK", "TTLL1", "SMO", "TSKU", "MAP2", "FOXG1", "HPRT1", "SATB2", "DCLK2", "ROBO1", "PAFAH1B1", "SFRP1", "SLIT2", "FZD1", "DYNC2H1", "NIN", "NFIB", "FBXO45")
577	GO_CENTRAL_NERVOUS_SYSTEM_PROJECTION_NEURON_AXONOGENESIS	0.0452489	0.310751	0.224966	-0.467716	-1.41912	24	c("CDH11", "NR2E1", "EPHB6", "DCLK1", "TSKU", "PAFAH1B1", "SLIT2", "NIN", "NFIB", "FBXO45")
578	GO_CENTRIOLAR_SATELLITE	0.716555	1	0.143903	0.150366	0.855275	88	c("TAP1", "CLECL1", "C2CD3", "NLRC3", "KRT18", "PRKCQ", "PODXL", "FLII", "TMEM63A", "KCTD1", "RPP25", "KIAA0753", "KEAP1", "FLOT1", "WDR62", "RAD23A", "EXOC7", "PIK3R5", "LRIF1")
579	GO_CENTRIOLE	1	1	0.00288973	-0.10569	-0.408071	133	c("POC1A", "RILPL1", "AURKA", "SASS6", "TOP2A", "SPICE1", "CETN3", "LRRCC1", "TCP10L", "AGBL2", "IFT88", "TUBGCP3", "CEP76", "IQCB1", "NIN", "TOPORS", "POC1B", "WASHC1", "SAXO1", "TSGA10", "CEP192", "IFT20", "CEP295", "NUBP2", "AHI1", "CEP170", "CEP19", "BBS4", "TEDC2", "NUBP1", "CEP350", "MKS1", "ACTR1A", "TEDC1", "PLK4", "CFAP20", "FTCD", "MPHOSPH9", "CEP63", "POC5", "CETN2", "TUBG1", "WRAP73",…
KIAA0586, "SDCCAG8", "STARD9", "MAPK15", "RP2", "CROCC", "PCM1", "KIF24", "CCDC68", "RABL2B", "WDR34", "RTTN", "CCNF", "CCDC146", "HERC2", "ALMS1", "SIRT2", "ROCK1", "CNTLN", "DEUP1", "AGBL4", "CNTROB", "CEP78", "CEP162", "CBY1", "ARMC9", "CEP152", "MDM1")
580	GO_CENTRIOLE_ASSEMBLY	0.984375	1	0.176694	0.117693	0.561615	38	c("C2CD3", "NUP62", "KIAA0753", "CCP110", "WDR62", "STIL", "PLK2", "BRCA1", "MCIDAS", "CCDC78", "CEP120", "KAT2B", "MDM1", "CEP152", "KAT2A", "CNTROB", "DEUP1", "CDK5RAP2", "ALMS1", "RTTN", "RBM14", "CEP72", "CENPJ", "CEP135", "CEP295NL", "CETN2", "CEP63", "PLK4", "CHMP2A", "VPS4B", "NPM1", "CEP295", "TRIM37", "CDK2", "E2F4")
581	GO_CENTROMERE_COMPLEX_ASSEMBLY	0.281381	0.938624	0.0753094	-0.323313	-1.12956	54	c("SENP6", "KNL1", "CENPC", "ITGB3BP", "MIS18A", "CENPV", "CENPW", "HELLS", "CENPF", "CENPM", "CENPQ", "H4C1", "CENPH", "H4C5", "CENPP", "CENPO", "H4C6", "H4C4", "H3-3A", "CENPL", "SMARCA5", "RBBP7", "H4C3", "DLGAP5", "H4C2", "CENPE")
582	GO_CENTROSOME_DUPLICATION	0.969697	1	0.252961	0.131889	0.70515	63	c("CHMP5", "XPO1", "C2CD3", "CHMP4B", "NDC80", "NUP62", "KIAA0753", "CHORDC1", "CCP110", "WDR62", "STIL")
583	GO_CENTROSOME_SEPARATION	0.630841	1	0.0421619	-0.322902	-0.894327	15	c("KIF11", "AURKA")
584	GO_CERAMIDE_BIOSYNTHETIC_PROCESS	0.576446	1	0.0406579	-0.267566	-0.952412	59	c("RACK1", "UGT8", "SPTLC1", "CERS3", "ASAH1", "CERS2", "SPTSSB", "TLCD3B", "SPTSSA", "CERS5", "CLN8", "ST8SIA6", "ST6GALNAC3", "B4GALT3", "ST6GALNAC4", "GBA")
585	GO_CERAMIDE_CATABOLIC_PROCESS	0.768707	1	0.0314929	-0.282209	-0.806475	18	c("ACER3", "ASAH1", "NEU1", "GLA", "GBA", "NEU4", "ACER2", "GALC", "NEU3", "ASAH2B")
586	GO_CERAMIDE_METABOLIC_PROCESS	0.416073	1	0.0549074	-0.279136	-1.03977	88	c("RACK1", "ACER3", "UGT8", "SPTLC1", "CERK", "CERS3", "SGPL1", "ASAH1", "PLPP1", "CERS2", "CLN6", "SPTSSB", "TLCD3B", "SPTSSA", "CERS5", "CLN8", "NEU1", "ST8SIA6", "PLPP3")
587	GO_CEREBELLAR_CORTEX_DEVELOPMENT	0.763383	1	0.0289981	-0.244781	-0.819363	39	c("ATP7A", "SLC25A46", "ZNF365", "TTLL1", "SMO", "TRNP1", "KIF14", "NAGLU", "MAP2K1", "HERC1", "OPHN1", "CLP1", "B4GALT2", "ARCN1", "AGTPBP1", "DLL1", "UQCRQ", "GLI2", "PROX1", "CDK5", "MTPN", "PTPN11")
588	GO_CEREBELLAR_CORTEX_FORMATION	0.592971	1	0.0436251	-0.322323	-0.921109	18	c("ATP7A", "SLC25A46", "TTLL1", "MAP2K1", "HERC1", "OPHN1", "AGTPBP1", "DLL1", "PROX1", "CDK5", "MTPN", "PTPN11", "FAIM2")
589	GO_CEREBELLAR_CORTEX_MORPHOGENESIS	0.485588	1	0.0517405	-0.322006	-0.996361	26	c("ATP7A", "SLC25A46", "ZNF365", "TTLL1", "SMO", "TRNP1", "KIF14", "MAP2K1", "HERC1", "OPHN1", "AGTPBP1", "DLL1", "GLI2", "PROX1", "CDK5", "MTPN", "PTPN11", "FAIM2")
590	GO_CEREBELLAR_PURKINJE_CELL_LAYER_DEVELOPMENT	0.694318	1	0.0364549	-0.286257	-0.861846	23	c("ATP7A", "SLC25A46", "TTLL1", "KIF14", "NAGLU", "HERC1", "B4GALT2", "ARCN1", "AGTPBP1", "DLL1", "UQCRQ")
591	GO_CEREBRAL_CORTEX_CELL_MIGRATION	0.105038	0.556383	0.138805	-0.397314	-1.31451	35	c("NR2E1", "LAMB1", "EGFR", "CTNNB1", "FUT10", "RTN4", "FOXG1", "CDK5R1", "ROBO1", "PAFAH1B1", "SLIT2", "FBXO45", "RHOA", "ARX", "SUN2", "NDEL1", "PEX13")
592	GO_CEREBRAL_CORTEX_DEVELOPMENT	0.0607287	0.386111	0.181383	-0.343199	-1.29131	101	c("FAT4", "NR2E1", "ASPM", "CDH2", "LAMB1", "EGFR", "GSK3B", "NOTCH2NLA", "NTRK2", "PAX6", "TMEM14B", "CTNNB1", "LRP6", "CDON", "SMO", "BNIP3", "FUT10", "RTN4", "FOXG1", "KIF14", "CDK5R1", "TRA2B", "ROBO1", "PAFAH1B1", "NOTCH2NLC", "SLIT2", "DMRTA2", "LRP8", "SLC38A2", "MKKS", "FBXO45", "PTPRS", "RHOA", "NF1", "ARX", "SUN2", "WDR47", "TACC3", "KDM1A", "NDEL1", "SRD5A1", "PEX13")
593	GO_CEREBRAL_CORTEX_NEURON_DIFFERENTIATION	0.334094	1	0.0709609	-0.39121	-1.10959	17	c("NR2E1", "RAC3", "HPRT1", "PAFAH1B1", "DLX2", "ARX", "OPHN1")
594	GO_CEREBRAL_CORTEX_RADIALLY_ORIENTED_CELL_MIGRATION	0.226164	0.856193	0.0902635	-0.382784	-1.18442	26	c("NR2E1", "LAMB1", "CTNNB1", "FUT10", "RTN4", "FOXG1", "CDK5R1", "PAFAH1B1", "FBXO45")
595	GO_CGMP_MEDIATED_SIGNALING	0.91106	1	0.0229406	-0.232748	-0.660142	17	c("CD36", "ADORA2B", "NPR2", "GUCY2F", "RUNDC3A", "AQP1", "PDE10A", "PRKG1", "NPPC", "GUCY1B1")
596	GO_CHANNEL_INHIBITOR_ACTIVITY	0.587595	1	0.0421619	-0.291086	-0.942739	32	c("RACK1", "CAV1", "CFTR", "COMMD1", "CALM1", "RASA1", "NEDD4", "ITPR1", "KCNMB2", "PACSIN3", "SLC30A1", "PHPT1", "WNK1", "FKBP1B", "WNK3", "CAMK2D", "STX1A", "WNK2")
597	GO_CHANNEL_REGULATOR_ACTIVITY	0.475855	1	0.048215	-0.266532	-1.01472	112	c("RACK1", "SCN4B", "CHP1", "STIM2", "AMIGO1", "KCNMB4", "FGF14", "CAV1", "CFTR", "COMMD1", "DPP10", "SGK2", "CALM1", "ABCC9", "GPLD1", "RASA1", "GRM2", "DRD4", "LRRC26", "KCNS1", "NEDD4", "ITPR1", "AKAP9", "KCNS3", "SNTA1", "SCN2B", "FGF12", "KCNMB2", "PKP2", "SGK3", "SUMO1", "PTPN3", "KCNAB3", "KCNIP2", "CNIH3", "REM1", "PACSIN3", "SLC30A1", "PHPT1", "WNK1", "SRI", "FKBP1B", "INAFM2", "KCNE1B",…
598	GO_CHAPERONE_BINDING	0.97762	1	0.0093078	-0.171624	-0.642353	94	c("ATP1A1", "DNAJC3", "SACS", "PRNP", "ATP7A", "SLC12A2", "CDC25A", "CFTR", "DNAJA2", "DNAJB5", "TIMM9", "AMFR", "PTGES3L", "PRKN", "FICD", "GRPEL2", "PDPN", "LRP2", "SDF2L1", "DNAJB9", "HSPA2", "BAG2", "CTSC", "GET4", "GNB5", "DNAJC10")
599	GO_CHAPERONE_COFACTOR_DEPENDENT_PROTEIN_REFOLDING	0.0967585	0.530504	0.287805	0.292106	1.29326	30	c("CD74", "TOR1B", "HSPH1", "BAG1", "HSPA8", "DNAJB4", "PTGES3", "HSPA7", "TOR1A", "HSPA1A", "GAK", "DNAJB1")
600	GO_CHAPERONE_COMPLEX	0.491803	1	0.181383	0.234421	0.987401	23	c("STIP1", "HSP90AB1", "HSPA8", "CDC37", "PTGES3", "HSF1", "CCT7")
601	GO_CHAPERONE_MEDIATED_AUTOPHAGY	0.0922897	0.514095	0.156312	-0.488659	-1.35342	15	c("EEF1A1", "SNCA", "LAMP2")
602	GO_CHAPERONE_MEDIATED_PROTEIN_COMPLEX_ASSEMBLY	0.943375	1	0.0204894	-0.206429	-0.605925	20	c("PSMG2", "PTGES3L", "PSMG1", "MKKS", "BBS10", "NDUFAF1", "HOPX", "CCT2")
603	GO_CHAPERONE_MEDIATED_PROTEIN_FOLDING	0.790698	1	0.245042	0.155246	0.820109	55	c("CD74", "TOR1B", "HSPH1", "BAG1", "HSPA8", "DNAJB4", "FKBP4", "CHORDC1", "PTGES3")
604	GO_CHEMICAL_SYNAPTIC_TRANSMISSION_POSTSYNAPTIC	0.850823	1	0.0209276	-0.216163	-0.791674	74	c("PPP3CA", "APP", "CHRNA9", "GSK3B", "PPP1R9A", "TMEM108", "P2RX6", "NLGN4X", "CHRNE", "DRD4", "GRIK2", "GLRB", "MPP2", "GABRB3", "GSK3A")
605	GO_CHEMOATTRACTANT_ACTIVITY	0.19	0.786897	0.332263	0.279912	1.20593	26	c("CXCL10", "CCL5", "PDGFB", "CX3CL1")
606	GO_CHEMOKINE_ACTIVITY	6.71487e-08	2.83136e-06	0.704976	0.628135	2.84708	33	c("CXCL11", "CXCL10", "CCL8", "CCL5", "CXCL9", "CXCL13", "CCL2", "CX3CL1", "CXCL12", "CCL7", "CCL4", "CXCL3", "XCL1", "CCL3", "CCL20")
607	GO_CHEMOKINE_BINDING	0.0747572	0.445982	0.287805	0.318228	1.371	26	c("CCR5", "A2M", "CXCR3", "CXCR6", "CX3CR1", "CCR1", "CCR7", "CXCR5", "ITGA4", "CCRL2", "FGF2", "CXCR1")
608	GO_CHEMOKINE_PRODUCTION	0.000171972	0.00297354	0.518848	0.329409	1.81909	78	c("EIF2AK2", "LGALS9", "CD74", "CSF1R", "IL10", "HAVCR2", "TLR3", "TLR7", "IFNG", "TNF", "MEFV", "FFAR2", "AIF1", "EPHA2", "TICAM1", "MCOLN2", "KLF4", "CLEC7A", "HMOX1", "IL17A", "IL6", "IL7")
609	GO_CHEMOKINE_RECEPTOR_BINDING	1.09855e-09	6.53235e-08	0.788187	0.604685	2.96174	44	c("STAT1", "CXCL11", "CXCL10", "CCL8", "CCL5", "CXCL9", "CXCL13", "CCL2", "CX3CL1", "YARS1", "CXCL12", "CCL7", "CCL4", "CXCL3", "XCL1")
610	GO_CHEMOREPELLENT_ACTIVITY	0.426829	1	0.0577309	-0.335171	-1.0371	26	c("SEMA5A", "FLRT3", "EFNA5", "NRG1", "SEMA4C", "SEMA6A", "SEMA3D", "SEMA4B", "SEMA3C", "SEMA6D", "APOA1", "FLRT2", "EPHA7")
611	GO_CHLORIDE_CHANNEL_COMPLEX	0.880305	1	0.0222268	-0.213328	-0.690906	32	c("CLCN1", "CFTR", "SLC26A6", "CLIC3", "GLRB", "GABRB3", "ANO2", "CLIC6", "GABRB2", "CLDN17", "CLCNKA", "CLCC1", "ANO6", "GABRR2", "GABRP", "BEST3", "TTYH1", "ANO1", "BEST4", "CLCN2", "GABRQ")
612	GO_CHLORIDE_CHANNEL_REGULATOR_ACTIVITY	0.940421	1	0.0225129	-0.222479	-0.616192	15	c("CFTR", "SGK3", "WNK1", "WNK3", "STX1A", "WNK2", "TRPV1", "CHRNA7", "VTI1B", "STX8", "SGK1")
613	GO_CHLORIDE_TRANSMEMBRANE_TRANSPORTER_ACTIVITY	0.214359	0.832619	0.0888945	-0.319196	-1.16777	71	c("PCYOX1", "CLCA2", "CLCN1", "ANO10", "SLC26A2", "SLC1A1", "SLC26A5", "CLCN5", "SLC1A4", "SLC12A2", "CFTR", "ANO4", "SLC4A8", "CLCN4", "CLCN3", "SLC18A2", "SLC26A6", "CLIC3", "GLRB", "GABRB3", "ANO2", "CLIC6", "SLC22A1", "GABRB2", "CLDN17", "SLC12A9", "CLCA4", "SLC6A4", "SLC26A9")
614	GO_CHLORIDE_TRANSPORT	0.162245	0.716363	0.105125	-0.325102	-1.20198	79	c("PCYOX1", "CLCA2", "CLCN1", "TSPO", "ANO10", "SLC26A2", "SLC1A1", "SLC26A5", "CLCN5", "SLC1A4", "PRNP", "SLC12A2", "CFTR", "ANO4", "SLC4A8")
615	GO_CHOLESTEROL_BINDING	0.903846	1	0.0195288	-0.205966	-0.692179	40	c("SULT2B1", "TSPO", "CAV1", "SCP2", "OSBPL1A", "OSBPL8", "NR1H3")
616	GO_CHOLESTEROL_EFFLUX	0.820623	1	0.0254118	-0.232147	-0.770032	36	c("ABCA5", "CAV1", "LAMTOR1", "PLA2G10", "APOM", "NR1H3", "SREBF2")
617	GO_CHOLESTEROL_STORAGE	0.416	1	0.195789	0.278062	1.05481	17	c("MSR1", "ABCA1")
618	GO_CHONDROCYTE_DEVELOPMENT	0.742081	1	0.0330894	-0.273746	-0.830588	24	c("SULF2", "POC1A", "RFLNB", "BMPR1B", "COL27A1", "SULF1", "MEX3C", "SERPINH1")
619	GO_CHONDROCYTE_DIFFERENTIATION	0.775407	1	0.0254821	-0.227244	-0.846607	86	c("GLG1", "SULF2", "POC1A", "TGFBR1", "ZNF219", "WNT2B", "LNPK", "SNAI2", "SOX5", "CTNNB1", "SOX6", "HMGA2", "GPLD1", "CCN3")
620	GO_CHONDROITIN_SULFATE_BIOSYNTHETIC_PROCESS	0.504009	1	0.0515309	-0.334697	-0.987814	21	c("SLC35D1", "CSPG5", "DCN", "CHST3", "CHST9", "XYLT1", "CSGALNACT1", "CHPF", "VCAN", "XYLT2", "DSE", "B3GALT6", "CHST7", "CSGALNACT2")
621	GO_CHONDROITIN_SULFATE_PROTEOGLYCAN_BIOSYNTHETIC_PROCESS	0.257955	0.899887	0.0843144	-0.383106	-1.15343	23	c("PXYLP1", "SLC35D1", "CSPG5", "DCN", "CHST3", "B3GAT3", "CHST9", "XYLT1", "CSGALNACT1")
622	GO_CHONDROITIN_SULFATE_PROTEOGLYCAN_METABOLIC_PROCESS	0.298378	0.958007	0.0739901	-0.343335	-1.12612	34	c("PXYLP1", "NDNF", "SLC35D1", "DSEL", "CSPG5", "DCN", "CHST3", "B3GAT3", "CHST9", "XYLT1", "CSGALNACT1", "SPOCK3", "HYAL1")
623	GO_CHROMATIN_ASSEMBLY_OR_DISASSEMBLY	0.751344	1		0.152274	1.0401	187	c("ZNFX1", "PARP10", "H2BC21", "BAZ1B", "H1-0", "DNMT1", "H2BC4", "SMCHD1", "H4C14", "H2BC19P", "H2BC11", "H2BC17", "BRD2", "H2BC6", "H1-2", "H2BC12", "ATF7IP", "H2BC3", "SMARCA4", "BAZ2A", "H1-6", "MTA2", "H2BC8", "SART3", "TLK2")
624	GO_CHROMATIN_DISASSEMBLY	0.696145	1	0.0362255	-0.299197	-0.855022	18	c("SMARCC1", "SMARCE1", "ARID2")
625	GO_CHROMATIN_DNA_BINDING	0.620061	1	0.0363783	-0.250645	-0.938093	92	c("THRA", "LEMD3", "WBP2NL", "H1-1", "KDM3A", "SMARCC1", "SMARCE1", "HDAC2", "HMGA2", "NKAP", "SBNO1", "HMGN5", "ZFX", "ACTL6A", "PER1", "LEMD2", "DHX9", "PPARGC1A")
626	GO_CHROMATIN_ORGANIZATION_INVOLVED_IN_REGULATION_OF_TRANSCRIPTION	0.935743	1	0.0124136	-0.187271	-0.724037	136	c("H2AZ2", "FAM172A", "ATAD2", "H3C11", "TET1", "H1-1", "ATAD2B", "MORF4L1", "PPM1D", "CTNNB1", "BMI1", "HDAC2", "HMGA2", "CENPV", "HMGB1", "H2AJ", "H2AC15", "HELLS", "H4C1", "CDCA4", "H2AC21", "SUV39H1", "H4C5", "H2AZ1", "H4C6", "KCNQ1OT1", "H1-4", "EED", "H4C4", "H3-3A")
627	GO_CHROMATIN_REMODELING	0.998002	1	0.0020413	-0.146962	-0.579877	199	c("TP63", "FAM172A", "H3C11", "SMARCA2", "TET1", "SMARCA1", "KNL1", "SMARCC1", "CENPC", "INO80C", "ITGB3BP", "SMARCE1", "HDAC2", "HMGA2", "MIS18A", "CENPV", "CHRAC1", "HMGB1", "CENPW", "ACTL6A", "DMAP1", "HELLS", "SATB2", "ACTR8", "CENPM", "CENPQ", "H4C1", "CENPH", "SUV39H1", "H4C5", "CENPP", "PBRM1", "TADA2A", "CENPO", "H4C6", "CHD1L", "MYSM1", "H4C4", "H3-3A", "ATRX", "CENPL", "VPS72", "SMARCA5…
NPM1, "H3C2", "PABPC1L", "MYB", "KDM4D", "SUV39H2", "CHD1", "KDM4A", "ZBTB1", "CBX3", "CHD4", "HDAC5", "CENPK", "CENPT", "KDM4B", "MPND", "SMARCB1", "MORC2", "HJURP", "H4C11", "RRP8", "SMARCAD1", "BPTF", "ARID1B", "SCMH1", "HCFC2", "H3C7", "SIRT1")
628	GO_CHROMATIN_REMODELING_AT_CENTROMERE	0.251844	0.896344	0.0815265	-0.338529	-1.15549	45	c("KNL1", "CENPC", "ITGB3BP", "MIS18A", "CENPV", "CENPW", "HELLS", "CENPM", "CENPQ", "H4C1", "CENPH", "H4C5", "CENPP", "CENPO", "H4C6", "H4C4", "H3-3A", "CENPL", "SMARCA5", "RBBP7", "H4C3", "H4C2")
629	GO_CHROMATIN_SILENCING	0.47363	1	0.0496901	-0.281842	-1.01266	64	c("H2AZ2", "ATAD2", "H1-1", "ATAD2B", "MORF4L1", "PPM1D", "BMI1", "HDAC2", "HMGB1", "H2AJ", "H2AC15", "H2AC21", "H2AZ1", "KCNQ1OT1", "H1-4", "EED")
630	GO_CHROMOSOMAL_REGION	0.823177	1	0.0211456	-0.222065	-0.896403	333	c("PRKDC", "XRCC5", "POLR2B", "CBX5", "SEH1L", "AHCTF1", "CDK1", "MAD2L1", "KAT8", "PPP1CB", "CCNB1", "AURKA", "DCTN6", "KAT7", "PDS5B", "ZGRF1", "KNL1", "CBX1", "CENPC", "ITGB3BP", "MCM6", "NSL1", "SEPTIN2", "ORC4", "MIS18A", "DNA2", "CENPV", "THOC5", "NABP2", "NUP133", "GPATCH11", "THOC1", "NSMCE3", "BLM", "ORC1", "CENPW", "SS18L1", "DSCC1", "LIG4", "NGDN", "DDB1", "ANAPC16", "NLRP2", "THOC3", …
CENPQ, "BOD1", "H4C1", "CENPH", "DSN1", "PDS5A", "WRN", "CTC1", "SUV39H1", "MRE11", "RAD51D", "H4C5", "CENPP", "KNSTRN", "STAG2", "POT1", "CENPO", "H4C6", "ZWINT", "ZWILCH", "DCTN3", "SGO2", "NUF2", "RAD21", "SPC24", "ATM", "CHEK2", "MCM4", "H4C4", "H3-3A", "STAG1", "CDC73", "CDCA8", "NSMCE2", "SUN2", "ATRX", "CENPL", "XRCC3", "NUP85", "NCAPD3", "CDK2", "KNTC1", "RAD51", "KDM1A", "ERCC6L", "RAD17…
H4C2, "BUB1B", "DCTN5", "CENPE", "TPR", "WDR82", "NSMCE4A", "PPP2R1A", "GAR1", "SYCP2", "ERCC1", "TTK", "DYNLT3", "PPP2R5A", "SMC6", "SUGT1", "PHF6", "SMC1A", "HNRNPU", "NUP98", "KIF22", "MIS12", "ZW10", "NUDCD2", "KDM4D", "SUV39H2")
631	GO_CHROMOSOME_CENTROMERIC_REGION	0.282282	0.938776	0.0728939	-0.276503	-1.08587	185	c("CBX5", "SEH1L", "AHCTF1", "MAD2L1", "KAT8", "CCNB1", "AURKA", "DCTN6", "KAT7", "PDS5B", "KNL1", "CBX1", "CENPC", "ITGB3BP", "NSL1", "SEPTIN2", "MIS18A", "CENPV", "NUP133", "GPATCH11", "CENPW", "SS18L1", "DSCC1", "NGDN", "ANAPC16", "PMF1", "SPAG5", "ORC2", "HELLS", "NUP107", "SKA3", "CENPF", "DYNC1I1", "CENPM", "PAFAH1B1", "CENPQ", "BOD1", "CENPH", "DSN1", "PDS5A", "SUV39H1", "CENPP", "KNSTRN",…
CENPL, "NUP85", "NCAPD3", "KNTC1", "ERCC6L", "WAPL", "NDEL1", "PINX1", "AURKB", "SEC13", "CDCA5", "BOD1L1", "BUB1B", "DCTN5", "CENPE", "TPR", "PPP2R1A", "SYCP2", "TTK", "DYNLT3", "PPP2R5A", "SUGT1", "PHF6", "SMC1A", "HNRNPU", "NUP98", "KIF22", "MIS12", "ZW10", "NUDCD2", "KDM4D", "SUV39H2")
632	GO_CHROMOSOME_CONDENSATION	0.362473	1	0.0636424	-0.322921	-1.07934	38	c("NCAPG2", "CDK1", "CCNB1", "H1-1", "TOP2A", "HMGA2", "SMC2", "PHF13", "NIPBL", "H1-4", "H3-3A", "TENT4A", "NCAPD3", "WAPL", "NCAPH2", "CDCA5")
633	GO_CHROMOSOME_LOCALIZATION	0.500513	1	0.0467883	-0.272233	-0.998295	73	c("RAB11A", "SEH1L", "CCNB1", "FMN2", "SPICE1", "KIFC1", "CENPC", "CUL3", "SPAG5", "KIF14", "CENPF", "CENPQ", "BOD1", "BECN1", "DYNC1H1", "NUF2", "ATM", "RMDN1", "CDCA8", "CDC23", "PSRC1", "NDEL1", "PINX1", "AURKB", "DLGAP5", "CDCA5", "CENPE", "VPS4B", "FAM83D", "HNRNPU", "KIF22", "MIS12", "ACTR2", "ZW10", "CHMP2A", "MLH1", "KIF18A", "CHMP4A", "TERB1")
634	GO_CHROMOSOME_ORGANIZATION_INVOLVED_IN_MEIOTIC_CELL_CYCLE	0.0667362	0.414002	0.175204	-0.38353	-1.33634	51	c("TRIP13", "CCNB1IP1", "P3H4", "NDC1", "C14orf39", "SMC2", "SYCE1L", "DMC1", "MRE11", "MCMDC2", "SGO2", "RAD21", "ATM", "ATRX", "MLH3", "FANCD2", "NCAPD3", "CCNE2", "RAD51", "RAD51C", "MEI4", "NCAPH2", "AGO4", "ANKRD31", "BUB1B", "PPP2R1A", "SYCP2", "CCNE1")
635	GO_CHROMOSOME_SEGREGATION	0.24	0.876803	0.0813027	-0.270343	-1.08625	297	c("RAB11A", "ANAPC15", "USP9X", "SEH1L", "NCAPG2", "TRIP13", "MAD2L1", "CCNB1IP1", "CCNB1", "CDCA2", "ABRAXAS1", "P3H4", "SFPQ", "FMN2", "TOP2A", "SPICE1", "PDS5B", "NDC1", "TOP2B", "KNL1", "KIFC1", "CENPC", "CTNNB1", "PSMG2", "NSL1", "KIF23", "RPS3", "PHB2", "MIS18A", "STAG3L1", "ESCO1", "CUL3", "CENPW", "DSCC1", "SLC25A5", "C14orf39", "SMC2", "PMF1", "SPAG5", "KIF14", "SYCE1L", "PHF13", "STAG3L…
NIPBL, "DYNC1H1", "KNSTRN", "STAG2", "MCMDC2", "ZWINT", "STAG3L2", "SGO2", "NUF2", "RAD21", "NAA10", "LCMT1", "ATM", "CDC16", "RMDN1", "ANAPC11", "STAG1", "ECT2", "CDCA8", "CDC23", "TENT4A", "NSMCE2", "ATRX", "MLH3", "FANCD2", "RIOK2", "XRCC3", "NCAPD3", "CCNE2", "BEX4", "RAD51C", "MEI4", "TACC3", "CDC6", "PSRC1", "FANCM", "ESPL1", "MAD2L2", "KIF4A", "PUM2", "DDX3X", "WAPL", "NDEL1", "PINX1", "TN…
HIRA, "PPP2R1A", "SYCP2", "CCNE1", "CDC26", "TTK", "VPS4B", "ANAPC4", "SMC6", "FAM83D", "SMC1A", "HNRNPU", "ERCC2", "KIF22", "MIS12", "ACTR2", "ZW10", "MSTO1", "RNF212", "CHMP2A", "CIAO2A", "KLHL22", "HECW2", "NAA50", "ANAPC5", "USP44", "SHOC1", "ARL8B", "MLH1", "KIF18A", "MKI67", "CHMP4A", "ANAPC7", "TERB1", "CENPK", "SRPK1", "CENPT", "FEN1")
636	GO_CHROMOSOME_SEPARATION	0.301523	0.960932	0.0702813	-0.295402	-1.10037	87	c("ANAPC15", "TRIP13", "MAD2L1", "CCNB1", "TOP2A", "TOP2B", "PSMG2", "CUL3", "CENPF", "RAD21", "LCMT1", "ATM", "CDC16", "ANAPC11", "CDC23", "NSMCE2", "RIOK2", "XRCC3", "NCAPD3", "TACC3", "CDC6", "FANCM", "ESPL1", "MAD2L2", "NCAPH2", "AURKB", "DLGAP5", "BUB1B", "CENPE", "PTTG1", "TPR", "PPP2R1A", "CDC26", "TTK", "ANAPC4", "ZW10", "KLHL22", "HECW2", "ANAPC5", "USP44", "SHOC1", "MLH1", "ANAPC7")
637	GO_CHROMOSOME_TELOMERIC_REGION	0.85743	1	0.0189288	-0.210558	-0.819325	153	c("PRKDC", "XRCC5", "POLR2B", "CBX5", "CDK1", "PPP1CB", "ZGRF1", "CBX1", "MCM6", "ORC4", "DNA2", "THOC5", "NABP2", "THOC1", "NSMCE3", "BLM", "ORC1", "LIG4", "DDB1", "NLRP2", "THOC3", "ORC2", "ZSCAN4", "DMC1", "H4C1", "WRN", "CTC1", "MRE11", "RAD51D", "H4C5", "POT1", "H4C6", "ATM", "CHEK2", "MCM4", "H4C4", "H3-3A", "CDC73", "NSMCE2", "SUN2", "ATRX", "XRCC3", "CDK2", "RAD51", "KDM1A", "RAD17", "THO…
638	GO_CHRONIC_INFLAMMATORY_RESPONSE	0.000356967	0.00553148	0.498493	0.595779	2.26005	17	c("IDO1", "CCL5", "CXCL13", "IL10", "TNFAIP3", "TNF", "THBS1")
639	GO_CILIARY_BASAL_BODY	1	1	0.00323244	-0.128974	-0.500825	147	c("POC1A", "RILPL1", "TTLL1", "RAB28", "CENPF", "AGBL2", "IFT88", "PSMB4", "SSX2IP", "MKKS", "CPLANE2", "BBS1", "TOPORS", "POC1B", "CDC14A", "KNCN", "TBC1D30", "TTC30B", "SAXO1", "PKD2", "CEP131", "ARHGAP35", "IFT20", "FAM161A", "CFAP410", "TTC8", "MARK4", "NPHP4", "C11orf97", "TAPT1", "EFHC2", "CCDC178", "PIFO", "AHI1", "CEP19", "BBS4", "TTLL9", "MLF1", "RILP", "PIN1", "BBS2", "IFT80", "MKS1", "…
TTLL6, "BBS7", "KIF7", "IFT46", "CCSAP", "JADE1", "CEP290", "TTC26", "FBF1", "SPATA7", "DZIP1", "CENPJ", "KIAA0586", "SDCCAG8", "BBS5", "MAPK15", "RP2", "KIFAP3", "TOGARAM1", "CCDC170", "RILPL2", "PCM1", "RABL2B", "WDR34", "RTTN", "TTLL11", "B9D1", "PTK2", "TTLL4", "CCDC65", "RPGR", "IFT81", "BBOF1", "NEK4", "DYNC2LI1", "USH2A", "AGBL4")
640	GO_CILIARY_BASAL_BODY_PLASMA_MEMBRANE_DOCKING	0.976697	1	0.00893801	-0.165209	-0.618329	92	c("RAB11A", "CDK1", "TUBA4A", "TCTN3", "TMEM216", "HAUS4", "HAUS1", "CEP57", "HAUS3", "PAFAH1B1", "CEP76", "IQCB1", "HAUS8", "DYNC1H1", "HAUS2", "DCTN3", "AKAP9", "CSNK1E", "HAUS6", "CEP131", "CEP192", "PRKACA", "MARK4", "NPHP4", "PPP2R1A", "NPHP1", "TCTN2", "AHI1", "NINL", "MKS1", "TUBA1A", "ACTR1A", "PLK4", "PRKAR2B", "B9D2", "CC2D2A", "CEP63", "CETN2", "TUBG1", "TMEM67", "CEP135", "CEP290", "F…
641	GO_CILIARY_BASE	0.421687	1	0.24134	0.222572	1.00953	32	c("RAB8A", "CILK1", "PRKACB", "MOK", "NEK8", "TRAF3IP1", "SPACA9", "IFT52", "DISC1", "WDR60", "ARMC4", "FANK1", "CFAP36", "IFT122", "GLI3", "PRKAR1B", "CEP126", "SUFU", "TTC26", "TULP3", "FAM183A", "PRKAR2B", "TCTEX1D2", "C8orf37", "GLI2", "PRKAR1A", "C11orf97", "NPHP4", "PRKACA", "IFT20")
642	GO_CILIARY_MEMBRANE	0.210636	0.822527	0.0908241	-0.335366	-1.17725	55	c("TXNDC15", "CDHR1", "CASK", "GPR161", "TCTN3", "GPR157", "SEPTIN2", "SMO", "TAS2R46", "TAS2R4", "GPR37L1", "TMEM17", "BBS1", "ROM1", "PKD2", "BBS9", "PROM2", "PDE6A", "TTC8", "CNGA1", "GNAT1", "EHD3", "SCNN1A", "TCTN2", "CNGA4", "BBS4", "PDE6B", "NAPEPLD", "BBS2")
643	GO_CILIARY_PLASM	0.760742	1		0.141857	0.856273	114	c("AMBRA1", "MAP4", "DNAH17", "KIF17", "GAS8", "ATG16L1", "DNAH8", "TTC25", "SAXO2", "MAK", "CCDC151", "CFAP74", "KIF19", "DNAI2", "WDR63", "DRC1", "RSPH9", "TRAF3IP1", "TTC30A", "DNALI1", "MNS1", "RP1", "CFAP100", "DZIP1L", "RPGRIP1L", "SEPTIN9", "SPAG17", "RP1L1", "ATG5", "WDR11", "WDR60", "DRC3", "ARMC4", "CFAP70", "ARFGEF2", "IFT140", "DNAI1", "CFAP36", "DCDC2", "NME8", "CFAP73", "LCA5", "GLI…
DNAAF1, "CCDC65", "DNAH9", "WDR34", "SPAG16", "CCDC114", "DNAH7", "CFAP61", "EFHC1", "DNAH11", "KIFAP3", "CFAP46", "CFAP54", "AK8", "RSPH4A", "HYDIN", "SPATA7", "TULP3", "CCSAP", "TCTEX1D4", "DNHD1", "LCA5L", "DNAH1", "ARL13B", "BBS7", "AKAP14", "WDR35", "DNAH2", "SPAG6", "IFT172", "RPGRIP1", "WDPCP", "SEPTIN7", "CFAP221", "ATG7", "TCTEX1D2", "GLI2", "WDR78", "PRKAR1A", "CCDC39", "EFHC2", "DNAH3"…
BBS1, "TTLL3", "DYNC2H1", "PRKAR2A")
644	GO_CILIARY_TIP	0.792453	1	0.21925	0.1573	0.800012	45	c("CILK1", "DYNLL2", "DYNLL1", "ULK3", "TRAF3IP1", "KIF3B", "KIF3A", "CYLD", "RP1", "IFT52", "WDR60", "CLUAP1", "IFT140", "IFT43", "IFT122", "GLI3", "IFT57", "ARMC9", "WDR19", "DYNC2LI1", "IFT81", "IFT74", "TTC21B", "WDR34", "SUFU", "KIFAP3", "TTC26", "IFT46", "KIF7", "WDR35", "KIF3C", "IFT172", "CDKL5", "IFT27", "IFT80", "IFT22", "GLI2", "DYNLRB1", "IFT20", "HSPB11", "TTC30B", "DYNLRB2", "DYNC2H…
645	GO_CILIARY_TRANSITION_ZONE	0.919753	1	0.0157838	-0.194641	-0.704477	66	c("PCDHB15", "PCDHB13", "TMEM237", "TMEM107", "SEPTIN2", "TMEM216", "TMEM17", "IQCB1", "TOPORS", "MACIR", "CEP131", "BBS9", "IFT20", "FAM161A", "CFAP410", "GNAT1", "NPHP4", "NPHP1", "TCTN2", "UNC119B", "AHI1", "BBS4", "MKS1", "RPGRIP1", "B9D2", "CC2D2A", "TMEM80", "CETN2", "TMEM67", "CCSAP", "CEP290", "SPATA7")
646	GO_CILIUM_MOVEMENT	0.982915	1	0.00699635	-0.168367	-0.642006	118	c("VPS13A", "AQP4", "SEMG1", "NPHP3", "EPPIN", "CATSPERD", "TTLL1", "DNAH5", "SLC9B2", "SLIRP", "FSIP2", "LDHC", "MKKS", "ASH1L", "ING2", "ROPN1B", "RFX3", "NPHP4", "CCDC39", "INPP5B", "BBS4", "TTLL9", "WDR78", "CFAP69", "BBS2", "ADCY3", "CELSR2", "CATSPER2", "ATP2B4", "CFAP221", "DDX4", "CFAP20", "SPEF2", "KIF27", "LRRC6", "TTLL6", "DNAH1", "ZBBX", "DNHD1", "CCSAP", "TPGS1", "HYDIN", "RSPH4A", "…
CFAP61, "DNAH7", "CCDC114", "SPAG16", "CFAP65", "CCNYL1", "DNAH9", "CCDC65", "CACNA1I", "DNAAF1", "UBE2B", "CFAP206", "SPA17", "TEKT3")
647	GO_CILIUM_ORGANIZATION	1	1	0	-0.13033	-0.528081	373	c("RAB11A", "ABCC4", "TXNDC15", "POC1A", "NPHP3", "CDK1", "TMEM237", "TMEM107", "RILPL1", "TUBA4A", "BBIP1", "TCTN3", "SEPTIN2", "TTLL1", "DNAH5", "TMEM216", "HAUS4", "PARVA", "HAUS1", "CEP57", "HAUS3", "PAFAH1B1", "FSIP2", "TMEM17", "IFT88", "CEP76", "SSX2IP", "IQCB1", "GALNT11", "HAUS8", "DYNC2H1", "DYNC1H1", "HAUS2", "MKKS", "CPLANE2", "GORAB", "TTLL3", "DCTN3", "BBS1", "AKAP9", "SPATA6", "POC…
SAXO1, "E2F4", "EXOC5", "MACIR", "PKD2", "TUB", "CEP131", "LRRC49", "CEP192", "TTC17", "HSPB11", "BBS9", "ARHGAP35", "IFT20", "FAM161A", "PRKACA", "CFAP410", "TTC8", "FNBP1L", "MARK4", "RFX3", "DNAL1", "NPHP4", "EHD3", "PPP2R1A", "TAPT1", "CATIP", "TRIP11", "NEK1", "NPHP1", "CCDC39", "DYNLRB1", "TCTN2", "PTPDC1", "UNC119B", "AHI1", "ACTR2", "CEP19", "BBS4", "RILP", "WDR78", "IFT22", "BBS2", "IFT8…
CFAP52, "CFAP221", "SEPTIN7", "PTPN23", "EHD2", "PLK4", "CFAP20", "WDPCP", "SPEF2", "PRKAR2B", "RPGRIP1", "ENTR1", "VDAC3", "RAB23", "CDKL5", "IFT172", "B9D2", "CC2D2A", "AVIL", "CEP63", "KIF3C", "TMEM80", "TBC1D7", "CETN2", "KIF27", "DNAAF2", "WDR35", "LRRC6", "TUBG1", "WRAP73", "BBS7", "ARL13B", "IFT46", "TMEM67", "DNAH1", "ATP6V1D", "CEP135", "LCA5L", "CEP290", "TTC26", "FBF1", "TPGS1", "HYDIN…
CFAP54, "FOXJ1", "BBS12", "NOTCH1", "SDCCAG8", "BBS5", "GSN", "CFAP46", "MAPK15", "KIFAP3", "TOGARAM1", "EVI5L", "RSPH1", "CEP72", "CROCC", "ARMC2", "FUZ", "RILPL2", "PCM1", "C11orf88", "CFAP61", "OCRL", "DNAH7", "KIF24", "KCTD17", "CCDC114", "NDE1", "RABL2B", "SPAG16", "UBXN10", "CFAP65", "WDR34", "RTTN", "ARL3", "B9D1", "GMNC", "TTC21B", "IFT74", "ALMS1", "CCDC65", "DNAAF1", "RPGR", "UBE2B", "C…
648	GO_CILIUM_OR_FLAGELLUM_DEPENDENT_CELL_MOTILITY	0.949239	1	0.0121213	-0.181672	-0.676726	87	c("VPS13A", "SEMG1", "EPPIN", "CATSPERD", "TTLL1", "DNAH5", "SLC9B2", "SLIRP", "FSIP2", "LDHC", "MKKS", "ASH1L", "ING2", "ROPN1B", "RFX3", "DNAH3", "NPHP4", "EFHC2", "CCDC39", "INPP5B", "BBS4", "TTLL9", "CFAP69", "BBS2", "ADCY3", "CATSPER2", "ATP2B4", "DDX4", "CFAP20", "SPEF2", "DNAH2", "DNAAF2", "LRRC6", "DNAH1", "CCSAP", "TPGS1", "RSPH4A", "CFAP54", "CFAP46", "DPCD", "ARMC2", "DNAH11", "EFHC1",…
DEFB1, "CFAP43", "CCDC40")
649	GO_CIRCADIAN_REGULATION_OF_GENE_EXPRESSION	0.525406	1	0.143903	0.194645	1.06137	61	c("PML", "KDM2A", "NCOA2", "MYCBP2", "ATF4", "ID3", "NR1D1", "AHR", "TOP1", "CRY1", "KMT2A")
650	GO_CIRCADIAN_RHYTHM	0.71972	1	0.0285744	-0.233407	-0.915527	175	c("PRKDC", "USP9X", "CPT1A", "EGFR", "GSK3B", "NTRK2", "CDK1", "MAPK8", "CAVIN3", "PPP1CB", "GNAQ", "USP7", "SFPQ", "TOP2A", "NGFR", "TPH2", "FBXL3", "GPR157", "HDAC2", "AHCY", "UBE3A", "PER1", "C3orf70", "MAPK9", "DDB1", "HEBP1", "TARDBP", "KLF9", "NDUFA9", "DBP", "DRD4", "NR1H3", "MAGED1", "PPARGC1A", "NAGLU", "HDAC3", "PRKCG", "HNF1B")
651	GO_CIRCULATORY_SYSTEM_PROCESS	0.998002	1	0.0020413	-0.16275	-0.660376	389	c("ATP1A1", "ELN", "ATP1B3", "TMEM38A", "HEY2", "DSG2", "PDE5A", "ATP6AP2", "THRA", "P2RY1", "CACNB4", "CD36", "SCN4B", "SLC1A1", "EGFR", "F2R", "PRCP", "KCNMB4", "ANGPT1", "PTP4A3", "SCPEP1", "CTNNBIP1", "POSTN", "CACNA2D1", "CAV1", "DSP", "ADORA2B", "TMEM38B", "PIK3C2A", "DSC2", "NUP155", "CACNA1H", "GSTM2", "NPR3", "ATP2B1", "CALM1", "ANPEP", "FGFBP3", "CORIN", "ABCC9", "ASB3", "TEK", "APELA",…
BMP6, "SERPINF2", "VEGFC", "IMMP2L", "ADRA2B", "GJA1", "GNB3", "EMP2", "SLIT2", "TNNC1", "GSK3A", "NOX1", "HBB", "CACNA1D", "TAZ", "ATP2A3", "TBC1D8", "HMGCR", "PTPRM", "MKKS", "SLC22A1", "ITPR1", "KCNK1", "AKAP9", "ADH5", "ALOX12", "RHOA", "RNLS", "STC1", "CACNA1F", "SNTA1", "STK39", "SCN2B", "ASPH", "ADRA2A", "GHRL", "FGF12", "ADORA2A", "AHCYL1", "E2F4", "MYLK3", "GLRX3", "SMAD5", "SLC6A4", "SV…
POPDC2, "PLA2G6", "PKP2")
652	GO_CIS_GOLGI_NETWORK	0.216301	0.837937	0.0894367	-0.338198	-1.17814	52	c("COPZ2", "GOLIM4", "ANGEL1", "MAN2A1", "GOLGA8A", "UBXN2A", "KDELR3", "BOK", "MPPE1", "TMED10", "GOLGA2P5", "GOLGA8N", "B3GAT3", "GOLGB1", "KDELR1", "TRAPPC6A", "AKAP9", "GOLGA8R", "HOOK3", "GOLGA5", "PIK3R1", "RNF183", "IFT20", "SLC10A7", "LRPAP1", "BCL9")
653	GO_CIS_TRANS_ISOMERASE_ACTIVITY	0.78308	1	0.0283628	-0.246394	-0.794452	31	c("FKBP9", "NKTR", "PPIC", "PIN4", "PPIL3", "FKBP10", "FKBP7", "FKBP14", "PPIG", "PPIE", "FKBP1B", "PIN1", "FKBP3", "DEGS1", "PPIB")
654	GO_CLATHRIN_ADAPTOR_COMPLEX	0.880682	1	0.0246382	-0.232868	-0.701107	23	c("AP4B1", "AFTPH", "AP3B1", "AP1G1", "AP1S1", "AP3M1", "TBC1D5", "BTBD8", "AP1M2", "AP4M1", "AP2S1")
655	GO_CLATHRIN_BINDING	0.971963	1	0.0120227	-0.174094	-0.614961	56	c("CLTC", "AP4B1", "NSG1")
656	GO_CLATHRIN_COAT	0.805907	1	0.0254118	-0.231951	-0.786019	42	c("CLTC", "AP4B1", "AFTPH", "BAIAP2L2", "VPS33A", "SYNJ1", "AP3B1", "AP1G1", "VPS41", "CLTCL1", "AP1S1", "EPS15L1", "KCNQ5", "AP3M1", "TBC1D5", "BTBD8", "AP1M2", "AP4M1", "AP2S1")
657	GO_CLATHRIN_COATED_ENDOCYTIC_VESICLE	0.000246269	0.00402056	0.498493	0.410362	2.07815	46	c("CD74", "HLA-DRB1", "HLA-DRA", "HLA-DPA1", "HLA-DQA1", "HLA-DRB5", "LDLR", "APOE", "MYO1E", "FZD2", "CTLA4", "FCGR1A", "CLTA", "HLA-DQB1", "HLA-DPB1", "HLA-DQA2", "AP2A2")
658	GO_CLATHRIN_COATED_ENDOCYTIC_VESICLE_MEMBRANE	0.000406567	0.00619507	0.498493	0.463381	2.10032	33	c("CD74", "HLA-DRB1", "HLA-DRA", "HLA-DPA1", "HLA-DQA1", "HLA-DRB5", "LDLR", "APOE", "FZD2", "FCGR1A", "HLA-DQB1", "HLA-DPB1", "HLA-DQA2", "AP2A2")
659	GO_CLATHRIN_COATED_PIT	0.693899	1	0.031998	-0.247976	-0.890977	64	c("SORT1", "CLTC", "LRP12", "ACKR3", "APP")
660	GO_CLATHRIN_COATED_VESICLE	0.0497704	0.334271	0.321776	0.19239	1.18766	166	c("CD74", "HLA-DRB1", "RAB8A", "HLA-DRA", "HLA-DPA1", "HLA-DQA1", "CD4", "HLA-DRB5", "LDLR", "APOE", "MYO1E", "FZD2", "CD3D", "CTLA4", "AP1B1", "FCGR1A", "STON2", "SCARB2", "NECAP2", "EDN1", "HSPA8", "VAMP8", "VPS18", "CLTA", "HLA-DQB1", "AP1G2", "SYNRG", "GGA2", "HLA-DPB1", "BTC", "RGS19", "DAB2", "CD3G", "HLA-DQA2", "AP2A2", "TNK2")
661	GO_CLATHRIN_COATED_VESICLE_MEMBRANE	0.00101106	0.0138741	0.45506	0.27813	1.60573	99	c("CD74", "HLA-DRB1", "HLA-DRA", "HLA-DPA1", "HLA-DQA1", "CD4", "HLA-DRB5", "LDLR", "APOE", "FZD2", "CD3D", "AP1B1", "FCGR1A", "SCARB2", "NECAP2", "HSPA8", "VAMP8", "CLTA", "HLA-DQB1", "AP1G2", "SYNRG", "HLA-DPB1", "BTC", "DAB2", "CD3G", "HLA-DQA2", "AP2A2", "DENND1A")
662	GO_CLATHRIN_COAT_ASSEMBLY	0.320093	0.989633	0.0743625	-0.402818	-1.11567	15	c("CLTC", "NSG1", "PIK3C2A")
663	GO_CLATHRIN_DEPENDENT_ENDOCYTOSIS	0.462963	1	0.287857	0.199859	0.983933	42	c("SIGLEC1", "FCHSD2", "CLTA", "BMP2K", "DAB2", "AP2A2", "TNK2", "ITGA4")
664	GO_CLATHRIN_VESICLE_COAT	0.996674	1	0.0153676	-0.139448	-0.431483	26	CLTC
665	GO_CLEAVAGE_FURROW	0.927975	1	0.0161937	-0.195185	-0.678001	50	c("RAB11A", "SEPTIN2", "KATNBL1", "PSD", "ITGB1", "KIF20A", "DCTN3", "HMCN1", "RHOA", "ECT2", "ZFYVE19", "RAB11FIP4", "RAB21")
666	GO_CLEAVAGE_INVOLVED_IN_RRNA_PROCESSING	0.449782	1	0.0545681	-0.32688	-1.03136	28	c("ERI1", "RPS21", "EXOSC9", "EXOSC7", "ABT1", "TBL3", "UTP20", "EXOSC3")
667	GO_CLUSTER_OF_ACTIN_BASED_CELL_PROJECTIONS	0.826305	1	0.0212182	-0.216368	-0.830767	126	c("FOLR1", "CYBRD1", "SLC5A1", "SLC15A1", "CD36", "VIL1", "TRPM6", "ATP7A", "SLC4A7", "PEMT", "CA4", "CDHR2", "SLC27A4", "SLC7A9", "CUBN", "LOXHD1", "SLC26A6", "MYO1A", "FSCN2", "PAFAH1B1", "SLC38A2", "MYL12B", "MYO1B", "ATP8B1", "MKKS", "TWF2", "LRP2", "KCNK1", "STRCP1", "HOMER2", "CDC14A", "KNCN", "SLC28A3", "ITLN1", "SLC19A1", "SLC9A3", "IFT20", "CIB2", "AQP1", "ADGRV1", "MME", "ESPN", "PLS1")
668	GO_COAGULATION	0.996004	1	0.00288973	-0.16119	-0.645405	277	c("CD59", "PROS1", "SELP", "CBX5", "PAPSS2", "CD9", "P2RY1", "H3C11", "CD36", "PDGFA", "SEMG1", "F2R", "PRCP", "TFPI2", "TSPAN8", "LNPK", "MYL9", "GNAQ", "TFPI", "THBD", "PRKCA", "MAPK1", "CAV1", "HDAC2", "TYRO3", "C4BPB", "CELA2A", "P2RX6", "SERPINC1", "GP5", "HPSE", "PLA2G4A", "ANXA8", "FBLN1", "SERPINF2", "AP3B1", "ADRA2B", "C1GALT1C1", "VKORC1", "VAV3", "DOCK1", "PRKCG", "F8", "MPL", "HBB", "…
MERTK, "ADRA2A", "GP6", "PIK3R1", "DOCK9", "PLAT", "FZD6", "STXBP1", "ADORA2A", "STXBP3", "RAD51B", "RAD51C", "ENPP4", "VPS45", "KDM1A", "GGCX", "ANXA2", "PRDX2", "WNT3A", "HPS4", "PRKACA", "PDGFRA", "ENTPD1", "PROCR")
669	GO_COATED_VESICLE_MEMBRANE	0.00248518	0.0305489	0.431708	0.239305	1.50082	163	c("CD74", "HLA-DRB1", "HLA-F", "HLA-A", "HLA-B", "HLA-DRA", "HLA-C", "HLA-DPA1", "HLA-E", "HLA-DQA1", "B2M", "CD4", "HLA-DRB5", "LDLR", "APOE", "HLA-G", "HLA-H", "FZD2", "SREBF1", "CD3D", "AP1B1", "FCGR1A", "SCARB2", "NECAP2", "HSPA8", "STX17", "VAMP8", "CLTA", "HLA-DQB1", "AP1G2", "SYNRG", "HLA-DPB1", "BTC", "DAB2", "CD3G", "HLA-DQA2", "AP2A2", "COPG1", "DENND1A", "MCFD2")
670	GO_COA_HYDROLASE_ACTIVITY	0.811859	1	0.0290688	-0.274884	-0.779652	17	c("HIBCH", "AC098591.2", "ACOT8", "ACOT11", "ACOT13", "PLA2G6", "ACOT4", "ACOT7")
671	GO_COBALAMIN_METABOLIC_PROCESS	0.595238	1	0.0434507	-0.322003	-0.920193	18	c("LMBRD1", "TCN1", "CUBN", "MMUT", "MMAB", "CTRC", "PRSS3", "MTR", "MMACHC", "MTRR", "CD320", "MMAA", "CLYBL", "MMADHC", "TCN2", "AMN")
672	GO_COCHLEA_DEVELOPMENT	0.0749465	0.446747	0.166934	-0.40212	-1.34603	39	c("WNT5A", "HEY2", "ADAM10", "SLC26A5", "SLITRK6", "HOXA1", "OPA1", "DCHS1", "PTK7", "CCNA2", "PAFAH1B1", "GABRB3")
673	GO_COCHLEA_MORPHOGENESIS	0.403649	1	0.0617054	-0.371327	-1.05319	17	c("WNT5A", "HOXA1", "PTK7")
674	GO_COENZYME_A_METABOLIC_PROCESS	0.678738	1	0.0387962	-0.309286	-0.856615	15	c("PANK1", "CROT")
675	GO_COGNITION	1	1	0.0014427	-0.129682	-0.513095	212	c("EIF4EBP2", "NDRG4", "THRA", "APP", "EGFR", "NTRK2", "SLC1A4", "PTPRZ1", "ATP8A1", "MAGT1", "PRNP", "GATM", "HOXA1", "NTF3", "MAPK1", "FAM107A")
676	GO_COLLAGEN_BINDING	0.288223	0.947731	0.0734381	-0.3178	-1.128	57	c("ADGRG6", "HSD17B12", "ANTXR1", "PDGFA", "P3H4", "ECM2", "SPARCL1", "NID1", "CRTAP", "P3H1", "CCBE1", "ITGB1", "COL6A1", "ABI3BP", "DCN", "CD44", "CTSK")
677	GO_COLLAGEN_BIOSYNTHETIC_PROCESS	0.816916	1	0.0254821	-0.231839	-0.776044	39	c("F2R", "P3H4", "CYGB", "HDAC2", "SUCO", "LARP6", "WNT4", "SERPINF2", "P3H3", "CBX8", "SERPINB7", "RCN3", "TRAM2", "ARG1", "RAP1A", "SERPINH1", "ADAMTS3")
678	GO_COLLAGEN_CATABOLIC_PROCESS	0.837809	1	0.0242859	-0.227021	-0.753029	36	c("MMP3", "MMP7", "MMP10", "ITGB1", "MMP15", "KLK6", "FURIN", "CTSK", "CTSB")
679	GO_COLLAGEN_CONTAINING_EXTRACELLULAR_MATRIX	0.994	1	0.00382852	-0.175042	-0.703331	297	c("WNT5A", "EDIL3", "ELN", "MGP", "COL4A6", "THBS3", "ATRN", "CTSF", "CDH2", "MXRA5", "LAMB1", "TIMP3", "MFGE8", "PTPRZ1", "WNT2B", "SDC2", "ANGPT1", "FMOD", "FCN3", "POSTN", "CDH13", "CASK", "SMOC2", "MMRN2", "ECM2", "MFAP2", "SPARCL1", "MXRA7", "ANG", "DST", "PZP", "HTRA1", "BCAM", "TNC", "CDON", "NID1", "FGFBP3", "EFNA5", "CCN3", "P3H1", "SERPINC1", "MATN3", "NTN5", "ANXA8", "LAMB2", "COL7A1",…
LAMA2, "FBN1", "SFRP1", "COL9A3", "DCN", "S100A4", "ORM1", "NPNT")
680	GO_COLLAGEN_FIBRIL_ORGANIZATION	0.933544	1	0.0165176	-0.197945	-0.670779	42	c("TGFBR1", "ATP7A", "FMOD", "P3H4", "CRTAP", "TNXB", "SERPINF2", "P4HA1", "NF1", "ANXA2", "LOXL1", "SERPINH1", "ADAMTS3", "COL12A1", "CYP1B1", "COLGALT1", "CHADL", "LOXL4", "TGFB2", "FOXC2", "DDR2", "COL3A1", "AEBP1")
681	GO_COLLAGEN_METABOLIC_PROCESS	0.859756	1	0.0195288	-0.209795	-0.781601	86	c("F2R", "P3H4", "MMP3", "MMP7", "CYGB", "HDAC2", "P3H1", "MMP10", "SUCO", "LARP6", "ITGB1", "MMP15", "WNT4", "TNXB", "SERPINF2", "KLK6", "TNS2", "FURIN", "CTSK", "P3H3", "CBX8", "CTSB", "VPS33B", "SERPINB7", "P3H2", "RCN3", "TRAM2", "ARG1", "RAP1A")
682	GO_COLLAGEN_TRIMER	0.151478	0.68823	0.249247	0.234157	1.2092	58	c("MSR1", "C1QC", "C1QB", "C1QA", "COL1A1", "COL8A2")
683	GO_COLLATERAL_SPROUTING	0.837262	1	0.0266755	-0.243648	-0.747171	25	c("APP", "EFNA5", "CRABP2", "NIN", "PTPRS", "LPAR3", "RND2", "WNT3A")
684	GO_COLUMNAR_CUBOIDAL_EPITHELIAL_CELL_DEVELOPMENT	0.675704	1	0.033677	-0.257576	-0.89748	51	c("WNT5A", "GSK3B", "PAX6", "SEC24B", "SLITRK6", "SLC4A7")
685	GO_COLUMNAR_CUBOIDAL_EPITHELIAL_CELL_DIFFERENTIATION	0.808943	1	0.0231538	-0.223275	-0.832619	89	c("WNT5A", "TP63", "HEY2", "CDH2", "GSK3B", "PAX6", "SEC24B", "SLITRK6", "SLC4A7")
686	GO_COMPLEMENT_ACTIVATION	0.000381087	0.00585494	0.498493	0.372907	1.9914	59	c("C3", "SERPING1", "C1QC", "C1QB", "C1QA", "C4B", "A2M", "TRBC2", "CFB", "C4A", "TRBC1", "C3AR1", "VSIG4", "TRDC", "CFH")
687	GO_COMPLEMENT_BINDING	0.125	0.619106	0.352171	0.356193	1.33125	16	c("C4B", "CALR", "CFB", "C4A", "VSIG4")
688	GO_COMPLEX_OF_COLLAGEN_TRIMERS	0.925884	1	0.0220116	-0.224685	-0.637272	17	c("COL4A6", "COL7A1", "COL27A1", "COL4A2", "COL4A4", "COL4A1", "COL4A5")
689	GO_CONDENSED_CHROMOSOME	0.056	0.365374	0.188204	-0.310211	-1.22337	198	c("SEH1L", "NCAPG2", "AHCTF1", "MAD2L1", "CCNB1IP1", "RAD1", "CCNB1", "P3H4", "AGO3", "AURKA", "DCTN6", "TOP2A", "HUS1", "KNL1", "CENPC", "ITGB3BP", "NSL1", "SEPTIN2", "STAG3L1", "CENPV", "NUP133", "GPATCH11", "HMGB1", "NSMCE3", "BLM", "CENPW", "SS18L1", "LIG4", "ANAPC16", "C14orf39", "SMC2", "PMF1", "SPAG5", "ORC2", "SYCE1L", "NUP107", "STAG3L4", "SKA3", "CENPF", "DYNC1I1", "DMC1", "CENPM", "BOD…
SGO2, "NUF2", "RAD21", "SPC24", "TOPBP1", "STAG1", "HSPA2", "LRPPRC", "NSMCE2", "SUN2", "ATRX", "MLH3", "FANCD2", "NUP85", "NCAPD3", "CDK2", "KNTC1", "RAD51", "MEI4", "ERCC6L", "SMARCA5", "CHEK1", "WAPL", "NDEL1", "PINX1", "NCAPH2", "AURKB", "BOD1L1", "BUB1B", "DCTN5", "CENPE", "NSMCE4A", "RAD9B", "SYCP2", "DYNLT3", "SMC6", "PHF6", "SMC1A", "HNRNPU", "MIS12", "ZW10", "NUDCD2", "RNF212")
690	GO_CONDENSED_CHROMOSOME_CENTROMERIC_REGION	0.0836694	0.480344	0.152145	-0.327345	-1.24704	115	c("SEH1L", "AHCTF1", "MAD2L1", "CCNB1", "AURKA", "DCTN6", "KNL1", "CENPC", "ITGB3BP", "NSL1", "SEPTIN2", "CENPV", "NUP133", "GPATCH11", "CENPW", "SS18L1", "ANAPC16", "PMF1", "SPAG5", "ORC2", "NUP107", "SKA3", "CENPF", "DYNC1I1", "CENPM", "BOD1", "CENPH", "DSN1", "KNSTRN", "CENPO", "ZWINT", "ZWILCH", "DCTN3", "SGO2", "NUF2", "RAD21", "SPC24", "ATRX", "NUP85", "NCAPD3", "KNTC1", "ERCC6L", "NDEL1", …
ZW10, "NUDCD2")
691	GO_CONDENSED_NUCLEAR_CHROMOSOME	0.347251	1	0.0635008	-0.291322	-1.08144	83	c("CCNB1IP1", "RAD1", "CCNB1", "P3H4", "AGO3", "AURKA", "HUS1", "CENPC", "BLM", "SS18L1", "C14orf39", "PMF1", "SYCE1L", "DMC1", "DSN1", "SUV39H1", "NIFK", "CENPO", "SGO2", "NUF2", "RAD21", "TOPBP1", "HSPA2", "LRPPRC", "SUN2", "ATRX", "MLH3", "NCAPD3", "RAD51", "MEI4", "CHEK1", "WAPL", "AURKB", "BUB1B", "RAD9B", "SYCP2", "SMC1A", "MIS12", "RNF212", "SHOC1", "MLH1", "CENPK", "CENPT")
692	GO_CONDENSED_NUCLEAR_CHROMOSOME_CENTROMERIC_REGION	0.468341	1	0.0526973	-0.319964	-1.01811	29	c("CCNB1", "AURKA", "CENPC", "SS18L1", "PMF1", "DSN1", "CENPO", "SGO2", "NUF2", "RAD21", "ATRX", "AURKB", "BUB1B", "SYCP2", "MIS12", "CENPK", "CENPT", "PELI1")
693	GO_CONDENSED_NUCLEAR_CHROMOSOME_KINETOCHORE	0.614595	1	0.0422468	-0.320627	-0.909394	17	c("CCNB1", "CENPC", "PMF1", "DSN1", "CENPO", "NUF2", "BUB1B", "MIS12", "CENPK", "CENPT", "PELI1")
694	GO_CONNECTIVE_TISSUE_DEVELOPMENT	0.898	1	0.0154514	-0.206113	-0.813545	201	c("WNT5A", "MGP", "GLG1", "THBS3", "SULF2", "THRA", "POC1A", "TGFBR1", "PRRX1", "ZNF219", "WNT2B", "LNPK", "SNAI2", "ATP7A", "PAXIP1", "TBL1XR1", "UMODL1", "SOX5", "CTNNB1", "LRP6", "SOX6", "HMGA2", "GPLD1", "CCN3", "KLF7", "HYAL2", "MATN3", "RFLNB", "CRIP1", "HYAL3", "TRPS1", "BMP8A", "SELENOM", "SH3PXD2B", "SORL1", "PPARGC1A", "BMP6", "SATB2", "BMP7", "PDGFD", "DGAT2", "SLC39A14", "CD44", "CTSK…
BMP1, "SULF1", "TIMP1", "HYAL1", "ATF2", "SMAD5", "PGRMC2", "FGF9", "MEX3C", "WNT5B")
695	GO_CONTRACTILE_FIBER	0.992993	1	0.00434551	-0.162088	-0.635939	176	c("PPP3CA", "AHNAK", "HABP4", "SYNC", "MYL9", "FBXO22", "ENO1", "MYZAP", "PGM5", "DST", "CRYAB", "LDB3", "CTNNB1", "SMN1", "KLHL41", "CALM1", "ABCC9", "PARVA", "FHOD3", "OBSL1", "TMOD1", "PPP3CB", "FRG1", "TWF1", "CDK5R1", "MYOT", "CFL2", "ALDOA", "TNNC1", "NPNT", "CACNA1D", "FHL2", "JPH1", "MYL12B", "TWF2", "FHL3", "FBXL22")
696	GO_COP9_SIGNALOSOME	0.918367	1	0.0188533	-0.202901	-0.673021	36	c("AMOTL1", "HSPA1L", "TMOD1", "LAT", "ATP5F1A", "DOCK7", "COPS8", "COPS9", "AMOT")
697	GO_COPII_COATED_ER_TO_GOLGI_TRANSPORT_VESICLE	0.000362823	0.0055985	0.498493	0.306121	1.75523	89	c("CD74", "HLA-DRB1", "HLA-F", "HLA-A", "HLA-B", "HLA-DRA", "HLA-C", "HLA-DPA1", "HLA-E", "HLA-DQA1", "B2M", "HLA-DRB5", "HLA-G", "HLA-H", "SREBF1", "STX17", "PITPNM3", "HLA-DQB1", "HLA-DPB1")
698	GO_COPII_COATED_VESICLE_BUDDING	0.494359	1	0.0473534	-0.272346	-0.998162	72	c("FOLR1", "CD59", "TMED2", "VAPA", "SEC24B", "VAPB", "PPP6C", "PPP6R3", "SAR1B", "CUL3", "COL7A1", "TRAPPC2L", "TMED10", "F8", "TBC1D20", "TRAPPC6A", "SAR1A", "CTSC", "SEC31B", "CNIH1", "TRAPPC5", "SEC13", "INSIG1", "SCAP", "SEC23A")
699	GO_COPII_COATED_VESICLE_CARGO_LOADING	0.25	0.893695	0.0875697	-0.427047	-1.18277	15	c("SEC24B", "TBC1D20", "SAR1A", "SEC31B", "SEC13", "INSIG1", "SCAP", "SEC23A")
700	GO_COPII_VESICLE_COAT	0.385514	1	0.0650878	-0.383691	-1.06269	15	c("SEC24B", "SAR1B", "SAR1A", "TMED7", "SEC31B", "SEC13", "SEC23A", "PDCD6", "SEC31A", "PEF1")
701	GO_COPI_COATED_VESICLE	0.0429989	0.300342	0.227987	-0.460847	-1.43874	27	c("TMED2", "CCDC115", "COPZ2", "TMED3", "DIPK2A", "COPB1", "BNIP1", "COPA", "KDELR3", "TMED10", "USE1", "KDELR1", "TMED7")
702	GO_COPI_COATED_VESICLE_MEMBRANE	0.100907	0.545077	0.146416	-0.472069	-1.34904	18	c("TMED2", "COPZ2", "TMED3", "DIPK2A", "COPB1", "COPA", "KDELR3", "KDELR1", "TMED7", "ARCN1", "COPB2", "COPE", "COPZ1", "KDELR2")
703	GO_COPPER_ION_BINDING	0.30167	0.960938	0.0716527	-0.324099	-1.1258	50	c("PAM", "PRNP", "ATP7A", "SNCA", "HEPHL1", "COMMD1", "ANG", "COX11", "SUMF1", "CUTC", "MT3", "ATOX1", "GPC1", "SNCG", "F8", "S100A5", "HEPH", "SCO1", "AOC2", "IL1A", "S100A12", "CCS")
704	GO_COPPER_ION_HOMEOSTASIS	0.576212	1	0.0457704	-0.32798	-0.920506	16	c("APP", "PRNP", "ATP7A", "COMMD1", "CUTC", "ATOX1")
705	GO_COPPER_ION_TRANSPORT	0.357143	1	0.0673624	-0.38268	-1.09359	18	c("MMGT1", "STEAP3", "ATP7A", "HEPHL1", "CUTC", "STEAP2", "ATOX1")
706	GO_CORECEPTOR_ACTIVITY	0.052148	0.345794	0.321776	0.305185	1.43734	37	c("CD80", "CCR5", "CD4", "CD86", "CD8A", "CXCR6", "CD8B", "NECTIN2", "ENG", "CD28")
707	GO_CORE_PROMOTER_SEQUENCE_SPECIFIC_DNA_BINDING	0.13934	0.660508	0.249247	0.252256	1.23555	44	c("STAT1", "DRAP1", "RELA", "SMARCA4", "BAZ2A", "MYC", "H3-3B", "MMP12", "TP53", "ZBTB17", "RUVBL2", "NR3C1", "RRN3")
708	GO_CORNIFICATION	0.829939	1	0.021796	-0.218692	-0.810397	81	c("DSG2", "DSC3", "PI3", "PERP", "CERS3", "DSP", "DSC2", "KLK12", "KRT5", "CELA2A", "CSTA", "SPINK5", "IVL", "KRT6C", "CDSN", "KAZN", "LIPN", "TMEM79", "FURIN")
709	GO_CORNIFIED_ENVELOPE	0.154584	0.696448	0.111011	-0.380996	-1.2724	37	c("DSG2", "DSC3", "PI3", "DSP", "DSC2", "CSTA", "IVL", "CNFN", "CDSN", "KAZN", "CST6", "TGM1", "SPRR2G", "DSG3", "RPTN", "SPRR2B", "SCEL", "PKP2")
710	GO_CORONARY_VASCULATURE_DEVELOPMENT	0.458333	1	0.0526973	-0.304581	-1.02359	40	c("HEY2", "TGFBR1", "SEC24B", "SNX17", "APELA", "PRICKLE1", "PTK7", "ARID2", "MESP1", "GPC3", "DYNC2H1", "LRP2")
711	GO_CORPUS_CALLOSUM_DEVELOPMENT	0.444444	1	0.0568864	-0.355736	-1.01659	18	c("RYK", "TSKU", "RTN4RL1", "PAFAH1B1", "NIN", "PTPRS", "HERC1")
712	GO_CORTICAL_ACTIN_CYTOSKELETON	0.948454	1	0.0135373	-0.188151	-0.690966	76	c("EEF1A1", "CDH2", "CAP2", "PPP1R9A", "MYZAP", "LANCL2", "RTKN", "DSTN", "MOBP", "HFE")
713	GO_CORTICAL_ACTIN_CYTOSKELETON_ORGANIZATION	0.759101	1	0.0292811	-0.246081	-0.823717	39	c("NCKAP1", "VIL1", "CAVIN3", "RHOQ", "RTKN", "KIF23")
714	GO_CORTICAL_CYTOSKELETON	0.280697	0.938624	0.203509	0.185912	1.08223	98	c("MISP", "UTRN", "SPTBN5", "LASP1", "ACTN4", "AKAP13", "PCLO", "CAPN2", "MLPH", "CORO1A", "NOS2", "ACTB", "SPTBN1", "EPB41L2", "SPTBN2", "SHROOM3", "RIMS2", "SLC2A1", "CTTN", "CFL1", "COTL1", "EZR", "MAPRE1", "FLOT1", "PRKCB", "KRT19", "SHROOM1")
715	GO_CORTICAL_CYTOSKELETON_ORGANIZATION	0.811983	1	0.0238623	-0.224685	-0.799776	59	c("NCKAP1", "VIL1", "CAVIN3", "RHOQ", "RAC3", "RHOBTB3", "RTKN", "KIF23")
716	GO_COSTAMERE	0.873016	1	0.0249901	-0.248589	-0.710399	18	c("AHNAK", "PGM5")
717	GO_COTRANSLATIONAL_PROTEIN_TARGETING_TO_MEMBRANE	3.67464e-23	1.67977e-20	1.24623	-0.681302	-2.56973	103	c("RPL4", "RPL3", "RPS3A", "RPL7", "RPS6", "RPL5", "RPL15", "RPLP0", "RPS4X", "RPS7", "RPL6", "RPL10A", "RPLP1", "RPS8", "RPL7A", "RPL13A", "RPL22", "RPL9", "RPL37", "RPL14", "RPL8", "SEC63", "RPS23", "RPL10", "RPS14", "RPS13", "RPL23", "RPS18", "RPS20", "RPL21", "RPL18", "RPS27A", "RPL29", "RPL13", "SSR1", "RPS15A", "RPSA", "RPL12", "RPL41", "RPS25", "RPS27", "RPL37A", "RPS24", "RPL11", "RPS21",…
RPL35A, "SEC62", "RPS3", "RPS5", "RPL39", "RPS16", "RPL31", "RPL27")
718	GO_COVALENT_CHROMATIN_MODIFICATION	1	1	0	-0.134042	-0.547172	443	c("RPS6KA5", "ING3", "VRK1", "JADE3", "UFL1", "PRKD1", "PPM1F", "CDK1", "TADA1", "MAPK8", "SNAI2", "KAT8", "ING5", "SDR16C5", "TET1", "CCNB1", "PRKCA", "ISL1", "USP7", "TAF10", "SFPQ", "PINK1", "ZNF711", "AURKA", "SNCA", "PRDM5", "PAXIP1", "DNMT3B", "MORF4L1", "KAT7", "TBL1XR1", "KDM3A", "NAP1L2", "PHF20L1", "KANSL2", "CTNNB1", "BMI1", "YEATS4", "SMYD3", "HDAC2", "BRCC3", "HMGA2", "WDR61", "MT3",…
719	GO_CRANIAL_NERVE_DEVELOPMENT	0.610932	1	0.0396787	-0.277641	-0.918567	35	c("SLITRK6", "ISL1", "HOXA1", "SLC25A46", "CTNNB1")
720	GO_CRANIAL_NERVE_MORPHOGENESIS	0.529412	1	0.176694	0.237108	0.944563	20	c("MAFB", "HOXB3", "HOXB2", "NRP2", "SIX1", "ADARB1", "SEMA3A", "KCNA2", "EGR2", "TBX1", "TFAP2A", "PLXNA4", "PLXNA3", "GLI3", "EPHB1", "SEMA3F")
721	GO_CRANIAL_SKELETAL_SYSTEM_DEVELOPMENT	0.581856	1	0.0406579	-0.270426	-0.949286	55	c("TP63", "FOXN3", "TGFBR1", "PRRX1", "HOXA1", "SMAD2", "CTNNB1", "SH3PXD2B", "NIPBL", "DLX2", "SLC39A1", "RIC1", "PDGFRA", "INSIG1", "FOXE1", "COLEC10", "MEGF8", "GNAS", "MSX2", "EIF4A3", "RAB23", "SLC39A3", "BMP4", "MED12", "SIX2", "TGFB2", "IRX5", "FOXC2", "TULP3", "INSIG2")
722	GO_CRISTAE_FORMATION	0.305466	0.966341	0.0723571	-0.33875	-1.12075	35	c("ATP5PB", "DMAC2L", "PINK1", "MICOS13", "MT-ATP6", "ADCK1", "ATP5ME", "TAZ", "ATP5F1A", "SAMM50", "ATP5MC2", "ATP5MF", "ATP5PF", "ATP5MC3", "ATP5F1B", "CHCHD10", "ATP5PO", "APOOL", "ATP5F1C", "ATP5F1E", "APOO", "AFG3L2", "MT-ATP8", "IMMT", "CHCHD3", "OMA1", "CHCHD6", "ATP5PD", "ATP5MG", "SPG7")
723	GO_CUL3_RING_UBIQUITIN_LIGASE_COMPLEX	0.737406	1	0.0307753	-0.250647	-0.829261	35	c("GLMN", "KLHL24", "KLHL41", "KLHL42", "CUL3", "KLHL9", "KLHL2", "GAN", "TNFAIP1", "SPOPL", "DEPDC5", "PDCD6", "KLHL22", "KLHL13")
724	GO_CUL4_RING_E3_UBIQUITIN_LIGASE_COMPLEX	0.861171	1	0.0232958	-0.222526	-0.717494	31	c("GLMN", "ERCC8", "DCAF13", "DDB1", "CUL4A", "COP1", "DCAF17", "DCAF16")
725	GO_CULLIN_FAMILY_PROTEIN_BINDING	0.213801	0.830893	0.0946646	-0.395054	-1.19865	24	c("KCTD9", "KLHL36", "DCUN1D1", "KLHL9", "DDB1", "DCUN1D4", "PRKN", "DCUN1D2", "ANAPC11", "SKP1", "BTBD1")
726	GO_CULLIN_RING_UBIQUITIN_LIGASE_COMPLEX	0.734203	1	0.0276589	-0.232182	-0.903368	155	c("FBXO33", "ANAPC15", "FBXO4", "GLMN", "ZYG11B", "ZSWIM5", "ANAPC10", "ERCC8", "COMMD1", "FBXO9", "KLHL24", "FBXL3", "FBXL4", "DCAF13", "KLHL41", "FBXO48", "AMN1", "KLHL42", "CUL3", "KLHL9", "CKS2", "DDB1", "ANAPC16", "FBXO38", "ELOB", "KLHL2", "CUL4A", "FBXO25", "COP1", "DCAF17", "CKS1B", "FBXO45", "GAN", "FBXO27", "FBXL22", "FBXL20", "TNFAIP1", "ASB4", "USP47", "CDC16", "DCAF16", "ANAPC11", "C…
CDC26, "FBXL17", "ANAPC4", "DEPDC5", "NCCRP1", "PDCD6", "DMAC2", "FBXL12", "KLHL22", "DET1", "FBXL8", "KLHL13", "ANAPC5", "SPSB3")
727	GO_CXCR_CHEMOKINE_RECEPTOR_BINDING	2.41553e-06	6.82132e-05	0.627257	0.74537	2.68842	15	c("CXCL11", "CXCL10", "CXCL9", "CXCL13", "CX3CL1", "YARS1", "CXCL12", "CXCL3")
728	GO_CYCLASE_ACTIVITY	0.7	1	0.151149	0.210504	0.813985	18	c("ADCY7", "DGLUCY", "ADCY2", "RTCA", "ADCY5", "GUCY1A1", "GUCY2C", "ADCY6", "ADCY4", "ADCY10", "TKFC", "ADCY9", "GUCY1B1", "GUCY1A2", "ADCY3", "BST1")
729	GO_CYCLIC_NUCLEOTIDE_BINDING	0.759825	1	0.0302042	-0.260795	-0.822847	28	c("PDE5A", "RAPGEF4", "CNBD2", "PRKG2", "PRKAR2A", "SLC19A1", "POPDC2", "CNGA1", "PRKAR1A", "CNGA4", "PDE10A", "FKBP1B", "HCN3", "PRKG1", "HCN4", "RAPGEF3", "PRKAR2B")
730	GO_CYCLIC_NUCLEOTIDE_BIOSYNTHETIC_PROCESS	0.937644	1	0.0220116	-0.224497	-0.630072	16	c("AMPD2", "NPR2", "GUCY2F", "ADCY3", "GUCY1A2", "NPPC", "GUCY1B1", "ADCY9")
731	GO_CYCLIC_NUCLEOTIDE_MEDIATED_SIGNALING	0.918511	1	0.0141642	-0.196676	-0.753824	124	c("EIF4EBP2", "ADGRG6", "GNAL", "PTGFR", "RAPGEF4", "CD36", "GNAQ", "PRKCA", "GPR161", "ADGRE3", "ADGRL2", "ADORA2B")
732	GO_CYCLIC_NUCLEOTIDE_METABOLIC_PROCESS	0.865655	1	0.0229406	-0.219702	-0.715853	33	c("PDE1A", "PDE5A", "AMPD2", "PDE8A", "NPR2", "PDE8B")
733	GO_CYCLIC_NUCLEOTIDE_PHOSPHODIESTERASE_ACTIVITY	0.84598	1	0.0266053	-0.249395	-0.732041	20	c("PDE1A", "PDE5A")
734	GO_CYCLIN_BINDING	0.66048	1	0.0369161	-0.28431	-0.89704	28	c("RACK1", "CDK1", "INCA1", "CUL3", "CRABP2", "HDAC3", "CDK14")
735	GO_CYCLIN_DEPENDENT_PROTEIN_KINASE_ACTIVITY	0.970232	1	0.0169177	-0.178413	-0.556997	27	c("CDK19", "CDK1", "CDK11A", "CDK14", "CDKL2")
736	GO_CYCLIN_DEPENDENT_PROTEIN_KINASE_HOLOENZYME_COMPLEX	0.424051	1	0.0557104	-0.306287	-1.03792	42	c("CCNY", "CCNI", "CDK1", "CCNB1", "CCNG2", "CCNH", "CCNA2", "CKS2", "CDK14", "CCNJL", "CKS1B", "CCNT1", "CCNG1", "MNAT1", "CCNE2", "CDK2", "CCNB3")
737	GO_CYCLIN_DEPENDENT_PROTEIN_SERINE_THREONINE_KINASE_REGULATOR_ACTIVITY	0.208641	0.819068	0.0919686	-0.348046	-1.19311	46	c("CCNY", "CCNI", "CCNB1", "INCA1", "CCNG2", "CCNH", "CCNA2", "CKS2", "HEXIM2", "CDK5R1", "CCNJL", "CKS1B", "CCNT1", "CCNG1", "MNAT1", "CCNE2", "CCNB3", "CDKN2C", "CCNQ", "CCNB2")
738	GO_CYSTEINE_TYPE_ENDOPEPTIDASE_ACTIVITY	0.890244	1	0.0172343	-0.201462	-0.750555	86	c("CASP6", "CTSF", "USP9X", "USP34", "CTSV", "SENP6", "USP7", "USP12", "UCHL1", "PIGK", "PIGS", "CASP9", "USP6", "SFRP1", "CTSK", "USP48", "USP24", "CTSB", "USP30", "USP47", "USP49", "ATG4A", "CTSC", "CAPNS2", "SENP2", "BLMH", "SENP7", "USP16", "ATG4C", "ESPL1", "RCE1")
739	GO_CYSTEINE_TYPE_ENDOPEPTIDASE_INHIBITOR_ACTIVITY	0.578891	1	0.0419082	-0.28029	-0.93685	38	c("LTF", "VIL1", "SERPINB13", "SNCA", "SPOCK1", "MT3", "CSTA", "BIRC6", "LEF1", "CST1")
740	GO_CYSTEINE_TYPE_ENDOPEPTIDASE_INHIBITOR_ACTIVITY_INVOLVED_IN_APOPTOTIC_PROCESS	0.84598	1	0.0266053	-0.248178	-0.728469	20	c("VIL1", "SNCA", "MT3", "LEF1")
741	GO_CYSTEINE_TYPE_ENDOPEPTIDASE_REGULATOR_ACTIVITY_INVOLVED_IN_APOPTOTIC_PROCESS	0.969083	1	0.0145143	-0.176148	-0.588279	37	c("RACK1", "VIL1", "SNCA", "MT3", "ST20", "LEF1", "BEX3", "ATP2A3")
742	GO_CYSTEINE_TYPE_PEPTIDASE_ACTIVITY	0.871098	1	0.0180906	-0.210406	-0.798643	110	c("CASP6", "CTSF", "USP9X", "USP34", "GGH", "CTSV", "SENP6", "USP7", "USP12", "UCHL1", "SENP8", "PIGK", "UFSP2", "PIGS", "SENP1", "CASP9", "USP6", "SCRN3", "SCRN2", "SFRP1", "CTSK", "USP48", "USP24", "CTSB", "OTUB2", "USP30", "USP47", "USP49", "ATG4A", "CTSC", "CAPNS2", "SENP2", "BLMH", "SENP7", "USP16", "ATG4C", "ESPL1")
743	GO_CYTOCHROME_COMPLEX	0.239083	0.876803	0.0862866	-0.36695	-1.17456	30	c("UQCRHL", "UQCRB", "COX6A1", "COX8A", "UQCRC2", "BCS1L", "COX6B1", "COX4I1", "COX15", "COX7B", "NDUFA4L2", "UQCRH", "COX7C", "NDUFA4", "UQCRFS1", "UQCRQ", "CYC1", "UQCRC1", "MT-CYB")
744	GO_CYTOCHROME_COMPLEX_ASSEMBLY	0.313641	0.981169	0.0711327	-0.337698	-1.12015	36	c("C12orf73", "OXA1L", "UQCRB", "FASTKD3", "SURF1", "TIMM21", "COX16", "COA8", "COX18", "COA1", "LYRM7", "BCS1L", "COX19", "COX15", "SMIM20")
745	GO_CYTOKINESIS	0.994985	1	0.00434551	-0.157041	-0.611001	152	c("RAB11A", "AHCTF1", "CHMP3", "AURKA", "FMN2", "SPAST", "RTKN", "KIF23", "SEPTIN10", "CALM1", "SEPTIN2", "CENPV", "CUL3", "KLHL9", "RASA1", "PIK3C3", "BIRC6", "TAS2R13", "KIF14", "MITD1", "KIF20A", "MAP10", "PDCD6IP", "BECN1", "SEPTIN8", "DCTN3", "RHOA", "CDC14B", "ROPN1B", "TRIM36", "CDC14A", "ECT2", "KIF20B", "CUL7", "ZFYVE19", "SON", "CDC6", "ESPL1", "KIF4A", "AURKB", "RAB11FIP4", "PIK3R4", "…
746	GO_CYTOKINETIC_PROCESS	0.940043	1	0.0170763	-0.191463	-0.640891	39	c("CHMP3", "SPAST", "RTKN", "KIF23", "MITD1", "KIF20A", "PDCD6IP", "RHOA", "ECT2", "KIF20B")
747	GO_CYTOKINE_ACTIVITY	1.08899e-06	3.4038e-05	0.643552	0.332534	1.99622	134	c("CXCL11", "TNFSF10", "CXCL10", "CCL8", "CCL5", "CXCL9", "CXCL13", "CCL2", "CSF3", "FASLG", "IL10", "IFNL3", "TNFSF13B", "GRN", "GDF15", "CX3CL1", "IFNL2", "SECTM1", "IL32", "IFNL1", "EBI3", "IFNG", "IL27", "CSF1", "CMTM3", "CXCL12", "LIF", "TNF", "CCL7", "EDN1", "IL1RN", "CCL4", "CXCL3", "XCL1")
748	GO_CYTOKINE_BINDING	0.00239131	0.0296442	0.431708	0.254937	1.44437	107	c("CD74", "GBP1", "CCR5", "CSF1R", "CD4", "IL31RA", "IL2RB", "A2M", "CXCR3", "CXCR6", "CX3CR1", "EBI3", "IL12RB2", "IL2RA", "ENG", "CCR1", "THBS1", "CCR7", "TMC8", "IL12RB1", "IL1RN")
749	GO_CYTOKINE_METABOLIC_PROCESS	2.00769e-05	0.000457454	0.57561	0.412326	2.12928	58	c("CD74", "CD80", "LILRB1", "IL10", "TLR3", "JAK2", "CD86", "CX3CR1", "IFNG", "CYBB", "CD28", "TNF", "THBS1", "SPN", "TICAM1", "CLEC7A", "BCL10", "HMOX1", "IL17A", "IL6")
750	GO_CYTOKINE_PRODUCTION_INVOLVED_IN_IMMUNE_RESPONSE	1.83873e-11	1.72417e-09	0.863415	0.468828	2.79211	95	c("BST2", "DDX58", "RSAD2", "CD74", "HLA-F", "HLA-A", "HLA-E", "B2M", "LILRB1", "IL10", "TLR3", "IL31RA", "TBX21", "HLA-G", "SASH3", "DLG1", "SCIMP", "CD96", "INAVA", "TNF", "FFAR2", "KARS1", "TICAM1", "FCER1G", "SLC7A5", "XCL1", "JAK3", "CD226", "BCL10", "HMOX1", "NR4A3")
751	GO_CYTOKINE_PRODUCTION_INVOLVED_IN_INFLAMMATORY_RESPONSE	0.000241368	0.00395822	0.518848	0.410927	2.08101	46	c("IDO1", "MYD88", "PLD4", "NLRC3", "GBP5", "CD6", "ADCY7", "CD96", "TNF", "MEFV", "NOS2", "KARS1", "TICAM1", "BAP1", "KPNA6", "CLEC7A", "ABCD1", "ZC3H12A", "IL17A", "IL6")
752	GO_CYTOKINE_RECEPTOR_ACTIVITY	0.00312868	0.0367897	0.431708	0.290661	1.66625	80	c("CD74", "CMKLR1", "CCR5", "CD4", "IL21R", "IL31RA", "IL2RB", "CXCR3", "CXCR6", "CX3CR1", "EBI3", "IL12RB2", "IL2RA", "CCR1", "CCR7", "IL12RB1", "IFNLR1", "IL15RA", "CXCR5")
753	GO_CYTOKINE_RECEPTOR_BINDING	4.37215e-12	4.38054e-10	0.887075	0.358135	2.46035	188	c("STAT1", "CXCL11", "TNFSF10", "CXCL10", "CCL8", "CCL5", "CXCL9", "CXCL13", "CCL2", "MYD88", "CSF3", "FASLG", "IL10", "CD2AP", "JAK2", "MADD", "TNFSF13B", "CX3CL1", "IFNL1", "EBI3", "IFNG", "TRAF4", "CFLAR", "IL27", "DAB2IP", "YARS1", "CSF1", "SH2B3", "CXCL12", "LIF", "SHC1", "ENG", "TNF", "CCL7", "IL12RB1", "IL1RN", "CCDC88A", "CCL4", "CXCL3", "XCL1")
754	GO_CYTOKINE_SECRETION	4.37147e-05	0.000932154	0.557332	0.330815	1.99335	97	c("DDX58", "IFIH1", "LGALS9", "BTN3A1", "HDAC9", "SAA1", "CSF1R", "LILRB1", "IL10", "HAVCR2", "CX3CL1", "BTN2A2", "SOCS1", "IFNG", "P2RX7", "TNF", "AIF1", "PPP1R11")
755	GO_CYTOLYSIS	0.00016631	0.0029045	0.518848	0.641797	2.39869	16	c("APOL1", "GZMB", "PRF1", "GZMA", "GZMH", "MICB", "KRT6A")
756	GO_CYTOPLASMIC_DYNEIN_COMPLEX	0.932417	1	0.0218679	-0.214653	-0.633518	21	c("DYNC1I1", "DYNC2H1", "DYNC1H1", "TOPORS", "DYNLRB2", "TPR", "DYNLT3", "DYNLRB1", "TCTEX1D2", "DYNC1LI2")
757	GO_CYTOPLASMIC_MICROTUBULE	0.995885	1	0.00842359	-0.138473	-0.507452	75	c("CYP2A6", "TPT1", "RAB3D", "SERP1", "REEP2", "MTUS2")
758	GO_CYTOPLASMIC_MICROTUBULE_ORGANIZATION	0.740702	1	0.0287155	-0.240677	-0.854257	57	c("RAB11A", "CHP1", "CRIPT", "HOOK1", "SPAST", "DST", "KATNA1", "TUBGCP5", "MAP10", "PAFAH1B1", "FIGNL1", "TUBGCP3", "DYNC1H1", "RHOA", "HOOK3")
759	GO_CYTOPLASMIC_PATTERN_RECOGNITION_RECEPTOR_SIGNALING_PATHWAY	2.06814e-09	1.14594e-07	0.774939	0.514943	2.81408	64	c("DDX60", "DHX58", "DDX58", "IFIH1", "IRF7", "UBB", "BIRC3", "TNFAIP3", "NOD1", "UBC", "INAVA", "RELA", "NPLOC4", "IRAK1", "NFKBIA", "PUM1")
760	GO_CYTOPLASMIC_PATTERN_RECOGNITION_RECEPTOR_SIGNALING_PATHWAY_IN_RESPONSE_TO_VIRUS	8.96596e-08	3.62304e-06	0.704976	0.641094	2.80233	29	c("DDX60", "DHX58", "DDX58", "IFIH1", "IRF7", "BIRC3", "NPLOC4", "PUM1")
761	GO_CYTOPLASMIC_REGION	1	1	0.0020413	-0.133029	-0.529134	231	c("GPSM2", "CANX", "OPA1", "SFPQ", "UCHL1", "MAPK1", "SPAST", "ENO1", "DST", "CTNNB1", "TMEM108", "SEPTIN2", "DNAH5", "MAP2", "PIK3C3", "AP3S1", "GRIK2", "ERC2", "AP3B1", "CENPF", "PAFAH1B1", "MAP2K4", "PRKAR2A", "DYNC2H1", "DYNC1H1", "MYL12B", "TTLL3", "ACTR10", "BBS1", "WLS", "AP3B2", "EPB41", "ZC3H14", "RIMS1", "TTC30B", "SAXO1", "ATG14", "PHLDB1", "ABHD13", "KIF5B", "PKD2", "DLG2", "AP3S2", "…
DNAL1, "DNAH3", "EFHC2", "CCDC39", "PRKAR1A", "HNRNPU", "AP3M1", "KIF5A", "WDR78", "ARL8B", "TRAK2", "GLI2", "PHLDB2", "BLOC1S1", "TCTEX1D2", "TRIM46", "GABARAPL1", "KIF1B", "ACTR1A", "ATG7", "CFAP221", "SEPTIN7", "UNC13C", "WDPCP", "CLASP2", "RPGRIP1", "SAPCD2", "HSPB1", "CDKL5", "IFT172", "SPAG6", "FBXW11", "DNAH2", "WDR35", "KLHL17", "AKAP14", "BBS7", "BLOC1S6", "ARL13B", "LRRK2", "DNAH1", "LC…
AK8, "PRKCZ", "CFAP54", "SNAPIN", "CFAP46", "BLOC1S3", "KIF1A", "KIFAP3", "SPG7", "BLOC1S4", "CTBP1", "DNAH11", "EFHC1")
762	GO_CYTOPLASMIC_SEQUESTERING_OF_PROTEIN	0.52459	1	0.175204	0.225739	0.950829	23	c("TMSB4X", "IL10", "NFKBIA", "NFKBIE", "KEAP1", "NFKBIB")
763	GO_CYTOPLASMIC_SEQUESTERING_OF_TRANSCRIPTION_FACTOR	0.198529	0.803566	0.276501	0.329506	1.23151	16	c("TMSB4X", "IL10", "NFKBIA", "NFKBIE", "KEAP1", "NFKBIB")
764	GO_CYTOPLASMIC_SIDE_OF_MEMBRANE	0.988978	1	0.00543352	-0.166976	-0.653984	169	c("EEF1A1", "GNAL", "PPP3CA", "GNRH1", "CAV2", "EPM2AIP1", "CACNB4", "SYAP1", "AJAP1", "GNAQ", "SPPL2A", "ALOX15", "CHMP4BP1", "MYZAP", "TRAF6", "PGM5")
765	GO_CYTOPLASMIC_STRESS_GRANULE	0.229511	0.862299	0.249247	0.216944	1.17179	66	c("MOV10", "ATXN2L", "FMR1", "EIF4G1", "KPNB1", "UBAP2L", "TRIM25", "STAU1", "LARP1", "PRRC2C", "MBNL1", "PUM1", "EIF2S1", "OGFOD1")
766	GO_CYTOPLASMIC_TRANSLATION	4.71622e-08	2.04109e-06	0.719513	-0.512458	-1.92658	100	c("RPL15", "RPLP0", "EEF2", "EIF4B", "RPL6", "RPL10A", "RPLP1", "RPL13A", "RPLP0P6", "RPL22", "RPL9", "EIF3L", "RPL8", "RPS23", "TMA7", "RPL18", "RPL22L1", "RPL29", "RPSA", "EIF3H", "RPL41", "EIF2S3", "EIF3F", "RPL11", "RPS21", "EIF2D", "RPL26", "RPL24", "EIF3K", "RPL36A", "RPL18A", "RPL35A", "EIF5", "EIF3E", "DPH6", "RPL39", "RPL31", "EIF2S3B", "RPL26L1", "RWDD1", "DPH5", "DHX9")
767	GO_CYTOPLASMIC_TRANSLATIONAL_INITIATION	0.0600214	0.382735	0.188204	-0.417667	-1.38184	35	c("EIF4B", "RPL13A", "EIF3L", "EIF3H", "EIF2S3", "EIF3F", "EIF2D", "EIF3K", "EIF5", "EIF3E", "EIF2S3B")
768	GO_CYTOSKELETAL_ANCHOR_ACTIVITY	0.60252	1	0.0433637	-0.315499	-0.931152	21	c("BICD2", "GAS2", "NCK2", "OBSL1", "GAS2L1", "BICD1", "ANK3", "GAS2L3")
769	GO_CYTOSKELETON_DEPENDENT_CYTOKINESIS	0.99797	1	0.00617356	-0.121542	-0.454437	93	c("CHMP3", "FMN2", "SPAST", "RTKN", "KIF23", "SEPTIN10", "SEPTIN2", "RASA1", "MITD1", "KIF20A", "PDCD6IP", "SEPTIN8", "DCTN3", "RHOA", "ROPN1B", "TRIM36", "ECT2", "KIF20B", "CUL7", "SON", "ESPL1", "KIF4A", "AURKB", "STMN1", "UNC119", "ANK3", "EFHC2", "VPS4B", "ACTR2", "BBS4", "CHMP2A")
770	GO_CYTOSKELETON_DEPENDENT_INTRACELLULAR_TRANSPORT	1	1	0.0020413	-0.128606	-0.505597	190	c("APP", "MAP1B", "UXT", "LAMP1", "BICD2", "OPA1", "SFPQ", "MREG", "UCHL1", "HOOK1", "SPAST", "DST", "KIF23", "TMEM108", "MAP2", "AP3S1", "AP3B1", "MYO1A", "DYNC1I1", "PAFAH1B1", "IFT88", "SSX2IP", "DYNC2H1", "DYNC1H1", "TANC2", "MYO1B", "ACTR10", "APBA1", "AP3B2", "HOOK3", "FEZ1", "DYNLRB2", "LRPPRC", "TTC30B", "SUN2", "KIF5B", "TUB", "CEP131", "MYO6", "DLG2", "HSPB11", "KLC3", "AP3S2", "IFT20",…
HNRNPU, "STK11", "BORCS5", "AP3M1", "KIF5A", "MAP6", "ARL8B", "TRAK2", "IFT22", "IFT80", "BLOC1S1", "TCTEX1D2", "IFT27", "TRIM46", "TUBA1A")
771	GO_CYTOSOLIC_CALCIUM_ION_TRANSPORT	5.81008e-05	0.00119704	0.557332	0.294152	1.76988	131	c("CXCL11", "PML", "CXCL10", "CXCL9", "CCR5", "CALM3", "CD4", "FASLG", "LCK", "CX3CL1", "CCN2", "SLC8A2", "P2RX7", "FYN", "GRIN2D", "SLC8A1", "LETM1", "CCR7", "BCL2", "CORO1A", "TRPM2", "BAK1", "MCU", "SLC24A1", "MYO5A", "PTK2B", "DIAPH1", "ITPR3", "XCL1", "ATP2B3", "MCOLN2", "LYN", "ABL1", "P2RX5", "RGS9", "PDE4D", "CCL3")
772	GO_CYTOSOLIC_LARGE_RIBOSOMAL_SUBUNIT	1.41211e-17	3.12976e-15	1.07687	-0.748747	-2.64484	56	c("RPL4", "RPL3", "RPL7", "RPL5", "RPL15", "RPLP0", "RPL6", "RPL10A", "RPLP1", "RPL7A", "RPL13A", "RPLP0P6", "RPL22", "RPL9", "RPL37", "RPL14", "RPL8", "RPL10", "RPL23", "RPL21", "RPL18", "RPL29", "RPL13", "RPL12", "RPL41", "RPL37A", "RPL11", "RPLP2", "RPL26", "RPL27A", "RPL23A", "RPL24", "RPL36A", "RPL34", "RPL18A", "RPL35A")
773	GO_CYTOSOLIC_RIBOSOME	1.53143e-21	6.2227e-19	1.20398	-0.66477	-2.51211	106	c("RPL4", "RPL3", "RPS3A", "RPL7", "RPS6", "RPL5", "RPL15", "RPLP0", "RACK1", "RPS4X", "RPS7", "RPL6", "RPL10A", "RPLP1", "RPS8", "RPL7A", "RPL13A", "RPLP0P6", "RPL22", "RPL9", "RPL37", "RPL14", "RPL8", "RPS23", "RPL10", "RPS14", "RPS13", "RPL23", "RPS18", "RPS20", "RPL21", "RPL18", "RPS27A", "RPL29", "RPL13", "RPS15A", "RPSA", "RPL12", "RPL41", "RPS25", "RPS27", "RPL37A", "RPS24", "RPL11", "EIF2…
RPL18A, "RPL35A", "RPS3", "RPS5", "RPL39", "RPS16", "RPL31", "RPL27")
774	GO_CYTOSOLIC_SMALL_RIBOSOMAL_SUBUNIT	1.92988e-08	9.04816e-07	0.733762	-0.631438	-2.15528	45	c("RPS3A", "RPS6", "RACK1", "RPS4X", "RPS7", "RPS8", "RPS23", "RPS14", "RPS13", "RPS18", "RPS20", "RPS27A", "RPS15A", "RPSA", "RPS25", "RPS27", "RPS24", "EIF2A", "RPS21", "EIF2D", "RPS11", "RPS12", "RPS3", "RPS5", "RPS16")
775	GO_CYTOSOLIC_TRANSPORT	0.90672	1	0.0149447	-0.20175	-0.786237	157	c("SORT1", "CLTC", "VPS13A", "LAMP1", "CHMP3", "VPS35", "MAPK1", "HOOK1", "AKTIP", "WIPI1", "RHOBTB3", "SNX16", "VPS26A", "TBC1D10A", "MAP2", "SLC66A2", "PIK3C3", "CLN5", "SORL1", "PRKN", "TBC1D23", "SRSF10", "AP1G1", "EMP2", "BECN1", "WDR91", "MAP2K1", "TANC2", "DENND10", "VPS51", "STX6", "VPS13C", "HOOK3", "RIC1", "WASHC1", "EEA1", "RAB6B", "WASH6P", "KIF5B", "DENND2A", "VPS54", "TMEM87B", "PHE…
ACTR2, "SNX5", "TBC1D5", "VAMP3", "RILP", "KIF5A", "SNX12", "TMEM87A", "SNX3", "TRIM46", "ARL1", "KIF1B", "AP4M1", "PTPN23")
776	GO_C_ACYLTRANSFERASE_ACTIVITY	0.0207852	0.174139	0.341793	-0.550878	-1.54609	16	c("SPTLC1", "HADHA", "ACAT2", "SCP2", "SPTSSB", "SPTSSA", "HADHB")
777	GO_C_C_CHEMOKINE_BINDING	0.00123477	0.0166934	0.45506	0.542489	2.0579	17	c("CCR5", "CXCR3", "CXCR6", "CX3CR1", "CCR1", "CCR7", "CXCR5", "CCRL2", "CXCR1")
778	GO_DAMAGED_DNA_BINDING	0.421215	1	0.0549074	-0.289137	-1.0428	65	c("TP63", "XRCC5", "RAD1", "OGG1", "RPS3", "APTX", "HMGB1", "BLM", "RBBP8", "DDB1", "AP002495.1", "POLQ", "WRN", "POT1", "NEIL2", "MSH6", "REV1", "XPC", "CUL4B", "ERCC1", "UNG", "MPG", "CRY2", "ERCC2", "KDM4D", "NEIL3", "APEX1", "RPA1", "MUTYH", "PCNA", "XPA", "FANCG", "FEN1")
779	GO_DEACETYLASE_ACTIVITY	0.980769	1	0.0137184	-0.173184	-0.582009	40	c("MACROD2", "HDAC2", "OARD1", "NDST2", "BRMS1L", "HDAC3", "AADAC", "ATXN3", "HDAC11", "HDAC10", "SUDS3")
780	GO_DEAMINASE_ACTIVITY	0.000885653	0.0125051	0.477271	0.450767	1.97977	27	c("ADAR", "APOBEC3G", "APOBEC3F", "ADA", "APOBEC3A", "APOBEC3D", "APOBEC3C", "ADA2", "GNPDA1")
781	GO_DEATH_RECEPTOR_BINDING	0.0225002	0.184906	0.352488	0.436746	1.68882	18	c("MYD88", "FASLG", "MADD", "CFLAR", "DAB2IP", "CASP3", "CASP8")
782	GO_DECIDUALIZATION	0.0664376	0.41285	0.184706	-0.468605	-1.38302	21	c("CTSV", "MAPK1", "GJB2", "CYP27B1", "GJA1", "CTSB", "ASH1L", "VDR", "STC1", "GHRL")
783	GO_DEFENSE_RESPONSE_TO_BACTERIUM	5.25152e-08	2.25605e-06	0.719513	0.318435	2.1337	182	c("ISG15", "GBP4", "HLA-A", "H2BC21", "OPTN", "HLA-E", "CXCL13", "CD4", "IRF8", "MYD88", "IL10", "HAVCR2", "TLR3", "GSDMB", "RNASE6", "GRN", "H2BC4", "SERPINE1", "TRBC2", "GNLY", "MPEG1", "NOD1", "TRBC1", "P2RX7", "SLAMF8", "GBP2", "H2BC11", "SHC1", "TNF", "H2BC6", "LCN2", "NOS2", "SPN", "H2BC12", "STAB1", "PPP1R11", "EPHA2", "TRDC", "FCER1G", "KRT6A", "H2BC8", "MAPKBP1")
784	GO_DEFENSE_RESPONSE_TO_FUNGUS	0.660959	1	0.0389556	-0.298421	-0.891573	22	c("LTF", "IL36RN", "JAGN1", "GAPDH", "NLRP10", "SPON2", "S100A12", "ARG1")
785	GO_DEFENSE_RESPONSE_TO_GRAM_NEGATIVE_BACTERIUM	0.339623	1	0.341793	0.218648	1.11202	45	c("OPTN", "CD4", "RNASE6", "SERPINE1", "MPEG1", "H2BC11", "NOS2", "H2BC12", "GSDMD")
786	GO_DEFENSE_RESPONSE_TO_GRAM_POSITIVE_BACTERIUM	3.28636e-06	9.03626e-05	0.627257	0.433072	2.31466	62	c("GBP4", "HLA-A", "H2BC21", "HLA-E", "MYD88", "HAVCR2", "RNASE6", "H2BC4", "MPEG1", "NOD1", "P2RX7", "GBP2", "H2BC11", "TNF", "H2BC6", "H2BC12", "PPP1R11", "EPHA2", "KRT6A", "H2BC8", "GSDMD")
787	GO_DEFENSE_RESPONSE_TO_VIRUS	1.47005e-65	5.37597e-62	2.11493	0.684679	4.77536	224	c("IFI27", "OAS2", "DDX60", "IFI44L", "OAS3", "MX1", "PARP9", "OAS1", "DTX3L", "EIF2AK2", "TRIM22", "STAT1", "IFITM3", "IFITM1", "STAT2", "BST2", "IFI6", "ADAR", "DHX58", "DDX58", "IFIH1", "IFIT1", "OASL", "SHFL", "ISG15", "IFIT3", "RSAD2", "IFIT5", "HERC5", "PML", "RTP4", "NLRC5", "MX2", "CXCL10", "NT5C3A", "IFIT2", "ZBP1", "GBP1", "GBP3", "IFI16", "MOV10", "PLSCR1", "ISG20", "TRIM38", "TRIM5", …
TLR3, "IFNL3", "RNASE6", "IRF5", "BIRC3", "IFNL2", "TLR7", "IFNL1", "IRF9", "TNFAIP3", "IFNG", "ILRUN", "BCL2L1", "ACOD1", "MICB", "IL2RA", "IL27", "MLKL", "IFITM2", "IRF1", "RELA", "FGL2", "BCL2", "PMAIP1", "NPLOC4", "IL12RB1", "APOBEC3A", "TRIM44", "RNASE2", "APOBEC3D", "APOBEC3C", "IFNLR1", "CGAS", "AIM2", "PUM1")
788	GO_DEFINITIVE_HEMOPOIESIS	0.227941	0.859479	0.257206	0.324739	1.2137	16	c("ADAR", "HOXB3")
789	GO_DELAYED_RECTIFIER_POTASSIUM_CHANNEL_ACTIVITY	0.879775	1	0.0240742	-0.238906	-0.696611	19	c("KCNC4", "KCNS1", "KCNS3", "KCNG3", "KCNQ5", "KCNE1B", "KCNQ1", "KCNQ4", "KCNA1", "KCNH2")
790	GO_DEMETHYLASE_ACTIVITY	0.971831	1	0.168238	0.151029	0.708932	36	c("KDM2A", "KDM5D", "UTY", "KDM4C")
791	GO_DEMETHYLATION	0.42453	1	0.203509	0.203747	1.11101	61	c("APOBEC3G", "KDM2A", "APOBEC3F", "KDM5D", "UTY", "KDM4C", "OTUD4", "APOBEC3A", "APOBEC3D", "APOBEC3C", "TOX")
792	GO_DENDRITE_CYTOPLASM	0.759825	1	0.0302042	-0.255723	-0.818535	30	c("CANX", "SFPQ", "MAPK1", "MAP2", "GRIK2", "MAP2K4", "WLS", "ZC3H14", "ABHD13", "KIF5B", "WASF1", "HNRNPU", "KIF5A", "TRAK2", "GABARAPL1")
793	GO_DENDRITE_DEVELOPMENT	0.989	1	0.00502537	-0.170321	-0.673772	211	c("BCL11A", "ADAM10", "PPP3CA", "NR2E1", "DCLK1", "APP", "MAP1B", "ZDHHC15", "GSK3B", "SDC2", "RTN4IP1", "CAPRIN2", "OPA1", "CAMK1D", "PPP1R9A", "SLC25A46", "NCK2", "ZNF365", "HDAC2", "KLF7", "NTN5", "MAP2", "UBE3A", "SS18L1", "OBSL1", "ITGB1", "KIDINS220", "IQGAP1", "HPRT1", "CDK5R1", "BMP7", "LRP4", "STRN", "PAFAH1B1", "EEF2K", "NEDD4", "GSK3A", "LRP8", "TANC2", "RAP2A", "PTPRS", "RHOA", "CYFIP…
794	GO_DENDRITE_EXTENSION	0.614191	1	0.0409884	-0.299125	-0.92556	26	c("BCL11A", "TMEM108", "PRKN", "CYFIP1", "SLC9A6", "CPNE9", "RIMS1", "WASF1", "STK11", "PLAA", "CYFIP2", "SYT2", "CXCR4")
795	GO_DENDRITE_MEMBRANE	0.262314	0.909703	0.0838361	-0.394133	-1.16323	21	c("ATP6AP2", "KCNC4", "ATP2B1", "SHISA6", "MPP2", "PALM", "INSR", "WLS", "SGCE")
796	GO_DENDRITE_MORPHOGENESIS	0.877264	1	0.017548	-0.206792	-0.792598	124	c("ADAM10", "PPP3CA", "NR2E1", "DCLK1", "ZDHHC15", "GSK3B", "SDC2", "CAPRIN2", "OPA1", "PPP1R9A", "ZNF365", "KLF7", "MAP2", "UBE3A", "SS18L1", "OBSL1", "ITGB1", "KIDINS220", "HPRT1", "CDK5R1", "LRP4", "PAFAH1B1", "EEF2K", "NEDD4", "LRP8", "TANC2")
797	GO_DENDRITIC_CELL_CHEMOTAXIS	7.18305e-06	0.000184284	0.610527	0.651136	2.67582	21	c("LGALS9", "CCL5", "CCR5", "CALR", "SLAMF8", "GPR183", "CCR1", "CCR7", "TRPM2")
798	GO_DENDRITIC_CELL_DIFFERENTIATION	6.82662e-07	2.18991e-05	0.659444	0.573879	2.69379	36	c("LGALS9", "BATF2", "HLA-B", "LILRB1", "AXL", "CAMK4", "HLA-G", "TMEM176A", "IRF4", "TMEM176B", "AZI2", "CCR7", "BATF", "TRPM2", "SPI1", "LYN", "BLK")
799	GO_DENDRITIC_CELL_MIGRATION	2.15927e-06	6.16911e-05	0.627257	0.620967	2.67528	26	c("LGALS9", "CCL5", "CCR5", "CALR", "EPS8", "SLAMF8", "GPR183", "CCR1", "CCR7", "TRPM2", "DOCK8")
800	GO_DENDRITIC_SHAFT	0.724891	1	0.0325058	-0.263822	-0.84446	30	c("APP", "SLC1A1", "CRIPT")
801	GO_DENDRITIC_SPINE_DEVELOPMENT	0.998985	1	0.00599657	-0.124797	-0.466957	91	c("ADAM10", "ZDHHC15", "CAPRIN2", "OPA1", "PPP1R9A", "NCK2", "ZNF365", "HDAC2", "UBE3A", "CDK5R1", "PAFAH1B1", "EEF2K", "LRP8", "TANC2", "PTPRS", "SLC9A6", "ITPKA", "ACSL4", "NGEF", "DNM3", "EPHB3", "SDK1", "ACTR2", "FOXO6", "FSTL4", "ARMCX5-GPRASP2", "CDK5", "CDKL5", "ARID1B", "CDC42", "EPHB2", "LLPH", "PSEN1", "LPAR1", "WASL", "LRRK2", "EFNA1", "ARF4", "DBN1", "TIAM1", "SHANK3", "DHX36", "CAMK2…
802	GO_DENDRITIC_SPINE_MAINTENANCE	0.588369	1	0.0442407	-0.325348	-0.922784	17	c("IGF1R", "PRNP", "VPS35")
803	GO_DENDRITIC_SPINE_MORPHOGENESIS	0.823222	1	0.0237916	-0.227167	-0.793655	54	c("ADAM10", "ZDHHC15", "CAPRIN2", "OPA1", "PPP1R9A", "ZNF365", "UBE3A", "CDK5R1", "PAFAH1B1", "EEF2K", "LRP8", "TANC2")
804	GO_DENDRITIC_TREE	1	1	0	-0.167341	-0.684812	484	c("RPS6", "SORT1", "RACK1", "TP63", "CTTNBP2", "ADAM10", "PPP3CA", "GNRH1", "NSG1", "P2RY1", "APP", "RBM3", "SYAP1", "MAP1B", "SLC1A1", "SACS", "GSK3B", "NTRK2", "GCHFR", "TENM2", "CANX", "SLC1A4", "AMIGO1", "LAMP1", "MAPK8", "CRIPT", "NDFIP1", "PRNP", "NECTIN3", "ELOVL5", "NTF3", "OPA1", "SFPQ", "MAPK1", "NECTIN1", "NGFR", "PPP1R9A", "URI1", "FZD4", "SLC4A8", "AQP11", "CRYAB", "TMEM108", "DICER1…
PSD, "NLGN4X", "GLRX2", "NGDN", "AMFR", "ITGB1", "ADGRB1", "DRD4", "FZD5", "ABHD17B", "ERO1A", "KCND3", "PRRT2", "GRIK2", "CDK5R1", "PPARGC1A", "LRP4", "STRN", "MAGI2", "NFASC", "GLRB", "GNB3", "PRKCG", "LAMA2", "BACE1", "EEF2K", "MAP2K4", "MPP2", "TMEM185A", "NEDD4", "TXN2", "GSK3A", "LRP8", "SLC38A2", "TANC2", "KIRREL1", "MAGEE1", "NIN", "PLCB4", "BMPR1B", "LRP2", "C9orf72", "ZWINT", "PRR7", "K…
PRKAA2, "ITPKA", "ZC3H14", "BAG2", "NF1", "NECAB2", "CYP46A1", "HRH4", "RBM8A", "ADORA2A", "ABHD13", "KIF5B", "WDR47")
805	GO_DENSE_CORE_GRANULE	0.946408	1	0.0207088	-0.213405	-0.605279	17	VPS13A
806	GO_DEOXYRIBONUCLEASE_ACTIVITY	0.889237	1	0.0191547	-0.20976	-0.730716	52	c("RAD1", "ZRANB3", "TATDN1", "ZGRF1", "RPS3", "DICER1", "APLF", "DNA2", "APTX", "RBBP8")
807	GO_DEOXYRIBONUCLEOSIDE_TRIPHOSPHATE_METABOLIC_PROCESS	0.0365333	0.266405	0.321776	0.39826	1.51078	17	c("CMPK2", "SAMHD1", "ADA")
808	GO_DEOXYRIBONUCLEOTIDE_METABOLIC_PROCESS	0.349398	1	0.266351	0.234488	1.06357	32	c("CMPK2", "SAMHD1", "ADA")
809	GO_DEOXYRIBOSE_PHOSPHATE_CATABOLIC_PROCESS	0.644944	1	0.0393562	-0.306247	-0.892966	19	c("DUT", "OGG1", "NUDT15", "PGM2", "NT5C", "NEIL2")
810	GO_DEPHOSPHORYLATION	0.981019	1	0.00634596	-0.195547	-0.796943	428	c("ATP1A1", "PTPRG", "PPP3CA", "LRRC40", "CSRNP3", "PPP1R3E", "PHOSPHO1", "HACD2", "PPA2", "FAM122A", "FIG4", "NT5DC2", "PPP2R3A", "PXYLP1", "CTDSPL", "CHP1", "GSK3B", "NT5C3B", "PPM1F", "PTPRZ1", "CAMTA1", "PPP1CB", "PTP4A3", "FRA10AC1", "CDCA2", "PTPRQ", "G6PC3", "PINK1", "HDDC2", "PPM1L", "PON3", "CDC25A", "LRRC2", "PLPP1", "URI1", "PPM1D", "SLC39A10", "KNL1", "IMPA2", "ACP3", "MTMR10", "PPP4R…
PUDP, "PFKFB2", "UBLCP1", "CCDC8", "PTPN4", "TIMM50", "SDHAF2", "PPP3CB", "PPP1R42", "SYNJ1", "IQGAP1", "PPM1A", "PTPN14", "BPNT1", "NTPCR", "PPM1N", "FBP1", "PLPP3", "TNS2", "NT5C", "PPP3R1", "PLPP6", "MINPP1", "MAGI2", "NANP", "BOD1", "PTPMT1", "DUSP28", "PTPRF", "MTMR7", "SH3RF2", "SACM1L", "CHP2", "PIP4P2", "UBASH3B", "NPNT", "THNSL2", "CDC25C", "CTDSP2", "PHLPP1", "ZCCHC9", "DUSP11", "B3GAT3…
811	GO_DESMOSOME	0.053653	0.353211	0.206588	-0.472318	-1.41111	22	c("DSG2", "DSC3", "PERP", "DSP", "KLHL24", "DSC2", "CDSN", "KAZN")
812	GO_DETECTION_OF_ABIOTIC_STIMULUS	0.359676	1	0.0615707	-0.285384	-1.06811	92	c("PIEZO2", "CHRNA9", "PKD1L3", "TRPM3", "GUCA1B", "GNAQ", "RRH", "ELOVL4", "NGFR", "CALM1", "GPR52", "GRIK2", "NMT2", "BACE1", "ASIC3", "REEP6", "MKKS", "GUCY2F", "KIT", "METAP2", "CACNA1F", "OPN3", "METAP1", "WDR47", "PKD2", "TMEM120A", "NTRK1", "PDE6A", "ADGRV1", "CNGA1", "GNAT1", "CDS1", "UNC119", "GRK7", "ABCA4", "CHRNA10")
813	GO_DETECTION_OF_BIOTIC_STIMULUS	0.00558927	0.0602061	0.407018	0.379518	1.72139	32	c("HLA-DRB1", "HLA-A", "HLA-B", "FAP", "C4B", "NOD1", "CLEC7A", "CRTAM", "NAIP", "CD1D", "LY96", "NOD2")
814	GO_DETECTION_OF_CHEMICAL_STIMULUS_INVOLVED_IN_SENSORY_PERCEPTION_OF_TASTE	0.209622	0.81988	0.096563	-0.412736	-1.21814	21	c("PKD1L3", "TAS2R20", "TAS2R46", "TAS2R4", "PIGR", "TAS2R13", "TAS2R31", "PIP", "CST1", "TAS2R30", "RTP2", "TAS2R14")
815	GO_DETECTION_OF_EXTERNAL_BIOTIC_STIMULUS	0.00694883	0.0723985	0.407018	0.471667	1.92301	22	c("HLA-DRB1", "HLA-A", "HLA-B", "C4B", "NOD1", "CLEC7A", "NAIP", "CD1D", "LY96", "NOD2")
816	GO_DETECTION_OF_LIGHT_STIMULUS	0.293375	0.95273	0.0734381	-0.328285	-1.12976	47	c("GUCA1B", "GNAQ", "RRH", "ELOVL4", "CALM1", "GPR52", "NMT2", "REEP6", "GUCY2F", "METAP2", "CACNA1F", "OPN3", "METAP1", "PDE6A", "CNGA1", "GNAT1", "CDS1", "UNC119", "GRK7", "ABCA4")
817	GO_DETECTION_OF_MECHANICAL_STIMULUS	0.787813	1	0.0282219	-0.245658	-0.795613	32	c("PIEZO2", "CHRNA9", "PKD1L3", "BACE1", "ASIC3", "MKKS", "KIT", "PKD2", "TMEM120A", "NTRK1", "ADGRV1", "CHRNA10")
818	GO_DETECTION_OF_MECHANICAL_STIMULUS_INVOLVED_IN_SENSORY_PERCEPTION	0.804795	1	0.0295645	-0.262234	-0.78346	22	c("PIEZO2", "CHRNA9", "BACE1", "ASIC3", "MKKS", "KIT", "TMEM120A", "NTRK1", "ADGRV1", "CHRNA10")
819	GO_DETECTION_OF_OTHER_ORGANISM	0.0122183	0.113696	0.38073	0.46389	1.79379	18	c("HLA-DRB1", "HLA-A", "HLA-B", "NOD1", "CLEC7A", "NAIP", "CD1D", "NOD2")
820	GO_DETECTION_OF_STIMULUS	0.908	1	0.0146011	-0.202743	-0.800241	201	c("DMBT1", "PIEZO2", "TSPO", "RPS27A", "CHRNA9", "PKD1L3", "TRPM3", "GUCA1B", "KCNMB4", "GNAQ", "RRH", "ELOVL4", "NGFR", "PGLYRP3", "PGLYRP1", "RPS3", "CALM1", "CDHR2", "HMGA2", "SMO", "TAS2R20", "RFC3", "TAS2R46", "TAS2R4", "GPR52", "PIGR", "DDB1", "TAS2R13", "TAS2R31", "GRIK2", "PIP", "UBA52", "NMT2", "CST1", "TAS2R30", "BACE1", "CUL4A", "RTP2", "RFC4", "TAS2R14", "ASIC3", "REEP6", "DACH1", "MK…
WDR47, "PKD2", "RFC5", "TMEM120A", "NTRK1", "KCNMB2", "CFAP410", "PDE6A", "TAS2R3", "MRPS9", "ADGRV1", "CNGA1", "GNAT1", "CDS1", "UNC119", "CUL4B", "GRK7", "ABCA4", "KCNIP2", "SCARB1", "NEK1", "CHRNA10", "RYR2", "TAS1R3", "TLR6")
821	GO_DETECTION_OF_STIMULUS_INVOLVED_IN_SENSORY_PERCEPTION	0.621399	1	0.0369933	-0.254101	-0.93062	74	c("PIEZO2", "CHRNA9", "PKD1L3", "TAS2R20", "TAS2R46", "TAS2R4", "PIGR", "TAS2R13", "TAS2R31", "GRIK2", "PIP", "CST1", "TAS2R30", "BACE1", "RTP2", "TAS2R14", "ASIC3", "REEP6", "MKKS", "GUCY2F", "KIT", "OR2A7", "OR6A2", "CACNA1F", "LPO", "WDR47", "TMEM120A", "NTRK1", "TAS2R3", "ADGRV1", "GNAT1")
822	GO_DETECTION_OF_STIMULUS_INVOLVED_IN_SENSORY_PERCEPTION_OF_PAIN	0.691667	1	0.152145	0.211428	0.817557	18	c("FYN", "CXCL12", "MMP24", "NTSR1", "ARRB2", "EPHB1", "NR2F6", "ITGA2", "CACNB3", "ANO1", "LXN", "TRPV1", "KCNA1", "CXCR4", "NTRK1", "TMEM120A", "ASIC3", "BACE1")
823	GO_DETECTION_OF_TEMPERATURE_STIMULUS	0.720639	1	0.0348652	-0.29702	-0.842438	17	c("TRPM3", "NGFR", "GRIK2", "ASIC3", "WDR47", "NTRK1")
824	GO_DETECTION_OF_VISIBLE_LIGHT	0.128998	0.631097	0.123257	-0.385343	-1.28798	38	c("GUCA1B", "GNAQ", "RRH", "ELOVL4", "CALM1", "GPR52", "NMT2", "REEP6", "GUCY2F", "METAP2", "CACNA1F", "OPN3", "METAP1", "PDE6A", "CNGA1", "GNAT1", "GRK7", "ABCA4")
825	GO_DETOXIFICATION	0.479879	1	0.04783	-0.266287	-1.01399	113	c("CAT", "GPX3", "GSTM3", "CD36", "IYD", "PRDX4", "LTC4S", "TXNRD3", "ATP7A", "GPX8", "CYGB", "AKR7A3", "GSTM2", "GSTO2", "MGST2", "MT3", "MGST3", "APOM", "MGST1", "GPX4", "NNT", "LOXHD1", "SELENOS", "BMP7", "MTARC2", "SLC15A2", "HP", "HBB", "SELENOT", "MTARC1", "PRDX6", "UBIAD1", "GPX7", "ADH5", "DHFR", "LPO", "PRDX3", "PRXL2A", "PRDX2", "ESD", "CCS", "HBA2", "GPX6", "TXNDC2", "FANCC", "PRDX5", …
826	GO_DEVELOPMENTAL_CELL_GROWTH	0.900901	1	0.0152836	-0.206013	-0.809046	185	c("WNT5A", "BCL11A", "RAB11A", "SEMA5A", "DCLK1", "APP", "USP9X", "MAP1B", "GSK3B", "FLRT3", "AURKA", "POSTN", "GDF9", "CTNNB1", "TMEM108", "RYK", "EFNA5", "MT3", "ALCAM", "MAP2", "PRMT2", "YY1", "RTN4", "LAMB2", "PPP3CB", "ITGB1", "IQGAP1", "CRABP2", "ULK1", "CDK5R1", "PRKN", "PAFAH1B1", "MAP2K4", "SLIT2", "SEMA4C", "SEMA6A", "GSK3A", "NIN", "TWF2", "C9orf72", "SEMA3D", "PTPRS", "CYFIP1", "SLC9A…
RAB21)
827	GO_DEVELOPMENTAL_GROWTH_INVOLVED_IN_MORPHOGENESIS	0.831	1	0.0206358	-0.219989	-0.866287	194	c("WNT5A", "BCL11A", "RAB11A", "SEMA5A", "DCLK1", "APP", "USP9X", "MAP1B", "GSK3B", "FLRT3", "AURKA", "POSTN", "CTNNB1", "LRP6", "TNC", "TMEM108", "RYK", "EFNA5", "MT3", "ALCAM", "MAP2", "PTK7", "RTN4", "LAMB2", "PPP3CB", "ITGB1", "IQGAP1", "CRABP2", "ULK1", "CDK5R1", "PRKN", "MESP1", "MAGI2", "PAFAH1B1", "HNF1B", "SFRP1", "SLIT2", "SEMA4C", "SEMA6A")
828	GO_DEVELOPMENTAL_INDUCTION	0.416386	1	0.059476	-0.342552	-1.05047	25	c("WNT5A", "WNT2B", "CTNNB1", "FZD5", "AR", "WNT4", "MESP1", "ROBO1")
829	GO_DEVELOPMENTAL_MATURATION	0.749	1	0.0264649	-0.229032	-0.904849	207	c("WNT5A", "BCL11A", "ABHD2", "FAT4", "THBS3", "LTF", "PHOSPHO1", "APP", "MAP1B", "SEMG1", "ZDHHC15", "CD63", "TRIP13", "GLDN", "RAC3", "CCNB1", "OPA1", "AURKA", "DCHS1", "BFSP1", "MBTPS2", "CATSPERD", "CFTR", "ANG", "CTNNB1", "L3MBTL3", "TBX6", "FERMT1", "FAM210B", "ZDHHC2", "RFLNB", "SPINK5", "FZD5", "NPR2", "KIF14", "TFCP2L1", "CDH3", "CDK5R1", "CLN5", "SLC26A6", "DMC1", "NFASC", "AP1G1")
830	GO_DEVELOPMENTAL_PIGMENTATION	0.853921	1	0.0232248	-0.222211	-0.737074	36	c("ATP6AP2", "CD63", "MREG", "VPS33A", "AP1G1", "OCA2", "BCL2L11", "RAB38", "KIT")
831	GO_DEVELOPMENT_OF_PRIMARY_FEMALE_SEXUAL_CHARACTERISTICS	0.284404	0.940384	0.0734381	-0.303127	-1.12131	80	c("GNRH1", "SGPL1", "GDF9", "UMODL1", "GAS2", "FZD4", "ANG", "IDH1", "PLEKHA1", "UBE3A", "HYAL3", "LFNG", "ZP3", "NUP107", "WNT4", "IMMP2L", "DMC1", "SFRP1", "COL9A3", "SLIT2", "DACH1", "INHBB", "BMPR1B", "INSR", "KIT", "ATM", "PTX3")
832	GO_DEVELOPMENT_OF_PRIMARY_SEXUAL_CHARACTERISTICS	0.570712	1	0.0397596	-0.249752	-0.977911	170	c("WNT5A", "CSDE1", "GNRH1", "ASPM", "CTSV", "RRM1", "TGFBR1", "PRDX4", "WNT2B", "RNF38", "SGPL1", "GDF9", "UMODL1", "GAS2", "FZD4", "TFAP2C", "ANG", "RHOBTB3", "IDH1", "HSD17B4", "PLEKHA1", "NCOA4", "UBE3A", "MGST1", "SDC1", "HYAL3", "LFNG", "ZP3", "AR", "BOK", "NUP107", "WNT4", "IMMP2L", "DMC1", "SFRP1", "COL9A3", "SLIT2", "TBC1D20", "DACH1", "INHBB", "BCL2L11", "BMPR1B", "MKKS", "INSR", "LRP2"…
833	GO_DE_NOVO_PROTEIN_FOLDING	0.87045	1	0.0219398	-0.217351	-0.727546	39	c("UGGT1", "HSPA1L", "ENTPD5", "CHCHD4", "DNAJB5", "ERO1A", "DNAJB14")
834	GO_DIACYLGLYCEROL_METABOLIC_PROCESS	0.769406	1	0.0317813	-0.272571	-0.814343	22	c("DGAT1", "ANG", "DGAT2", "GPAM", "DGKB", "DGKA")
835	GO_DICARBOXYLIC_ACID_CATABOLIC_PROCESS	0.411215	1	0.0619763	-0.375965	-1.04129	15	c("ADHFE1", "ALDH1L2", "MTHFS", "ALDH1L1", "ACOT8")
836	GO_DICARBOXYLIC_ACID_METABOLIC_PROCESS	0.811801	1	0.0230117	-0.220349	-0.819376	84	c("FOLR1", "ALDH5A1", "MTHFD2L", "GLS2", "ADHFE1", "ALDH1L2", "SHMT1", "PHYH", "SLC25A32", "SDHAF3", "IDH1", "OAT", "MTHFS", "HAAO", "DHFR2", "L2HGDH", "ALDH1L1", "ACOT8", "SDHA", "NIT2", "SUCLA2", "AADAT", "DHFR", "GGT1", "DLD", "SLC19A1", "KYAT3", "FH", "UROC1", "GCLM")
837	GO_DICARBOXYLIC_ACID_TRANSMEMBRANE_TRANSPORTER_ACTIVITY	0.0818777	0.473261	0.160801	-0.420666	-1.3465	30	c("SLC26A2", "SLC1A1", "SLC26A5", "SLC1A4", "SLC13A2", "SLC25A13", "SLC25A32", "SLC25A10")
838	GO_DICARBOXYLIC_ACID_TRANSPORT	0.0751029	0.447315	0.16318	-0.352377	-1.29055	74	c("FOLR1", "SLC26A2", "SLC1A1", "SLC26A5", "NTRK2", "SLC1A4", "SLC13A2", "GLS2", "SLC12A2", "SLC25A13", "ARL6IP1", "SLC25A32", "SLC25A10", "VAMP2", "GRM2", "ITGB1", "SLC26A6", "GJA1", "SLC25A21", "SLC38A2", "LRP2", "APBA1", "ARL6IP5", "NF1", "RIMS1", "STXBP1", "ADORA2A", "SLC19A1", "SLC26A9", "RAB3A", "SLC25A11")
839	GO_DIENCEPHALON_DEVELOPMENT	0.828059	1	0.023933	-0.228204	-0.773319	42	c("WNT5A", "SEMA5A", "PAX6", "ISL1", "LRP6", "SMO")
840	GO_DIGESTION	0.942014	1	0.012984	-0.1859	-0.691278	84	c("SLC5A1", "ACO1", "PBLD", "CD36", "VIL1", "STRAP", "NPR3", "KCNN4", "NR1H3", "COPA", "PPARGC1A", "SLC26A6", "SLC9A4", "TFF3", "VDR", "STK39", "EPB41", "ADRA2A", "GHRL", "ARX", "GCNT3", "PIR", "CHRM3", "LPCAT3", "AQP1", "PLS1", "APOA1", "NMU", "SCARB1", "PRSS3", "F11R", "CHIT1", "KCNQ1", "ZNF830", "WNK3")
841	GO_DIGESTIVE_SYSTEM_DEVELOPMENT	0.859898	1	0.0194542	-0.210872	-0.790483	96	c("PDGFC", "WNT5A", "TP63", "FAT4", "EGFR", "NPHP3", "CCNB1", "DCHS1", "SMAD2", "CTNNB1")
842	GO_DIGESTIVE_SYSTEM_PROCESS	0.89959	1	0.0170763	-0.200466	-0.732419	69	c("SLC5A1", "ACO1", "PBLD", "CD36", "VIL1", "STRAP", "NPR3", "KCNN4", "NR1H3", "COPA", "SLC26A6", "SLC9A4", "TFF3", "VDR", "STK39", "EPB41", "ADRA2A", "GHRL", "GCNT3", "CHRM3", "LPCAT3", "AQP1", "PLS1", "APOA1", "NMU", "SCARB1", "F11R", "KCNQ1", "ZNF830", "WNK3")
843	GO_DIGESTIVE_TRACT_MORPHOGENESIS	0.342733	1	0.0672065	-0.342587	-1.10461	31	c("WNT5A", "TP63", "EGFR", "SMAD2", "CTNNB1", "OVOL2", "HNF1B", "SFRP1", "NIPBL")
844	GO_DIOL_BIOSYNTHETIC_PROCESS	0.206116	0.815066	0.0968878	-0.416098	-1.22136	20	c("ACER3", "SPTLC1", "PCBD2", "ASAH1", "PTS", "QDPR", "GBA", "DHFR")
845	GO_DIOL_METABOLIC_PROCESS	0.175166	0.744285	0.105521	-0.396349	-1.22639	26	c("ACER3", "SPTLC1", "PCBD2", "ASAH1", "PLPP1", "PTS", "PLPP3", "QDPR", "GBA", "DHFR")
846	GO_DIOXYGENASE_ACTIVITY	0.49389	1	0.04707	-0.269471	-1.00223	85	c("PLOD2", "P4HB", "ALKBH2", "TET1", "EGLN2", "OGFOD2", "ALOX15", "BBOX1", "KDM3A", "TRMT9B", "ALOX15B", "ADI1", "PHYH", "ALKBH7", "P3H1", "ETHE1", "HAAO", "HSPBAP1", "KDM7A", "P3H3", "ALKBH6", "POR", "P4HA1", "ALOX12", "TMLHE", "ASPH", "ALKBH3", "P3H2", "RIOX1", "EGLN1", "PIR", "RSBN1", "PHYHD1", "KDM4D", "P4HA2", "ALKBH8", "KDM8", "ALKBH1", "KDM4A", "RSBN1L", "JMJD7", "EGLN3", "TYW5", "KDM4B", …
847	GO_DISORDERED_DOMAIN_SPECIFIC_BINDING	0.636561	1	0.0384787	-0.281056	-0.910256	32	c("CLTC", "RRM1", "SMAD2", "CTNNB1", "CALM1", "HSP90AB4P", "GJA1", "HSP90AA4P", "GAPDH")
848	GO_DISTAL_AXON	0.979021	1	0.00667841	-0.186288	-0.742561	241	c("GNRH1", "APP", "USP9X", "SYAP1", "MAP1B", "OTX2", "SLC1A1", "SLC2A13", "NTRK2", "TENM2", "KCNC4", "FLRT3", "NDRG2", "RAC3", "PRNP", "PCDH9", "PINK1", "SNCA", "NECTIN1", "PTBP2", "NGFR", "PPP1R9A", "SLC4A8", "ANG", "BOC", "EXOC6", "TSHZ3", "DICER1", "MAP3K12", "ARPC3", "MAP2", "CXADR", "DPYSL3", "AMFR", "SYNJ1", "COPA", "IQGAP1", "PRRT2", "GRIK2", "CDK5R1", "SLC18A2", "ERC2", "SNCG", "PAFAH1B1"…
849	GO_DISULFIDE_OXIDOREDUCTASE_ACTIVITY	0.445396	1	0.0541201	-0.307286	-1.02859	39	c("P4HB", "TXNRD3", "TMX1", "PGK1", "CHCHD4", "TXNL1", "GSTO2", "GLRX2", "ERO1A", "TXNDC12", "TXN2", "SELENOT", "ERO1B", "PTGES2", "GLRX3", "DNAJC10", "CCS", "PDIA5", "STAB2", "TXNDC2", "TXNDC17", "GLRX5")
850	GO_DIVALENT_INORGANIC_CATION_TRANSMEMBRANE_TRANSPORTER_ACTIVITY	0.711984	1	0.0294228	-0.235952	-0.900549	120	c("SLC24A3", "MMGT1", "CACNB4", "CHRNA9", "SLC39A6", "PKD1L3", "TRPM6", "TRPM3", "STIM2", "ATP7A", "ATP2C1", "CACNA2D1", "SLC39A10", "TRPM7", "ITGAV", "CACNA1H", "ATP2B1", "CACNA2D3", "CACNA1B", "TRPC1", "MCOLN1", "TMEM37", "MCOLN3", "SLC30A5", "SLC39A8", "SLC39A14", "ANXA9", "CACNA1D", "ATP2A3", "SLC41A2", "ITPR1", "CACHD1", "CACNA1F", "SLC39A1", "SLC41A1", "ATP2C2", "PKD2", "SLC39A7", "ANXA2", …
CACNB1, "ANXA2P2", "ORAI2", "ATP7B", "CATSPER2", "TRPV6", "ITPR2", "ATP2B4", "SEC61A1", "SLC39A4", "CDK5", "SLC30A6", "PANX1", "TRPV4", "SLC39A3")
851	GO_DIVALENT_INORGANIC_CATION_TRANSPORT	0.988012	1	0.00502537	-0.185955	-0.753461	362	c("TMBIM6", "TMEM38A", "PPP3CA", "TPT1", "SLC24A3", "TSPO", "MMGT1", "CACNB4", "CHRNA9", "SLC39A6", "SEMG1", "MRLN", "AHNAK", "PKD1L3", "F2R", "TRPM6", "TRPM3", "STIM2", "NIPA1", "FGF14", "MAGT1", "EPPIN", "PRNP", "NIPAL1", "SLC30A9", "ATP7A", "CLDN16", "ATP2C1", "OPA1", "GJA4", "SNCA", "CASK", "CD19", "CACNA2D1", "SELENON", "CAV1", "SLC39A10", "CNNM2", "TMEM38B", "TCN1", "TRPM7", "CTNNB1", "ITGA…
MICU3, "BDKRB1", "CYP27B1", "TRPC1", "MCOLN1")
852	GO_DNA_BINDING_TRANSCRIPTION_REPRESSOR_ACTIVITY	0.983017	1	0.00599657	-0.186714	-0.747577	276	c("BCL11A", "TCFL5", "HEY2", "NR2E1", "ZNF248", "ZNF778", "ZNF674", "ZNF891", "PRRX1", "ZNF219", "PAX6", "IKZF5", "SNAI2", "ZNF555", "ZNF56", "PRDM5", "ZNF10", "ZNF69", "MXI1", "ENO1", "ZNF566", "TFAP2C", "PCBP3", "ZNF487", "SOX6", "KLF8", "HMGA2", "ZBTB39", "ZNF425", "YY1", "ZNF599", "ZBTB37", "ERF", "ZNF556", "ZFP69", "SREBF2", "ZNF669", "ZNF398", "ZNF491", "MKX", "ZBTB45", "ZNF596", "OVOL2", "…
HIC2, "ZNF263", "ZNF668", "ZBTB34", "ZNF558", "ZNF582", "ZBTB26", "ZNF20", "ZNF169", "NFATC3", "ZNF554", "ARX", "ZNF404", "ZNF589", "HEY1", "IRX3", "SARNP", "ZNF337", "SMAD5", "PCGF6", "ZC3H8", "ZNF688", "MECP2", "FOXO1", "HEYL", "ZNF140", "DLX4", "ZBTB25", "ZNF749", "YBX3", "ZNF764", "NR2F1", "ZNF133", "ZNF875", "ZGPAT", "ZNF343", "NR2C1", "ZFPM1", "PHF6", "ZNF559", "ZBTB49", "PEG3", "LRRFIP1", …
ZNF239, "HHEX", "ZNF19", "PROX1", "NFE2L3", "PRDM2", "ZNF529", "BHLHE41")
853	GO_DNA_BIOSYNTHETIC_PROCESS	0.104749	0.555974	0.287805	0.182752	1.23314	173	c("UBE2L6", "ISG15", "PARP10", "XRN1", "UBB", "PRKD2", "PDGFB", "CCN2", "TEP1", "UBC", "TRIM25", "SMG5", "HSP90AB1", "PRKCQ", "TENT4B", "SMPD3", "NPLOC4", "TNKS2", "PTK2B", "MYC", "KLF4", "HSP90AA1", "CDKN1A", "LIG3", "HNRNPC", "TERF2IP", "PTGES3", "USP10", "DTL", "TNKS1BP1", "TP53")
854	GO_DNA_CATABOLIC_PROCESS	0.782609	1	0.191892	0.190947	0.877383	35	c("ISG20", "H1-0", "KPNB1", "DNASE1", "CASP3", "IL6", "HSF1", "MUS81", "DNASE2")
855	GO_DNA_CATABOLIC_PROCESS_ENDONUCLEOLYTIC	0.953488	1	0.153159	0.15006	0.655939	29	c("H1-0", "KPNB1", "DNASE1", "CASP3", "IL6", "HSF1", "MUS81", "DNASE2")
856	GO_DNA_CONFORMATION_CHANGE	0.997003	1	0.00250132	-0.160601	-0.646888	308	c("XRCC5", "FAM172A", "MCM8", "RPS27A", "H3C11", "NCAPG2", "TSPY26P", "CDK1", "TET1", "GTF2H5", "CCNB1", "H1-1", "SMARCA1", "HELQ", "ZRANB3", "TOP2A", "TOP2B", "HP1BP3", "ERCC8", "KNL1", "NAP1L2", "CENPC", "ITGB3BP", "ASF1B", "MCM6", "SMYD3", "HMGA2", "MIS18A", "DNA2", "CENPV", "RFC3", "HMGB1", "GTF2H3", "BLM", "CENPW", "DSCC1", "DDB1", "SMC2", "GINS4", "DHX9", "PHF13", "HELLS", "UBA52", "CENPM",…
CENPP, "KAT6B", "POT1", "CENPO", "H4C6", "MCMDC2", "G3BP1", "H1-4", "CHD1L", "NAA10", "MCM4", "H4C4", "H3-3A", "TENT4A", "ATRX", "CENPL", "MNAT1", "RFC5", "NCAPD3", "RAD51", "SHPRH", "ERCC6L", "FANCM", "SMARCA5", "RBBP7", "H4C3", "DDX3X", "WAPL", "ANP32B", "NCAPH2", "CDAN1", "CDCA5", "H4C2", "BEND3", "ERCC6", "TPR", "HIRA", "H3C6", "XPC", "CUL4B", "IGHMBP2")
857	GO_DNA_DAMAGE_RESPONSE_DETECTION_OF_DNA_DAMAGE	0.712154	1	0.0322153	-0.254184	-0.848893	37	c("RPS27A", "RPS3", "HMGA2", "RFC3", "DDB1", "UBA52", "CUL4A", "RFC4", "POLD4", "RFC1", "RFC5", "CFAP410", "MRPS9", "CUL4B", "NEK1", "WDR48", "RPA1", "PCNA", "MRPS35")
858	GO_DNA_DAMAGE_RESPONSE_SIGNAL_TRANSDUCTION_BY_P53_CLASS_MEDIATOR	0.392233	1	0.203509	0.167695	0.977605	103	c("SP100", "PML", "CD74", "SOX4", "MDM2", "PYHIN1", "MUC1", "SFN", "BATF", "PMAIP1")
859	GO_DNA_DAMAGE_RESPONSE_SIGNAL_TRANSDUCTION_RESULTING_IN_TRANSCRIPTION	0.0805044	0.466568	0.287805	0.375549	1.45219	18	c("SP100", "PYHIN1", "MUC1", "CDKN1A", "TP53")
860	GO_DNA_DEALKYLATION	0.688865	1	0.0349401	-0.272436	-0.866876	29	c("USP9X", "ALKBH2", "TET1", "USP7")
861	GO_DNA_DEMETHYLATION	0.559091	1	0.0464155	-0.318676	-0.959451	23	c("USP9X", "ALKBH2", "TET1", "USP7")
862	GO_DNA_DEPENDENT_ATPASE_ACTIVITY	0.173387	0.739843	0.100279	-0.312846	-1.18126	104	c("XRCC5", "MCM8", "SMARCA2", "SMARCA1", "HELQ", "ZRANB3", "TOP2A", "XRCC2", "TOP2B", "MCM6", "DNA2", "RFC3", "BLM", "DSCC1", "GINS4", "DHX9", "ACTR8", "DMC1", "POLQ", "RFC4", "WRN", "MRE11", "RAD51D", "PBRM1", "MSH6", "G3BP1", "CHD1L", "MCM4", "HLTF", "ATRX", "RFC1", "XRCC3", "RFC5", "RAD51B", "RAD51", "RAD51C", "ERCC6L", "FANCM", "SMARCA5", "RAD17", "DDX3X", "BTAF1", "ERCC6", "ACTR5", "IGHMBP2")
863	GO_DNA_DEPENDENT_DNA_REPLICATION	0.490964	1	0.0466948	-0.259655	-1.00828	147	c("RRM2B", "MMS22L", "ZRANB3", "KAT7", "ETAA1", "ZGRF1", "DBF4", "MCM6", "ZNF365", "ORC4", "DNA2", "WDHD1", "RFC3", "THOC1", "TIPIN", "ATAD5", "BLM", "ORC1", "DSCC1", "GINS3", "GINS4", "ORC2", "POLE2", "POLQ", "POLA2", "RFC4", "WRN", "GMNN", "MRE11", "POLG2", "DACH1", "MCMDC2", "POLD4", "TOPBP1", "CHEK2", "MCM4", "DONSON", "PRIMPOL", "FGFR1", "ATRX", "RFC1", "SENP2", "TONSL", "RFC5", "CCNE2", "CD…
864	GO_DNA_DEPENDENT_DNA_REPLICATION_MAINTENANCE_OF_FIDELITY	0.338251	1	0.0664364	-0.319801	-1.08762	43	c("MMS22L", "ZRANB3", "ETAA1", "ZGRF1", "ZNF365", "DNA2", "THOC1", "TIPIN", "BLM", "WRN", "MRE11", "DONSON", "PRIMPOL", "ATRX", "TONSL", "RAD51", "FANCM", "BOD1L1", "SETMAR", "CDK9", "ZNF830", "FBH1", "PCNA", "NUCKS1")
865	GO_DNA_DIRECTED_DNA_POLYMERASE_ACTIVITY	0.464773	1	0.0549074	-0.335598	-1.0104	23	c("CHRAC1", "POLE2", "POLQ", "POLG2", "POLD4", "REV1", "PRIMPOL", "POLN")
866	GO_DNA_DOUBLE_STRAND_BREAK_PROCESSING	0.368721	1	0.0661326	-0.3587	-1.07167	22	c("DNA2", "BLM", "RBBP8", "C14orf39", "RAD52", "MRE11", "ATM")
867	GO_DNA_GEOMETRIC_CHANGE	0.64854	1	0.0339724	-0.245508	-0.932631	111	c("XRCC5", "MCM8", "RPS27A", "GTF2H5", "SMARCA1", "HELQ", "ZRANB3", "TOP2A", "ERCC8", "MCM6", "DNA2", "RFC3", "HMGB1", "GTF2H3", "BLM", "DSCC1", "DDB1", "GINS4", "DHX9", "UBA52", "POLQ", "CUL4A", "RFC4", "WRN", "MRE11", "POT1", "MCMDC2", "G3BP1", "CHD1L", "MCM4", "ATRX", "MNAT1", "RFC5", "RAD51", "ERCC6L", "FANCM")
868	GO_DNA_HELICASE_ACTIVITY	0.671811	1	0.0333093	-0.246729	-0.90417	75	c("XRCC5", "MCM8", "HELQ", "MCM6", "DNA2", "RFC3", "BLM", "DSCC1", "GINS4", "DHX9", "ACTR8", "POLQ", "RFC4", "WRN", "MRE11", "G3BP1", "CHD1L", "MCM4", "ATRX", "RFC5", "RAD51", "ERCC6L", "FANCM", "DDX3X")
869	GO_DNA_INTEGRITY_CHECKPOINT	0.716148	1	0.0289274	-0.233971	-0.910467	154	c("PRKDC", "FOXN3", "CDK1", "FBXO4", "RPL26", "RAD1", "CCNB1", "ABRAXAS1", "MAP3K20", "AURKA", "NOP53", "TOP2A", "ETAA1", "TOP2B", "HUS1", "NAE1", "BRCC3", "HMGA2", "DNA2", "THOC5", "THOC1", "TIPIN", "BLM", "RNASEH2B", "ORC1", "RHNO1", "MDM4", "CUL4A", "MRE11", "WDR76", "CDC25C", "TRIAP1", "CDC5L", "BABAM2", "ATM", "TOPBP1", "CHEK2", "DONSON", "CDC14B", "TAOK3", "PCBP4", "E2F4", "TRIM39", "FANCD2…
RPS27L, "RAD9B", "XPC")
870	GO_DNA_LIGATION	0.151653	0.68823	0.116739	-0.450131	-1.2767	17	c("TOP2A", "APLF", "APTX", "HMGB1", "LIG4")
871	GO_DNA_METHYLATION	1	1	0.00842359	-0.103417	-0.367069	57	c("DNMT3B", "PPM1D", "MIS18A", "DMAP1", "HELLS", "TDRD1", "GSK3A", "N6AMT1", "ATRX", "MECP2", "BEND3", "MOV10L1", "GNAS", "PIWIL2", "TDRKH", "ZMPSTE24", "DDX4", "MTRR")
872	GO_DNA_METHYLATION_DEPENDENT_HETEROCHROMATIN_ASSEMBLY	0.925	1	0.129443	0.16235	0.627781	18	c("DNMT1", "ATF7IP", "RESF1", "SETDB2")
873	GO_DNA_METHYLATION_OR_DEMETHYLATION	0.84	1	0.315325	0.156161	0.860926	77	c("APOBEC3G", "APOBEC3F", "DNMT1", "OTUD4", "APOBEC3A", "APOBEC3D", "APOBEC3C", "ATF7IP", "SPI1", "BAZ2A", "MYC", "MTA2", "TOX")
874	GO_DNA_MODIFICATION	1	1	0.341793	0.11301	0.680948	97	c("APOBEC3G", "APOBEC3F", "DNMT1", "OTUD4", "APOBEC3A", "APOBEC3D", "APOBEC3C", "ATF7IP", "SPI1", "BAZ2A", "MYC", "MTA2", "TOX")
875	GO_DNA_PACKAGING	1	1		0.134399	0.916542	198	c("ZNFX1", "PARP10", "H2BC21", "H1-0", "DNMT1", "H2BC4", "ACIN1", "SMCHD1", "H4C14", "H2BC19P", "H2BC11", "H2BC17", "BRD2", "H2BC6", "H1-2", "TTN", "H2BC12", "ATF7IP", "H2BC3", "BAZ2A", "H1-6", "AKAP8L", "ERN2", "H2BC8", "SART3")
876	GO_DNA_PACKAGING_COMPLEX	0.33122	1	0.203509	0.188377	1.08011	89	c("H2BC21", "H2AC6", "H1-0", "H2BC4", "H4C14", "IRF4", "H2BC19P", "H2BC11", "H2BC17", "H2BC6", "H1-2", "H2BC12", "H2BC3", "H1-6", "H2BC8", "H3-3B", "H2BC18", "H2AC11")
877	GO_DNA_POLYMERASE_ACTIVITY	0.803493	1	0.0273777	-0.247241	-0.780082	28	c("CHRAC1", "POLE2", "POLQ", "POLG2", "POLD4", "REV1", "PRIMPOL", "POLN")
878	GO_DNA_POLYMERASE_BINDING	0.904762	1	0.0230117	-0.232678	-0.664929	18	c("NABP2", "HMGB1", "FANCI", "POLG2", "FANCD2", "RAD51")
879	GO_DNA_POLYMERASE_COMPLEX	0.231031	0.863002	0.0902635	-0.407339	-1.19565	20	c("DNA2", "CHRAC1", "CRCP", "POLE2", "POLA2", "POLG2", "POLD4")
880	GO_DNA_RECOMBINATION	0.868132	1	0.0177815	-0.214687	-0.858292	259	c("PRKDC", "XRCC5", "MCM8", "TRIP13", "TSN", "NDFIP1", "CCNB1IP1", "MMS22L", "H1-1", "SFPQ", "ZNF711", "HELQ", "ZRANB3", "PAXIP1", "MORF4L1", "TOP2A", "XRCC2", "TOP2B", "HUS1", "THAP9", "INO80C", "MCM6", "RADX", "ZNF365", "APLF", "SFR1", "NABP2", "THOC1", "HMGB1", "C11orf80", "NSMCE3", "ATAD5", "BLM", "YY1", "RBBP8", "ACTL6A", "LIG4", "RHNO1", "C14orf39", "GINS4", "ARID2", "LEF1", "RAD52", "ACTR8…
EXOSC3, "MSH6", "MCMDC2", "H1-4", "RAD21", "PSMC3IP", "ATM", "MCM4", "SWI5", "AP5S1", "HDAC10", "NSMCE2", "PPP4R2", "MLH3", "FANCD2", "CNTD1", "XRCC3", "TONSL", "RAD51B", "PARPBP", "POLN", "RAD51", "RAD51C", "MEI4", "KDM1A", "FANCM", "MAD2L2", "CHEK1", "ANKRD31", "ERCC6", "SWSAP1", "XRCC4", "ACTR5", "NSMCE4A", "IGHMBP2", "ERCC1", "UNG", "FANCB", "USP51", "SMC6", "ERCC2", "ACTR2", "UBQLN4", "KDM4D…
881	GO_DNA_REPAIR_COMPLEX	0.408316	1	0.0579755	-0.316929	-1.05844	37	c("PRKDC", "XRCC5", "PMS2P3", "ERCC8", "LIG4", "ATP23", "PMS1", "MSH6", "ATM", "MLH3", "KDM1A", "SWSAP1", "XRCC4", "XPC", "ERCC1", "MLH1", "PMS2P5", "XPA", "ERCC5", "RCOR1", "ZSWIM7", "CETN2", "ERCC4")
882	GO_DNA_REPLICATION	0.743257	1	0.0268159	-0.229153	-0.916573	261	c("MCM8", "RRM1", "EGFR", "CDK1", "RRM2B", "ING5", "DTD1", "RAD1", "MMS22L", "DUT", "ZRANB3", "KAT7", "ETAA1", "ZGRF1", "HUS1", "DBF4", "MCM6", "ZNF365", "ORC4", "DNA2", "WDHD1", "RFC3", "ESCO1", "THOC1", "TIPIN", "PTMS", "ATAD5", "BLM", "ORC1", "DSCC1", "RBBP8", "GINS3", "LIG4", "RHNO1", "CCNA2", "GINS4", "DHX9", "ORC2", "POLE2", "POLQ", "MAP2K4", "POLA2", "PDS5A", "RFC4", "WRN", "CTC1", "GMNN",…
MCM4, "DONSON", "REV1", "PRIMPOL", "FGFR1", "ATRX", "RFC1", "SENP2", "TONSL", "RFC5", "CCNE2", "CDK2", "POLN", "FAF1", "RAD51", "CDC6", "FANCM", "RAD17", "RBBP7", "CHEK1", "WAPL", "STN1", "CDAN1", "BOD1L1", "FAM111B")
883	GO_DNA_REPLICATION_CHECKPOINT	0.317552	0.985608	0.0741759	-0.399031	-1.11992	16	c("HUS1", "NAE1", "DNA2", "TIPIN", "ORC1", "TOPBP1", "CDC6", "RAD17", "RAD9B")
884	GO_DNA_REPLICATION_DEPENDENT_NUCLEOSOME_ORGANIZATION	0.872271	1	0.0229406	-0.222155	-0.71109	30	c("H3C11", "ASF1B", "H4C1", "H4C5", "H4C6", "H4C4", "H4C3", "H4C2", "H3C6", "H3C2", "CHAF1B")
885	GO_DNA_REPLICATION_INDEPENDENT_NUCLEOSOME_ORGANIZATION	0.46186	1	0.0513223	-0.291498	-1.01546	52	c("KNL1", "CENPC", "ITGB3BP", "ASF1B", "MIS18A", "CENPW", "CENPM", "CENPQ", "H4C1", "CENPH", "H4C5", "CENPP", "CENPO", "H4C6", "H4C4", "H3-3A", "ATRX", "CENPL", "SMARCA5", "RBBP7", "H4C3", "H4C2", "HIRA", "NPM1")
886	GO_DNA_REPLICATION_INITIATION	0.327292	1	0.0686326	-0.329402	-1.10101	38	c("KAT7", "MCM6", "ORC4", "ORC1", "ORC2", "POLE2", "POLA2", "MCMDC2", "TOPBP1", "MCM4", "CCNE2", "CDK2", "CDC6", "ORC6", "CCNE1", "POLA1", "WDR18", "ORC5")
887	GO_DNA_REPLICATION_ORIGIN_BINDING	0.102273	0.548837	0.145516	-0.440072	-1.32495	23	c("MCM8", "KAT7", "MCM6", "ORC4", "ORC1", "DHX9", "ORC2", "MCMDC2", "MCM4")
888	GO_DNA_SECONDARY_STRUCTURE_BINDING	0.403471	1	0.0593488	-0.32944	-1.06222	31	c("XRCC2", "HMGA2", "HMGB1", "BLM", "YY1", "RBBP8", "WRN", "RAD51D", "POT1", "MSH6", "XRCC3", "RAD51B", "RAD51C", "FANCM")
889	GO_DNA_STRAND_ELONGATION	0.242424	0.881074	0.0870516	-0.382715	-1.17363	25	c("DNA2", "RFC3", "GINS3", "GINS4", "RFC4", "MRE11", "POT1", "MCMDC2", "MCM4")
890	GO_DNA_STRAND_ELONGATION_INVOLVED_IN_DNA_REPLICATION	0.192135	0.794177	0.100633	-0.423905	-1.23603	19	c("DNA2", "RFC3", "GINS3", "GINS4", "RFC4", "MCMDC2", "MCM4")
891	GO_DNA_SYNTHESIS_INVOLVED_IN_DNA_REPAIR	0.0113022	0.106802	0.38073	0.312423	1.60048	49	c("UBE2L6", "ISG15", "PARP10", "UBB", "UBC", "TRIM25", "NPLOC4")
892	GO_DNA_TEMPLATED_TRANSCRIPTION_ELONGATION	0.823589	1	0.0216519	-0.219148	-0.82747	104	c("POLR2B", "ELP2", "GTF2H5", "POLR2C", "KAT7", "CCNH", "TAF1B", "WDR61", "THOC5", "THOC1", "GTF2H3", "ELOB", "POLR2I", "EAF2", "TWISTNB", "CD3EAP", "NELFA", "CTR9", "CCNT1", "TEFM", "CDC73", "MNAT1", "POLR2L", "DDX39B", "ZNF326", "ELL2", "MLLT1", "POLR1E", "POLR2H", "ERCC6", "POLR2J", "SCAF8", "MLLT3", "HNRNPU", "TAF1A", "ERCC2", "POLR2K", "CDK9")
893	GO_DNA_TEMPLATED_TRANSCRIPTION_INITIATION	0.969	1	0.0082907	-0.189514	-0.751915	224	c("POLR2B", "HEY2", "NR2C2", "NR2E1", "THRA", "MED31", "MED20", "BCLAF1", "CDK1", "GTF2H5", "CCNB1", "TAF10", "CTNNBIP1", "MED7", "CAVIN1", "PAXIP1", "POLR2C", "PPM1D", "TFB2M", "CTNNB1", "CCNH", "TAF1B", "NOTCH3", "HMGB1", "GTF2H3", "TAF13", "NR1H3", "TAF2", "MED14", "POLR2I", "AR", "CRCP", "PPARGC1A", "TAF5", "H4C1", "HNF1B", "H4C5", "TWISTNB", "BRF1", "RRN3P2", "H4C6", "TAF12", "RBPJ", "CD3EAP…
TAF8, "H4C2", "NR2C2AP", "RRN3P1", "POLR2H", "ERCC6", "NR2F1", "ERCC1", "NR2C1", "POLR2J", "GTF2B", "TAF1A", "ERCC2", "NAT14", "MED23", "NOTCH2", "POLR2K", "CDK9", "MED4", "MED30", "CCNC", "NR6A1", "TAF1", "TAF11", "UBTF", "XPA")
894	GO_DNA_TEMPLATED_TRANSCRIPTION_TERMINATION	0.660494	1	0.0341205	-0.248218	-0.909073	74	c("SNRPD3", "SCAF4", "CPSF4", "GTF2H5", "CAVIN1", "SMN1", "CCNH", "TAF1B", "GTF2H3", "CSTF1", "DHX9", "TWISTNB", "XRN2", "CD3EAP", "SNRPG", "MNAT1", "POLR2L", "SLBP", "NUDT21", "ZNF473", "SSU72", "POLR1E", "POLR2H", "SNRPE", "PAPOLA", "CLP1", "SCAF8", "MTERF2", "TAF1A", "ERCC2", "POLR2K", "SMN2", "UBTF", "LSM11", "ZMPSTE24")
895	GO_DNA_UNWINDING_INVOLVED_IN_DNA_REPLICATION	0.363741	1	0.0673624	-0.38486	-1.08014	16	c("MCM6", "BLM", "WRN", "MCMDC2", "MCM4", "RAD51", "RPA1", "RECQL")
896	GO_DOPAMINERGIC_NEURON_DIFFERENTIATION	0.00659433	0.0690988	0.407018	-0.538665	-1.63439	24	c("WNT5A", "CDNF", "OTX2", "GSK3B", "CTNNB1", "LRP6", "RYK", "FGF20", "SFRP1", "DMRTA2", "FZD1")
897	GO_DOPAMINE_METABOLIC_PROCESS	0.281818	0.938624	0.0795565	-0.376757	-1.13432	23	c("MAOB", "ATP7A", "VPS35", "SNCA", "DRD4", "HPRT1", "PRKN")
898	GO_DOPAMINE_RECEPTOR_BINDING	0.382217	1	0.0649408	-0.378763	-1.06303	16	c("VPS35", "PALM", "CLIC6", "DNM1", "SNX5", "GNAS", "PPP1R1B", "PTPN11")
899	GO_DOPAMINE_RECEPTOR_SIGNALING_PATHWAY	0.209101	0.819068	0.0934449	-0.367504	-1.19744	33	c("GNAL", "CAV2", "NSG1", "GSK3B", "VPS35")
900	GO_DOPAMINE_TRANSPORT	0.522926	1	0.0476387	-0.312865	-0.987135	28	c("PINK1", "SNCA", "FGF20", "DRD4", "PRKN", "SLC18A2", "SNCG", "RAB3B", "SLC22A1", "GDNF", "RAB3A")
901	GO_DORSAL_VENTRAL_NEURAL_TUBE_PATTERNING	0.875571	1	0.025201	-0.237662	-0.710046	22	c("GPR161", "SMO", "GORAB", "WNT3A", "PRKACA", "GLI2", "MKS1", "TBC1D32", "BMP4", "PSEN1", "TULP3", "SUFU", "PTCH1", "WDR19", "FKBP8", "FOXA1", "TCTN1", "GLI3", "PAX7", "IFT122")
902	GO_DORSAL_VENTRAL_PATTERN_FORMATION	0.518595	1	0.0454968	-0.278828	-0.992498	59	c("PAX6", "GPR161", "DMRT3", "SMAD2", "CTNNB1", "SMO", "FOXG1", "OVOL2", "LRP4", "SFRP1", "SOSTDC1", "CXXC4", "DYNC2H1", "BMPR1B", "GORAB", "SENP2", "AIDA", "WNT3A", "ACVR1", "PRKACA", "CHRD", "SP8", "SMAD6", "GLI2", "MKS1", "DISP1", "TBC1D32", "SIX3", "FBXL15", "IFT172", "BMPR1A", "MDFI", "BMP4", "PSEN1", "ARL13B", "NBL1", "TULP3")
903	GO_DOSAGE_COMPENSATION	0.8	1	0.140406	0.191443	0.74028	18	c("UPF1", "SMCHD1", "RBM15", "LRIF1", "PCGF5", "EXOSC10", "YTHDC1", "BRCA1")
904	GO_DOUBLE_STRANDED_RNA_BINDING	8.71107e-13	9.80196e-11	0.921426	0.551099	3.1616	74	c("OAS2", "DDX60", "OAS3", "OAS1", "EIF2AK2", "ADAR", "DHX58", "DDX58", "IFIH1", "OASL", "ZBP1", "FMR1", "TLR3", "TLR7", "TUBA1B", "SIDT1", "SLC3A2", "HSP90AB1", "STAU1")
905	GO_DOUBLE_STRAND_BREAK_REPAIR	0.986014	1	0.00543352	-0.18001	-0.717535	241	c("PRKDC", "XRCC5", "MCM8", "TRIP13", "ABRAXAS1", "MMS22L", "SFPQ", "HELQ", "FMN2", "PAXIP1", "MORF4L1", "XRCC2", "HUS1", "ERCC8", "OGG1", "MCM6", "RADX", "ZNF365", "BRCC3", "APLF", "HMGA2", "DNA2", "NUDT16L1", "APTX", "SFR1", "NABP2", "BLM", "YY1", "RBBP8", "LIG4", "C14orf39", "GINS4", "ARID2", "RAD52", "CYREN", "ACTR8", "SHLD1", "DMC1", "ATP23", "H4C1", "POLQ", "FIGNL1", "TDP1", "WRN", "MRE11",…
SWI5, "H4C4", "AP5S1", "TENT4A", "NSMCE2", "PPP4R2", "FANCD2", "XRCC3", "TONSL", "RAD51B", "UIMC1", "PARPBP", "POLN", "RAD51", "RAD51C", "KDM1A", "FANCM", "MAD2L2", "H4C3", "CHEK1", "CDCA5", "BABAM1", "H4C2", "SUMO1", "ERCC6", "SWSAP1", "XRCC4")
906	GO_DRUG_BINDING	0.940756	1	0.0134462	-0.187806	-0.693638	78	c("FOLR1", "PPP3CA", "NKTR", "PPIC", "PYGL", "TOP2A", "MT3", "SMO", "PPP3CB", "DRD4", "CUBN", "PPP3R1", "GLRB", "SFRP1")
907	GO_DRUG_CATABOLIC_PROCESS	0.295533	0.9533	0.0774768	-0.380067	-1.12172	21	c("CYP2A6", "CYP2C18", "NUDT15", "CYP2R1", "CYP2G1P", "CYP2A13")
908	GO_DRUG_METABOLIC_PROCESS	0.446831	1	0.0541201	-0.307821	-1.02104	36	c("CYP2A6", "FMO5", "CYP2C18", "FMO2", "NUDT15", "CYP2R1", "VKORC1", "CYP2G1P", "CYP2A13")
909	GO_DYNEIN_COMPLEX	0.992685	1	0.0105707	-0.143963	-0.501506	52	c("DNAH5", "DNAH14", "DYNC1I1", "DYNC2H1", "DYNC1H1", "TOPORS", "DYNLRB2", "DNAH10", "TPR", "DNAL1", "DNAH3", "DYNLT3", "DYNLRB1", "WDR78", "TCTEX1D2", "TCTE3", "DYNC1LI2", "DNAH2", "DNAH1", "DNHD1", "SNX4", "DNAH6", "DNAH11", "DNAH7", "CCDC114", "WDR34", "DNAH9", "DNAH12", "CCDC65", "DNAL4", "DYNC2LI1")
910	GO_DYNEIN_COMPLEX_BINDING	0.231386	0.863448	0.0908241	-0.404376	-1.19346	21	c("GPSM2", "BICD2", "DCTN6", "SNCA", "PPP1R42", "CENPF", "PAFAH1B1")
911	GO_DYNEIN_INTERMEDIATE_CHAIN_BINDING	0.921397	1	0.0196776	-0.201101	-0.639891	29	c("DNAH5", "DNAH14", "PAFAH1B1", "DYNC2H1", "DYNC1H1", "HOOK3", "DYNLRB2", "TRIM58", "DNAH10", "BICD1", "DNAH3", "DYNLRB1")
912	GO_DYNEIN_LIGHT_INTERMEDIATE_CHAIN_BINDING	0.957001	1	0.017859	-0.188551	-0.588646	27	c("BICD2", "HOOK1", "DNAH5", "DNAH14", "DYNC2H1", "DYNC1H1", "HOOK3")
913	GO_EARLY_ENDOSOME_MEMBRANE	0.000970074	0.0134123	0.477271	0.237585	1.50676	149	c("DTX3L", "PML", "HLA-F", "HLA-A", "MARCHF1", "HLA-B", "HLA-C", "FGD2", "HLA-E", "EHD4", "B2M", "CD274", "SNX6", "CD8B", "HLA-G", "HLA-H", "ZFYVE28", "NSG2", "SNX8", "GRIPAP1", "FCGR1A", "VAMP8", "SNX20", "GGA2", "VAC14", "TMEM184A", "RCC2", "WASHC2A", "HGS")
914	GO_EAR_DEVELOPMENT	0.970942	1	0.0082907	-0.181423	-0.710569	169	c("WNT5A", "HEY2", "FAT4", "ADAM10", "CHRNA9", "SLC25A27", "SLC26A5", "PRRX1", "SEC24B", "SLITRK6", "HOXA1", "OPA1", "MAPK1", "SLC4A7", "DCHS1", "GJB6", "GSDME", "GJB2", "PTK7", "FGF20", "CCNA2", "FOXG1", "GET1", "MCOLN3", "NAGLU", "PAFAH1B1", "IFT88", "GABRB3", "NIPBL", "BCL2L11", "ATP8B1", "RBPJ", "FREM2", "GABRB2", "TSHZ1", "FGFR1", "ROR1", "FZD6", "SPARC", "LRIG1", "MYO6", "WNT3A", "IFT20", "…
FZD3, "DLL1", "DDR1", "MYCL", "JAG2", "KCNK2", "GLI2", "KCNQ1", "FRZB", "MKS1", "IFT27")
915	GO_EAR_MORPHOGENESIS	0.976697	1	0.00893801	-0.166708	-0.623941	92	c("WNT5A", "CHRNA9", "PRRX1", "SEC24B", "SLITRK6", "HOXA1", "MAPK1", "GJB6")
916	GO_EATING_BEHAVIOR	0.445838	1	0.057006	-0.358361	-1.01642	17	c("P2RY1", "CPT1A", "UCHL1")
917	GO_ECTODERM_DEVELOPMENT	0.448119	1	0.0567672	-0.357928	-1.01519	17	c("FZD7", "ELF5", "CTNNB1")
918	GO_ELECTRON_TRANSFER_ACTIVITY	0.319106	0.989197	0.0675189	-0.289774	-1.08653	97	c("ALDH2", "MAOB", "SDHD", "TXNRD3", "UQCRHL", "DMGDH", "COX11", "SURF1", "AKR7A3", "COX6A1", "CIAPIN1", "PHGDH", "COX8A", "GLRX2", "HAAO", "NDUFS6", "NDUFS1", "NDUFA12", "QDPR", "NDUFAF2", "SDHA", "COX6B1", "POR", "COX4I1", "ADH5", "ETFA", "COX15", "ASPH", "ETFB", "COX7B", "PTGES2", "AOC2", "GLRX3", "NDUFA4L2", "UQCRH", "NDUFV2", "COX7C", "STEAP4", "CYB5A", "SRD5A1", "UQCR11", "NQO2", "SDHB", "N…
AKR7A2, "SDHC", "UQCRC1", "MT-CYB", "COX6C")
919	GO_ELECTRON_TRANSPORT_CHAIN	0.202202	0.808588	0.0908241	-0.288222	-1.12958	167	c("ALDH2", "NDUFB6", "CDK1", "MAOB", "SDHD", "NDUFB3", "TXNRD3", "UQCRHL", "CCNB1", "DMGDH", "PINK1", "SNCA", "SLC25A13", "NDUFAB1", "UQCRB", "COX11", "SURF1", "NDUFA7", "AKR7A3", "COX6A1", "CIAPIN1", "ISCU", "PHGDH", "COX8A", "GLRX2", "NDUFB9", "SDHAF2", "NDUFA9", "HAAO", "NDUFS6", "NDUFS1", "PPARGC1A", "IMMP2L", "NDUFA12", "MT-ND2", "NDUFB10", "QDPR", "NDUFS5", "NDUFB8", "NDUFA8", "POLG2", "UQC…
NDUFS4, "DLD", "ETFB", "COX7B", "PTGES2", "AOC2", "GLRX3", "NDUFA4L2", "UQCRH", "NDUFV2", "COX7C", "NDUFA2", "STEAP4", "CYB5A", "MECP2", "NDUFA10", "NDUFV3", "SRD5A1", "UQCR11", "NDUFAF1", "NQO2", "SDHB", "AFG1L", "NDUFA4", "NDUFA3", "NDUFB5", "AIFM2", "XDH", "UQCRFS1", "P4HA2", "NDUFC1", "MT-ND3", "COX7A1", "GLRX5", "UQCRQ", "AOX1", "MT-ND4L", "CYC1", "ETFDH", "BID", "DEGS1", "AKR7A2", "NDUFV1",…
920	GO_EMBRYONIC_APPENDAGE_MORPHOGENESIS	0.798576	1	0.023933	-0.225193	-0.842852	94	c("WNT5A", "TP63", "PRRX1", "LMBR1", "LNPK", "TMEM107", "MAP3K20", "CTNNB1", "LRP6", "HDAC2", "CRABP2", "LEF1", "BMP7", "LRP4", "GPC3", "NIPBL", "ZNF358", "FLVCR1", "DYNC2H1", "BCL2L11", "FREM2", "WNT9A", "FGFR1", "FZD6", "ALDH1A2", "FGF9", "SMAD4", "SP8", "DLX5", "PITX1", "PBX1", "MEGF8", "GNAS", "NOTCH2", "GLI2", "MSX2", "MKS1", "TBC1D32", "WDPCP", "SALL1", "BMPR1A", "BMP4", "ZBTB16", "PSEN1", …
921	GO_EMBRYONIC_AXIS_SPECIFICATION	0.222727	0.849101	0.0925529	-0.396617	-1.19411	23	c("WNT5A", "TMED2", "SMAD2", "CTNNB1", "TBX6", "FZD5", "MESP1", "CXXC4")
922	GO_EMBRYONIC_CAMERA_TYPE_EYE_DEVELOPMENT	0.552061	1	0.0448645	-0.297809	-0.960229	31	c("WNT5A", "PAX6", "LRP6", "FZD5", "BMP7", "SP3")
923	GO_EMBRYONIC_CAMERA_TYPE_EYE_MORPHOGENESIS	0.23516	0.869105	0.0897105	-0.395196	-1.1807	22	c("WNT5A", "PAX6", "LRP6", "FZD5", "BMP7", "SP3")
924	GO_EMBRYONIC_CRANIAL_SKELETON_MORPHOGENESIS	0.845824	1	0.0235793	-0.224811	-0.752517	39	c("TGFBR1", "PRRX1", "HOXA1", "SMAD2")
925	GO_EMBRYONIC_DIGESTIVE_TRACT_DEVELOPMENT	0.711864	1	0.151149	0.194832	0.838637	24	c("ADA", "TNF", "TCF7", "CXCL8", "VPS52", "HLX", "RARB", "RARRES2", "FGFR2", "GLI3", "STRA6", "SOX11", "ID2", "TGFB2", "SIX2", "SALL1", "PCSK5", "GLI2", "PDGFRA", "FGF9", "ALDH1A2", "NIPBL", "HNF1B", "OVOL2")
926	GO_EMBRYONIC_DIGIT_MORPHOGENESIS	0.618297	1	0.0382417	-0.270335	-0.930325	47	c("WNT5A", "LMBR1", "LNPK", "TMEM107", "MAP3K20", "CTNNB1", "HDAC2")
927	GO_EMBRYONIC_EYE_MORPHOGENESIS	0.173581	0.739843	0.105125	-0.389367	-1.22851	28	c("WNT5A", "PAX6", "MFAP2", "LRP6", "FZD5", "BMP7", "SP3", "FBN1")
928	GO_EMBRYONIC_FORELIMB_MORPHOGENESIS	0.287656	0.946856	0.0782955	-0.389086	-1.14207	20	c("TP63", "LNPK", "CTNNB1", "CRABP2", "NIPBL", "ZNF358", "WNT9A", "ALDH1A2")
929	GO_EMBRYONIC_HEART_TUBE_DEVELOPMENT	0.522188	1	0.0451344	-0.275588	-0.982803	60	c("WNT5A", "FOLR1", "TMED2", "NDRG4", "NPHP3", "CTNNB1", "TBX6", "SMO", "APELA", "MIB1", "OVOL2", "MESP1")
930	GO_EMBRYONIC_HEART_TUBE_MORPHOGENESIS	0.639498	1	0.0363783	-0.263642	-0.918419	52	c("WNT5A", "FOLR1", "TMED2", "NDRG4", "NPHP3")
931	GO_EMBRYONIC_HEMOPOIESIS	0.996629	1	0.0163561	-0.14504	-0.422913	19	c("THOC5", "KDR", "KIT", "PBX1", "ZFPM1", "STK3")
932	GO_EMBRYONIC_HINDLIMB_MORPHOGENESIS	0.913483	1	0.0219398	-0.222465	-0.64867	19	c("TP63", "CTNNB1")
933	GO_EMBRYONIC_MORPHOGENESIS	1	1	0	-0.164433	-0.671682	450	c("WNT5A", "RACK1", "FOLR1", "TP63", "RPS7", "TMED2", "NDRG4", "LAMB1", "CHRNA9", "OTX2", "TGFBR1", "PRRX1", "FZD7", "NPHP3", "LMBR1", "WNT2B", "PAX6", "SEC24B", "LNPK", "FLRT3", "TMEM107", "SLITRK6", "GLMN", "HOXA1", "MAP3K20", "ITGB4", "MAPK1", "ELF5", "GJB6", "TRAF6", "SMAD2", "MFAP2", "CTNNB1", "ITGAV", "LRP6", "TBX6", "CDON", "HDAC2", "HMGA2", "SMO", "APELA", "EXT2", "CUL3", "PRICKLE1", "PTK…
VEGFC, "SATB2", "NAGLU", "COL6A1", "OVOL2", "BMP7", "LRP4", "MESP1", "GPC3", "GJA1", "SP3", "LAMA3", "HNF1B", "ATOH8", "FBN1", "SFRP1", "YBX1", "SEMA4C", "NIPBL", "FZD1", "ZNF358", "FLVCR1", "DYNC2H1", "BCL2L11", "MKKS", "LRP2", "DLX2", "CTR9", "WLS", "FREM2", "WNT9A", "TSHZ1", "ACVR2B", "SLC39A1", "CDC73", "GJB5", "TENM4", "KIF20B", "FGFR1", "FZD6", "PHLDB1", "DLD", "IRX3", "LRIG1", "SULF1", "PK…
PRKACA, "FGF9", "PDGFRA", "SMAD4", "CHRD", "INSIG1", "SP8", "HIRA", "APOA1", "FOXE1", "POFUT2", "APAF1", "DLX5", "SPRY2", "PITX1", "PBX1", "CHRNA10", "CCDC39", "POGLUT1", "FLT1", "RYR2", "PRKAR1A", "TPRN", "AHI1", "FZD3", "COL12A1", "DLL1", "MEGF8", "LRP5L", "BBS4", "GNAS", "NOTCH2", "WNK1", "TWSG1", "HIPK1", "JAG2", "GLI2", "ITGB3", "ITGA7", "FRZB", "MSX2", "MKS1", "PHLDB2", "STK3", "EIF4A3", "T…
YTHDF2, "SALL1", "SLC39A3", "IFT172", "BMPR1A", "CC2D2A", "MDFI", "EFEMP1", "EPHB2", "LMO4", "MAP2K5", "BMP4", "ZBTB16", "SOBP", "NCOA1", "ITGA3", "MED12", "ITGB5", "BBS7", "LATS1", "TMIE", "PSEN1", "C2orf49", "PRKRA", "FRAS1", "ALDH1A3", "ARL13B", "SIX2", "ACVR2A", "TBX3", "TGFB2", "IRX5", "DAG1", "EFNA1", "STOX1", "SKI", "FOXC2", "TULP3", "RPL38", "ID2", "STRC", "CEP290")
934	GO_EMBRYONIC_ORGAN_DEVELOPMENT	1	1	0	-0.1319	-0.532436	333	c("PDGFC", "WNT5A", "FOLR1", "TMED2", "NDRG4", "HEY2", "RPL10", "PDGFA", "CHRNA9", "EGFR", "TGFBR1", "PRRX1", "NPHP3", "PAX6", "SEC24B", "SLITRK6", "HOXA1", "MAPK1", "NSDHL", "GJB6", "SMAD2", "MFAP2", "CTNNB1", "LRP6", "TBX6", "SMO", "APELA", "THOC5", "KDR", "PTK7", "BIRC6", "FOXG1", "ARID2", "FZD5", "LEF1", "MIB1", "SATB2", "TBC1D23", "NAGLU", "OVOL2", "BMP7", "TRA2B", "MESP1", "PLCD1", "SP3", "…
935	GO_EMBRYONIC_ORGAN_MORPHOGENESIS	0.997	1	0.00288973	-0.155103	-0.613111	209	c("WNT5A", "FOLR1", "TMED2", "NDRG4", "CHRNA9", "TGFBR1", "PRRX1", "NPHP3", "PAX6", "SEC24B", "SLITRK6", "HOXA1", "MAPK1", "GJB6", "SMAD2", "MFAP2", "CTNNB1", "LRP6", "TBX6", "SMO", "PTK7", "FOXG1", "FZD5", "MIB1", "SATB2", "NAGLU", "OVOL2", "BMP7", "MESP1", "SP3", "HNF1B", "FBN1", "NIPBL", "FLVCR1", "MKKS", "DLX2", "WNT9A", "TSHZ1", "SLC39A1", "FGFR1", "FZD6", "LRIG1", "PKD2", "MYO6", "HYAL1", "…
AHI1, "FZD3", "DLL1", "MEGF8", "BBS4", "GNAS", "NOTCH2", "HIPK1", "GLI2", "FRZB", "EIF4A3", "FRS2", "SIX3", "TBR1", "PROX1", "KCNQ4", "WDPCP", "SALL1", "SLC39A3", "IFT172", "MDFI", "EFEMP1", "EPHB2", "BMP4", "SOBP", "MED12", "BBS7", "TMIE", "PSEN1", "PRKRA", "ALDH1A3", "ARL13B", "SIX2", "TBX3", "IRX5", "EFNA1", "STOX1", "FOXC2", "TULP3", "RPL38", "ID2", "STRC", "CEP290")
936	GO_EMBRYONIC_PATTERN_SPECIFICATION	0.528978	1	0.0454968	-0.283511	-0.971884	46	c("WNT5A", "TMED2", "SMAD2", "CTNNB1", "LRP6", "TBX6", "PGAP1", "FZD5", "SATB2", "BMP7", "MESP1")
937	GO_EMBRYONIC_PLACENTA_DEVELOPMENT	0.975258	1	0.0110006	-0.17162	-0.630256	76	c("TMED2", "HEY2", "EGFR", "MAPK1", "NSDHL", "BIRC6", "FZD5", "LEF1", "OVOL2", "BMP7", "PLCD1", "SP3", "MAP2K1", "RBPJ", "GJB5", "HEY1", "SENP2", "PKD2", "ZNF568", "EGLN1")
938	GO_EMBRYONIC_PLACENTA_MORPHOGENESIS	0.106839	0.560964	0.287805	0.337088	1.37433	22	c("CCN1", "ST14", "IL10", "GRB2")
939	GO_EMBRYONIC_SKELETAL_SYSTEM_DEVELOPMENT	0.89002	1	0.0173915	-0.202859	-0.751771	82	c("WNT5A", "SULF2", "TGFBR1", "PRRX1", "HOXA1", "SLC35D1", "SMAD2", "CTNNB1", "HSD17B7", "SATB2", "MBTD1", "BMP7", "SP3", "NIPBL", "FLVCR1", "DLX2", "WNT9A", "XYLT1", "SLC39A1", "DMRT2", "SULF1", "HYAL1", "FGF9", "PDGFRA")
940	GO_EMBRYONIC_SKELETAL_SYSTEM_MORPHOGENESIS	0.977296	1	0.0108944	-0.162555	-0.579706	60	c("TGFBR1", "PRRX1", "HOXA1", "SMAD2", "CTNNB1", "SATB2", "BMP7", "NIPBL", "FLVCR1", "DLX2", "WNT9A", "SLC39A1")
941	GO_EMBRYO_IMPLANTATION	0.970495	1	0.0134462	-0.179067	-0.611206	45	c("RPL29", "SCGB1A1", "APELA", "FBLN1", "GJA1", "EMP2", "TRO", "STC1", "H3-3A")
942	GO_ENDOCARDIAL_CUSHION_DEVELOPMENT	0.539459	1	0.0457704	-0.296038	-0.970985	34	c("HEY2", "TGFBR1", "SNAI2", "ISL1", "DCHS1", "BMP7", "MDM4", "ROBO1", "NEDD4", "RBPJ", "HEY1", "ACVR1", "SMAD4", "HEYL")
943	GO_ENDOCARDIAL_CUSHION_FORMATION	0.303855	0.96405	0.0755015	-0.397888	-1.13705	18	c("HEY2", "TGFBR1", "SNAI2", "DCHS1", "BMP7", "ROBO1", "RBPJ", "ACVR1", "SMAD4", "HEYL")
944	GO_ENDOCARDIAL_CUSHION_MORPHOGENESIS	0.309813	0.973107	0.0730744	-0.35777	-1.11694	27	c("HEY2", "TGFBR1", "SNAI2", "ISL1", "DCHS1", "BMP7", "MDM4", "ROBO1", "RBPJ", "HEY1", "ACVR1", "SMAD4", "HEYL")
945	GO_ENDOCHONDRAL_BONE_MORPHOGENESIS	0.955836	1	0.0145143	-0.1786	-0.616286	48	c("THBS3", "PHOSPHO1", "POC1A", "TEK", "BMP6", "BMPR1B", "POR", "STC1", "COL27A1", "NAB1", "CSGALNACT1", "DLX5", "SERPINH1", "TRIP11", "GNAS", "IFT80", "NPPC", "MEF2D", "ZMPSTE24", "TRPV4", "BMP4", "FGFR3")
946	GO_ENDOCRINE_HORMONE_SECRETION	0.701774	1	0.0347904	-0.278722	-0.86243	26	c("GDF9", "FZD4", "C1QTNF3", "SELENOM", "BMP6", "GJA1", "INHBB", "GHRL", "FGFR1")
947	GO_ENDOCRINE_PANCREAS_DEVELOPMENT	0.767467	1	0.0297065	-0.251945	-0.801673	29	c("WNT5A", "GSK3B", "PAX6")
948	GO_ENDOCRINE_PROCESS	0.536534	1	0.0444181	-0.280203	-0.973321	50	c("ATP6AP2", "F2R", "GDF9", "FZD4", "C1QTNF3", "CORIN", "SELENOM", "BMP6", "SERPINF2", "GJA1", "NOX1", "KRAS", "INHBB", "RHOA", "GHRL", "FGFR1")
949	GO_ENDOCRINE_SYSTEM_DEVELOPMENT	0.925434	1	0.0147735	-0.193799	-0.715774	78	c("WNT5A", "THRA", "TSPO", "TGFBR1", "GSK3B", "PAX6", "ISL1", "MAPK1", "SMAD2", "SMO", "WNT4", "BMP6", "GSK3A", "MAP2K1", "INSR", "RBPJ", "DKK3", "NF1", "ALDH1A2", "FOXO1", "PDGFRA", "SRD5A1", "SIDT2", "RFX3", "APOA1", "FOXE1", "PITX1", "PBX1", "DLL1", "TG", "SLC6A3")
950	GO_ENDOCYTIC_RECYCLING	0.923158	1	0.0171554	-0.199185	-0.688486	49	c("NDRG4", "ACAP2", "SNX17", "CMTM6", "SORL1", "VPS51", "STX6", "VPS26C", "VPS50", "INPP5F", "PLA2G4E", "RAB11FIP4", "VPS29", "EHD3", "SNX12", "SNX3", "EPG5", "PTPN23", "EHD2", "SNF8", "RAB13", "LMTK2", "RAB11B", "RAB14", "SNX4")
951	GO_ENDOCYTIC_VESICLE_LUMEN	0.138838	0.66025	0.249247	0.33211	1.28422	18	c("SAA1", "CALR", "APOE", "GNLY", "HSPH1", "HSP90AA1")
952	GO_ENDOCYTIC_VESICLE_MEMBRANE	3.35725e-10	2.40734e-08	0.814036	0.37478	2.27217	145	c("TAP1", "CD74", "HLA-DRB1", "MSR1", "HLA-F", "RAB8A", "HLA-A", "HLA-B", "HLA-DRA", "RAB11FIP1", "CD163", "UBB", "HLA-C", "HLA-DPA1", "HLA-E", "HLA-DQA1", "B2M", "CALR", "HLA-DRB5", "RAB39A", "LDLR", "APOE", "TAPBP", "MDM2", "HLA-G", "HLA-H", "FZD2", "ATP6V0D2", "TAP2", "UBC", "CYBB", "FCGR1A", "SCARB2", "CORO1A", "VAMP8", "TCIRG1", "STAB1", "HLA-DQB1", "RAC2", "HLA-DPB1")
953	GO_ENDODEOXYRIBONUCLEASE_ACTIVITY	0.651987	1	0.036762	-0.270304	-0.896597	36	c("ZRANB3", "TATDN1", "ZGRF1", "RPS3", "DICER1", "APLF", "DNA2", "RBBP8")
954	GO_ENDODEOXYRIBONUCLEASE_ACTIVITY_PRODUCING_5_PHOSPHOMONOESTERS	0.370327	1	0.0670513	-0.390448	-1.08141	15	c("TATDN1", "ZGRF1", "DICER1", "DNA2")
955	GO_ENDODERMAL_CELL_DIFFERENTIATION	0.457173	1	0.052913	-0.304104	-1.01794	39	c("LAMB1", "CTNNB1", "ITGAV", "HMGA2", "COL7A1", "MMP15", "COL6A1", "MESP1", "LAMA3", "HNF1B", "CTR9", "CDC73", "COL4A2")
956	GO_ENDODERM_DEVELOPMENT	0.888545	1	0.0183973	-0.20217	-0.72577	63	c("LAMB1", "SMAD2", "CTNNB1", "ITGAV", "HMGA2", "APELA", "COL7A1", "MMP15", "COL6A1", "MESP1", "LAMA3", "HNF1B")
957	GO_ENDODERM_FORMATION	0.433087	1	0.0546808	-0.301599	-1.02944	45	c("LAMB1", "SMAD2", "CTNNB1", "ITGAV", "HMGA2", "COL7A1", "MMP15", "COL6A1", "MESP1", "LAMA3", "HNF1B")
958	GO_ENDOLYSOSOME	0.00321467	0.0376193	0.431708	0.506804	1.95973	18	c("LGMN", "TLR3", "LDLR", "TLR7", "CLEC16A", "CTSL", "CLTA", "AP2A2", "CTSS")
959	GO_ENDOMEMBRANE_SYSTEM_ORGANIZATION	0.985015	1	0.00562708	-0.18967	-0.772128	420	c("RTN3", "RAB2A", "TMED2", "RAB11A", "TMEM38A", "FAT4", "CAV2", "VRK1", "LEMD3", "TMEM33", "RNF26", "PRKD1", "F2R", "RAB5B", "TMED3", "SERP1", "CDK1", "TLCD2", "VAPB", "LNPK", "CCNB1", "PRKCA", "ATL3", "REEP2", "CHMP3", "MAPK1", "HOOK1", "ARL6IP1", "CAV1", "GOLGA8A", "SPAST", "AKTIP", "KNL1", "ANO4", "TMEM38B", "AQP11", "LAPTM4B", "MOSPD3", "UBXN2A", "RAB22A", "NUP155", "ARV1", "ARFGEF1", "TLCD1…
TMCC1, "SPTSSB", "RTN4", "PIK3C3", "REEP4", "OBSL1", "LEMD2", "TARDBP", "CLCN3", "BNIP1", "SYNJ1", "GET1", "AR", "PRKN", "RAB18", "AP3B1", "PAFAH1B1", "PDCD6IP", "TMED10", "ESYT1", "TBC1D20", "VPS25", "JAGN1", "NOX1", "GOLGA2P5", "DYNC2H1", "MAP2K1", "GOLGA8N", "GOLGB1", "ATP8B1", "OSBPL2", "POLR2M", "RAB38", "AKAP9", "SYNGR1", "VAMP4", "VPS51", "VPS33B", "GOLGA8R", "TMED7")
960	GO_ENDONUCLEASE_ACTIVITY	0.677744	1	0.0318535	-0.24256	-0.919821	109	c("N4BP2", "YBEY", "TSN", "RNASEH1", "AGO3", "ZRANB3", "TATDN1", "RPP14", "ZGRF1", "ANG", "OGG1", "ELAC1", "RPS3", "DICER1", "APLF", "DNA2", "ERN1", "RNASEH2B", "RBBP8", "RPP30", "RNASEK", "APEX2", "RNASET2", "MRE11", "POP5", "DNASE1L1", "POP7", "G3BP1", "TSNAX")
961	GO_ENDONUCLEASE_ACTIVITY_ACTIVE_WITH_EITHER_RIBO_OR_DEOXYRIBONUCLEIC_ACIDS_AND_PRODUCING_5_PHOSPHOMONOESTERS	0.379274	1	0.0615707	-0.318676	-1.07095	40	c("RNASEH1", "AGO3", "TATDN1", "RPP14", "ZGRF1", "ELAC1", "DICER1", "DNA2", "RNASEH2B", "RPP30", "POP5", "DNASE1L1", "POP7", "RPP21")
962	GO_ENDONUCLEASE_COMPLEX	0.408163	1	0.0583453	-0.315517	-1.04657	36	c("AGO1", "AGO3", "RPP14", "DICER1", "ERN1", "RPP30", "DHX9", "POP5", "POP7", "RPP21", "RAD51C", "TARBP2", "AGO4", "CLP1", "PRORP", "RPP40", "TRMT10C", "AGO2", "DGCR8", "LAS1L", "POP1")
963	GO_ENDONUCLEOLYTIC_CLEAVAGE_INVOLVED_IN_RRNA_PROCESSING	0.7806	1	0.031637	-0.284134	-0.797449	16	c("RPS21", "ABT1", "TBL3", "UTP20", "FCF1", "NOL9", "RPP40", "RCL1")
964	GO_ENDOPEPTIDASE_ACTIVITY	0.991009	1	0.00434551	-0.177688	-0.716277	311	c("TMEM59", "ADAM10", "LTF", "CASP6", "CTSF", "PAPLN", "USP9X", "USP34", "CTSV", "YBEY", "ADAM23", "SENP6", "SPPL2A", "SPCS3", "USP7", "KLK11", "USP12", "UCHL1", "PRSS36", "MMP3", "MBTPS2", "MMP7", "HTRA1", "RHBDD1", "KLK12", "TMPRSS11D", "TMPRSS13", "CORIN", "CELA2A", "MMP10", "RHBDL1", "PIGK", "PIGS", "SEC11A", "PAPPA", "SENP1", "TMPRSS7", "TPP2", "ADAM30", "MMP15", "CASP9", "PIP", "PRSS53", "N…
CFI, "KLK7", "PLGLB1", "PARL", "PSMB4", "FURIN", "CTSK", "UQCRC2", "TMPRSS11B", "USP48", "APH1B", "USP24", "MEP1A", "NAPSA", "TRABD2A", "CTSB", "USP30", "TMPRSS11F", "TMPRSS11E", "USP47", "ADAM22", "PRSS27", "DDI2", "PSMD1", "USP49", "ATG4A", "CTSC", "PLAT", "CAPNS2", "BACE2", "PCSK6", "PSMA3", "BMP1", "KLK13", "SENP2", "MST1", "BLMH", "MBTPS1", "SENP7", "USP16", "C1R", "ATG4C", "ESPL1", "THSD4",…
965	GO_ENDOPEPTIDASE_COMPLEX	0.0340363	0.253505	0.321776	0.26539	1.43504	67	c("PSMB9", "PSMB8", "PSME2", "PSME1", "PSMA4", "PSMB10", "PSMC3", "PSME3", "PSMC4", "PSMC5")
966	GO_ENDOPEPTIDASE_REGULATOR_ACTIVITY	0.518593	1	0.0442407	-0.259702	-0.995778	125	c("APLP2", "PROS1", "LTF", "PI3", "APP", "PAPLN", "ANOS1", "TIMP3", "VIL1", "SPINK7", "TFPI2", "SERPINB13", "EPPIN", "TFPI", "PRNP", "SNCA", "PCSK1N", "SPOCK1", "PZP", "SERPINB11", "MT3", "SERPINB4", "SERPINC1", "CSTA", "A2ML1", "BIRC6", "COL7A1", "SPINK5", "SERPINB8", "LEF1")
967	GO_ENDOPLASMIC_RETICULUM_CALCIUM_ION_HOMEOSTASIS	0.457627	1	0.191892	0.232231	0.99962	24	c("PML", "TGM2", "BCL2", "BAK1")
968	GO_ENDOPLASMIC_RETICULUM_EXIT_SITE	0.952591	1	0.0181675	-0.190555	-0.594901	27	c("SEC24B", "SAR1B", "PLPP3", "MPPE1", "PDCD6IP", "SAR1A", "SEC31B", "SEC23A", "PDCD6", "CTAGE4", "SEC31A", "SEC16B", "TMED5", "SEC24D", "LRRK2", "MIA2", "PREB", "CRYZL2P-SEC16B", "YIPF5")
969	GO_ENDOPLASMIC_RETICULUM_GOLGI_INTERMEDIATE_COMPARTMENT	0.336694	1	0.0645031	-0.281328	-1.07241	119	c("FOLR1", "CD59", "RAB2A", "TMED2", "CCDC115", "UGGT1", "P4HB", "CHP1", "COPZ2", "TMED3", "UGGT2", "CA4", "BCAP31", "DICER1", "ANPEP", "DDHD2", "SURF4", "GJB2", "WHAMMP3", "COPB1", "HMGB1", "COL7A1", "CLN8", "ERGIC1", "PLPP3", "TRAPPC2B", "MPPE1", "ROBO1", "TMED10", "F8", "TBC1D20")
970	GO_ENDOPLASMIC_RETICULUM_GOLGI_INTERMEDIATE_COMPARTMENT_MEMBRANE	0.465021	1	0.0502948	-0.279894	-1.01672	67	c("FOLR1", "CD59", "RAB2A", "TMED2", "COPZ2", "TMED3", "BCAP31", "SURF4", "WHAMMP3", "COL7A1", "CLN8", "ERGIC1", "PLPP3", "MPPE1", "ROBO1", "TMED10", "F8", "TBC1D20")
971	GO_ENDOPLASMIC_RETICULUM_LUMEN	0.506494	1	0.0450443	-0.249656	-0.995263	242	c("PDGFC", "WNT5A", "APLP2", "ADAM10", "COL4A6", "APP", "UGGT1", "CDH2", "LAMB1", "P4HB", "TXNDC16", "PDGFA", "DNAJC3", "TGOLN2", "ARSD", "CANX", "MFGE8", "JMJD8", "SDC2", "ALG12", "TXNDC5", "UGGT2", "GPX8", "ARSG", "RCN2", "GANAB", "RDH5", "EOGT", "SPARCL1", "TNC", "ERP27", "CRTAP", "SUMF1", "P3H1", "CLN6", "SERPINC1", "MATN3", "TMEM132A", "CALU", "LAMB2", "COL7A1", "ERO1A", "SELENOM", "WNT4", "…
F8, "RNASET2", "COLGALT2", "MSLN", "SLC27A2", "CKAP4", "POGLUT3", "IGFBP5", "H6PD", "ERLEC1", "PRKCSH", "EDEM3", "P4HA1", "FKBP10", "GPX7", "COL27A1", "MELTF", "SDF2L1", "CFP", "FKBP7", "FKBP14", "GHRL", "DNAJB9", "COL28A1", "CTSC", "QSOX1", "P3H2", "RCN3", "COL4A2", "POGLUT2", "MBTPS1", "TIMP1", "DNAJC10", "WNT3A", "COL4A4", "SCG2", "ESD", "LRPAP1", "WNT5B")
972	GO_ENDOPLASMIC_RETICULUM_MANNOSE_TRIMMING	0.00529691	0.0578233	0.407018	-0.595103	-1.67021	16	c("UGGT1", "SEL1L", "UGGT2", "TRIM13", "MARCHF6", "RNF139", "RNF103", "AMFR")
973	GO_ENDOPLASMIC_RETICULUM_ORGANIZATION	0.0442387	0.306113	0.216543	-0.374378	-1.35994	67	c("RTN3", "TMEM38A", "CAV2", "TMEM33", "VAPB", "LNPK", "ATL3", "REEP2", "ARL6IP1", "TMEM38B", "MOSPD3", "CCDC47", "ESYT2", "TMCC1", "SPTSSB", "RTN4", "REEP4", "BNIP1", "GET1", "RAB18", "ESYT1", "JAGN1")
974	GO_ENDOPLASMIC_RETICULUM_QUALITY_CONTROL_COMPARTMENT	0.0375	0.271291	0.248911	-0.482428	-1.45247	23	c("UGGT1", "CANX", "SEL1L", "UGGT2", "TRIM13", "MARCHF6", "RHBDD1", "RNF139", "RNF103", "AMFR", "ERLEC1", "EDEM3", "DERL2")
975	GO_ENDOPLASMIC_RETICULUM_SUBCOMPARTMENT	0.104377	0.554807	0.142901	-0.432712	-1.32695	25	c("LNPK", "REEP5", "ATL3", "REEP2", "ARV1", "RTN2", "EMD", "RTN4", "REEP4", "RAB18")
976	GO_ENDOPLASMIC_RETICULUM_TO_CYTOSOL_TRANSPORT	0.541345	1	0.0465084	-0.309891	-0.967463	27	c("SEL1L", "RHBDD1", "FAF2", "BCAP31", "SELENOS", "ERLEC1", "AUP1", "DERL2", "HERPUD1", "TMEM129")
977	GO_ENDOPLASMIC_RETICULUM_TO_GOLGI_VESICLE_MEDIATED_TRANSPORT	0.675	1	0.0317091	-0.238083	-0.936688	189	c("FOLR1", "CD59", "GAS1", "PROS1", "TMED2", "COPZ2", "TMED3", "VAPA", "COG8", "SEC24B", "VAPB", "DCTN6", "SPAST", "BCAP31", "PPP6C", "COG2", "WHAMMP3", "PGAP1", "PPP6R3", "COPB1", "SAR1B", "CUL3", "RNF139", "GOPC", "COL7A1", "COPA", "ERGIC1", "KDELR3", "SORL1", "TRAPPC2B", "TRAPPC2L", "DYNC1I1", "MPPE1", "TMED10", "F8", "TBC1D20", "ARFGAP3", "TEX261", "DYNC1H1", "GOLGB1", "KDELR1", "TRAPPC6A", "…
YIF1B, "SEC13", "INSIG1", "DCTN5", "SCAP", "SEC23A", "ANK3", "PROC", "ARCN1", "CNIH3", "COPB2", "SEC22A", "VTI1A", "TMED1", "YIF1A", "YKT6", "PDCD6", "COPE", "ZW10", "USO1", "COPZ1", "TMED9", "CTAGE4", "SPTB", "SCFD1", "SEC31A", "KDELR2", "CREB3L2", "IER3IP1", "ACTR1A", "PEF1", "DYNC1LI2", "GOLT1A", "TRAPPC4", "TGFA", "LMAN2", "VAMP7", "TMED4", "SEC16B", "ERGIC2", "TMED5", "AREG", "LMF1", "F5", "…
978	GO_ENDOPLASMIC_RETICULUM_TUBULAR_NETWORK	0.136986	0.654506	0.123842	-0.433811	-1.29607	22	c("LNPK", "REEP5", "ATL3", "REEP2", "ARV1", "EMD", "RTN4", "REEP4", "RAB18")
979	GO_ENDOPLASMIC_RETICULUM_TUBULAR_NETWORK_ORGANIZATION	0.0101442	0.0990588	0.38073	-0.571597	-1.63346	18	c("RTN3", "TMEM33", "LNPK", "ATL3", "REEP2", "ARL6IP1", "RTN4", "REEP4", "RAB18")
980	GO_ENDOPLASMIC_RETICULUM_UNFOLDED_PROTEIN_RESPONSE	0.73716	1	0.0276589	-0.232994	-0.887246	116	c("RACK1", "TMEM33", "SSR1", "UFL1", "DNAJC3", "ATF6", "CTH", "EXTL3", "SERP1", "CANX", "VAPB", "MBTPS2", "WIPI1", "NCK2", "SERP2", "ERN1", "AMFR", "ERO1A", "KDELR3", "BOK", "SELENOS", "FICD", "TBL2", "GSK3A", "KLHDC3", "CTDSP2", "BCL2L11", "DERL2", "PLA2G4B", "FKBP14", "DNAJB9", "PIK3R1", "PARP16", "CUL7", "HERPUD1", "ATF6B", "PIGBOS1")
981	GO_ENDORIBONUCLEASE_ACTIVITY	0.786157	1	0.0256225	-0.230515	-0.820527	59	c("YBEY", "TSN", "RNASEH1", "AGO3", "RPP14", "ELAC1", "DICER1", "ERN1", "RNASEH2B", "RPP30", "RNASEK", "RNASET2", "POP5", "POP7", "TSNAX", "RPP21", "NYNRIN", "PRORP", "APEX1", "RPP40", "AGO2", "DGCR8", "PIWIL2", "RCL1", "ENDOU", "FEN1", "POP1")
982	GO_ENDORIBONUCLEASE_ACTIVITY_PRODUCING_5_PHOSPHOMONOESTERS	0.35262	1	0.0661326	-0.344243	-1.09536	29	c("RNASEH1", "AGO3", "RPP14", "ELAC1", "DICER1", "RNASEH2B", "RPP30", "POP5", "POP7", "RPP21", "PRORP", "APEX1", "RPP40", "AGO2", "DGCR8", "FEN1", "POP1")
983	GO_ENDORIBONUCLEASE_COMPLEX	0.283843	0.9402	0.0770737	-0.357226	-1.14344	30	c("AGO1", "AGO3", "RPP14", "DICER1", "ERN1", "RPP30", "DHX9", "POP5", "POP7", "RPP21", "TARBP2", "AGO4", "CLP1", "PRORP", "RPP40", "TRMT10C", "AGO2", "DGCR8", "LAS1L", "POP1", "TSEN2", "RPP38", "PRKRA", "HSD17B10", "POP4")
984	GO_ENDOSOMAL_TRANSPORT	1	1	0.0014427	-0.140955	-0.561073	233	c("SORT1", "NDRG4", "RAB11A", "CLTC", "NSG1", "RPS27A", "DCLK1", "REPS2", "ACAP2", "CHMP3", "VPS35", "SNX31", "CHMP4BP1", "LAPTM4B", "RHOBTB3", "SNX17", "TMEM50B", "VPS26A", "LAMTOR1", "LEPROT", "TBC1D10A", "TSG101", "ANXA8", "ZDHHC2", "TMCC1", "SLC66A2", "CMTM6", "UBA52", "CLN5", "SORL1", "PRKN", "AP3B1", "TBC1D23", "VPS25", "DENND10", "TINAGL1", "ANKRD50", "VAMP4", "VPS51", "STX6", "VPS36", "AP…
TMEM87B, "VPS50", "PHETA1", "TBC1D14", "INPP5F", "ZFYVE16", "CLTCL1", "PLA2G4E", "SNX1", "AP1S1")
985	GO_ENDOSOME_LUMEN	0.180328	0.760472	0.30775	0.294656	1.24111	23	c("LGMN", "PRF1", "B2M", "JAK2", "CTSL")
986	GO_ENDOSOME_ORGANIZATION	0.565884	1	0.0409884	-0.26045	-0.961939	78	c("RAB11A", "RNF26", "RAB5B", "CHMP3", "HOOK1", "AKTIP", "AQP11", "LAPTM4B", "RAB22A", "LAMTOR1", "TSG101", "ANXA8", "TMCC1", "PIK3C3", "CLCN3", "SYNJ1", "PRKN", "PDCD6IP", "VPS25", "VPS33B", "STX6", "HOOK3", "VPS36")
987	GO_ENDOSOME_TO_LYSOSOME_TRANSPORT	0.704545	1	0.257206	0.178475	0.891404	50	c("DTX3L", "CHMP5", "CLEC16A", "VPS18", "RNF157", "VPS39", "VPS11")
988	GO_ENDOTHELIAL_CELL_APOPTOTIC_PROCESS	0.20706	0.816849	0.249247	0.261051	1.27732	43	c("CCL2", "FASLG", "IL10", "SERPINE1", "HLA-G", "TNFAIP3", "DAB2IP", "TNF", "THBS1", "NFE2L2", "ABL1", "ICAM1", "ITGA4")
989	GO_ENDOTHELIAL_CELL_CHEMOTAXIS	0.0627264	0.395501	0.287805	0.325883	1.40274	24	c("LGMN", "CXCL13", "PRKD2", "TMSB4X", "THBS1")
990	GO_ENDOTHELIAL_CELL_DEVELOPMENT	1	1	0.00989821	-0.127844	-0.44665	54	c("ARHGEF26", "GSTM3")
991	GO_ENDOTHELIAL_CELL_MIGRATION	0.987013	1	0.00523322	-0.165446	-0.651492	193	c("WNT5A", "AMOTL1", "EPHB4", "NR2E1", "SEMA5A", "PRKD1", "TGFBR1", "PRCP", "ANGPT1", "PTP4A3", "PRKCA", "GPI", "CDH13", "PAXIP1", "CSNK2B", "SMOC2", "MMRN2", "PIK3C2A", "S100A2", "ZNF580", "GPLD1", "CCN3", "TEK", "FUT1", "CCBE1", "HMGB1", "KDR", "NUS1", "ITGB1", "ADGRB1", "VEGFC", "PLPP3", "MAP3K3", "ROBO1", "EMP2", "ATOH8", "SLIT2", "DCN")
992	GO_ENDOTHELIAL_CELL_PROLIFERATION	0.993982	1	0.00458288	-0.156456	-0.602906	130	c("WNT5A", "CAV2", "SEMA5A", "PRKD1", "TGFBR1", "PRKCA", "CDH13", "NGFR", "CAV1", "ANG", "ZNF580", "CCL24", "TEK", "FUT1", "APELA", "HMGB1", "KDR", "ERN1")
993	GO_ENDOTHELIUM_DEVELOPMENT	0.995956	1	0.00581458	-0.144359	-0.543158	102	c("ARHGEF26", "HEY2", "GSTM3", "FOXJ2", "GJA4", "CSNK2B", "APOLD1", "CTNNB1", "KDR", "NRG1", "BMP6", "MESP1", "GJA1", "ATOH8", "PDPN", "RBPJ", "ALOX12", "PTPRS", "RHOA", "STC1", "ACVR2B", "NOTCH4", "HEY1", "ACVR1", "RAP1A", "SMAD4", "PROC", "CCM2", "NRP1", "PECAM1", "S1PR3", "XDH", "DLL1")
994	GO_ENERGY_DERIVATION_BY_OXIDATION_OF_ORGANIC_COMPOUNDS	0.0549451	0.360743	0.190023	-0.304634	-1.21483	245	c("PGM1", "CAT", "PPP1R3E", "EPM2AIP1", "ACO1", "GBE1", "GYG2", "GSK3B", "NDUFB6", "SUCLG1", "CDK1", "SDHD", "CAVIN3", "NDUFB3", "PPP1CB", "OXA1L", "UQCRHL", "CCNB1", "PYGL", "PINK1", "SNCA", "NOP53", "SLC25A13", "NDUFAB1", "IDH3A", "UQCRB", "SORBS1", "SURF1", "NDUFA7", "KL", "CALM1", "COX6A1", "SDHAF4", "IDH1", "MT3", "PID1", "AGL", "ISCU", "BNIP3", "COX8A", "UGP2", "NDUFB9", "SDHAF2", "NDUFA9",…
NDUFB10, "MTFR1", "NDUFS5", "NDUFB8", "PPP1R3F", "NDUFA8", "GSK3A", "POLG2", "CS", "UQCRC2", "NDUFAF2", "PHKG1", "TAZ", "LYRM7", "SDHA", "COX6B1", "INSR", "GNMT", "SUCLA2", "COQ10A", "COX4I1", "CISD1", "PPP1R3C", "ETFA", "COX15", "PHKB", "NDUFA1", "NDUFS4", "INPP5K", "MTFR2", "DLD", "ETFB", "COX7B", "GYG1", "MTFR1L", "UQCRH", "FH", "NDUFV2", "NHLRC1", "COX7C", "NDUFA2", "MECP2", "RB1CC1", "PHKA2"…
995	GO_ENERGY_HOMEOSTASIS	0.996736	1	0.0138978	-0.138559	-0.44875	32	c("CD36", "PRCP", "AMPD2", "BMP8A", "PPARGC1A", "PRKAA2", "IRX3", "FOXO1", "MEX3C", "NMU", "DLL1", "MFSD2A", "METRNL", "TRPV4", "OMA1", "PRKAA1", "CRTC1", "LEPR", "PIK3CA")
996	GO_ENERGY_RESERVE_METABOLIC_PROCESS	0.0216272	0.179141	0.315325	-0.396483	-1.42996	65	c("PGM1", "PPP1R3E", "EPM2AIP1", "GBE1", "GYG2", "GSK3B", "PPP1CB", "PYGL", "SORBS1", "KL", "CALM1", "MT3", "PID1", "AGL", "UGP2", "PGM2", "SELENOS", "PPP1R3F", "GSK3A", "PHKG1", "INSR", "GNMT", "PPP1R3C", "PHKB", "INPP5K", "GYG1", "NHLRC1", "RB1CC1", "PHKA2")
997	GO_ENGULFMENT_OF_APOPTOTIC_CELL	0.86317	1	0.0259034	-0.25234	-0.715711	17	c("MEGF10", "ALOX15", "ADGRB1")
998	GO_ENSHEATHMENT_OF_NEURONS	0.243706	0.883283	0.0808589	-0.295311	-1.12455	116	c("ADGRG6", "ACER3", "UGT8", "CD9", "ATRN", "FIG4", "NTRK2", "AMIGO1", "PTPRZ1", "SERINC5", "CMTM8", "MAL", "WASF3", "SLC25A46", "CTNNB1", "NCMAP", "DICER1", "ACSBG1", "MARVELD1", "MALL", "NRG1", "TMEM98", "KIF14", "GPC1", "KLK6", "FAM126A", "NFASC", "PLLP")
999	GO_ENTEROENDOCRINE_CELL_DIFFERENTIATION	0.394382	1	0.0621124	-0.362653	-1.05743	19	c("WNT5A", "GSK3B", "PAX6", "SMO", "BMP6", "GSK3A")
1000	GO_ENTRAINMENT_OF_CIRCADIAN_CLOCK	0.985808	1	0.0150299	-0.15859	-0.507627	30	c("PPP1CB", "GNAQ", "FBXL3", "PER1", "PHLPP1", "FBXL22", "FBXL17", "CRY2", "FBXL12", "RBM4", "PDE6B", "FBXL8")
1001	GO_ENTRY_INTO_HOST	6.53049e-10	4.22691e-08	0.801216	0.387882	2.33384	131	c("TRIM22", "IFITM3", "IFITM1", "SIGLEC1", "LGALS9", "TRIM14", "CD74", "HLA-DRB1", "TRIM38", "TRIM5", "TRIM26", "CD80", "TRIM21", "CCR5", "CD4", "AXL", "TRIM31", "CD86", "LDLR", "NECTIN2", "CD209", "ITGB7", "TRIM25", "IFITM2", "DYNLT1", "SCARB2", "CTSL", "VAMP8", "VPS18", "EPHA2")
1002	GO_ENTRY_OF_BACTERIUM_INTO_HOST_CELL	0.170561	0.733254	0.110565	-0.45557	-1.26177	15	c("CAV1", "CTNNB1", "ITGAV")
1003	GO_ENZYME_INHIBITOR_ACTIVITY	0.462537	1	0.0491928	-0.252993	-1.01477	286	c("TMBIM6", "RPL5", "RACK1", "RPS7", "APLP2", "PROS1", "QARS1", "RPL23", "LTF", "PI3", "FAM122A", "APP", "PAPLN", "SCGB1A1", "ANOS1", "DNAJC3", "TIMP3", "CHP1", "MRLN", "VIL1", "GCHFR", "SPINK7", "TFPI2", "RPL11", "SERPINB13", "EPPIN", "TFPI", "PRNP", "GLMN", "PKIA", "INKA1", "SNCA", "PCSK1N", "INCA1", "IQGAP2", "UMODL1", "SPOCK1", "URI1", "FRY", "PZP", "SERPINB11", "RTKN", "FAF2", "PRPSAP2", "LR…
1004	GO_EOSINOPHIL_MIGRATION	0.00232805	0.0289581	0.431708	0.557981	2.01254	15	c("CCL8", "CCL5", "CCL2", "CX3CL1", "CCL7", "CCL4", "CD300A", "CCL3")
1005	GO_EPHRIN_RECEPTOR_BINDING	0.979052	1	0.016275	-0.173098	-0.540402	27	c("EFNA4", "EFNA5", "CDK5R1", "EFNA3", "CHN1", "EFNB2", "ANKS1B", "EPHA7", "EFNB3", "EFNB1", "CDK5")
1006	GO_EPHRIN_RECEPTOR_SIGNALING_PATHWAY	0.66905	1	0.0331626	-0.244869	-0.904392	78	c("EPHB4", "EPHB6", "SDC2", "ARPC1A", "NCK2", "EFNA4", "EFNA5", "ARPC3", "RASA1", "CDK5R1", "PSENEN", "VAV3", "EFNA3", "CHN1", "APH1B", "RBPJ", "RHOA", "DNM1", "NTRK1", "NGEF", "NCSTN", "EPHB3", "EFNB2", "ANKS1B", "HRAS", "ACTR2", "ARPC1B", "EPHA7", "EFNB3", "YES1", "EFNB1", "EPHA1", "ARPC2", "AP2S1", "PTPN11", "CDC42", "EPHB2", "VAV2", "PSEN1", "PSEN2", "WASL", "EFNA1", "ARHGEF7", "TIAM1")
1007	GO_EPIBOLY	0.4625	1	0.234393	0.224126	1.00266	31	c("CCN1", "CEACAM1", "MTOR", "COL5A1", "CARMIL2", "MMP12", "ACVRL1", "MRTFA", "TOR1A", "HBEGF", "CLASP1", "FLNA", "PTEN", "ADAM17", "ITGA5", "PDCD10", "CD151", "RREB1", "MIR221", "AJUBA", "ARHGAP24", "CLASP2", "RHOC", "PHLDB2", "MSX2", "DDR1", "MEGF8", "ARHGAP35", "RHOA", "PDPN", "CD44")
1008	GO_EPIDERMAL_CELL_DIFFERENTIATION	0.668	1	0.0322153	-0.237488	-0.937497	206	c("WNT5A", "TP63", "HEY2", "SULT2B1", "DSG2", "DSC3", "PI3", "PERP", "CTSV", "SRSF6", "PAX6", "SERPINB13", "SEC24B", "SLITRK6", "CERS3", "FOXN1", "SLC4A7", "ASAH1", "DSP", "ALOX15B", "CTNNB1", "DSC2", "HDAC2", "KLK12", "KRT5", "KLF7", "CELA2A", "CSTA", "TSG101", "CYP27B1", "KDF1", "SPINK5", "IVL", "CNFN", "CDH3", "KRT6C", "MCOLN3", "OVOL2", "CDSN", "KAZN", "PAFAH1B1", "LIPN", "TMEM79", "FURIN", "…
1009	GO_EPIDERMAL_GROWTH_FACTOR_RECEPTOR_BINDING	0.924051	1	0.16318	0.166438	0.754396	33	c("PLSCR1", "SHC1", "CCDC88A", "BTC", "TNK2")
1010	GO_EPIDERMAL_GROWTH_FACTOR_RECEPTOR_SIGNALING_PATHWAY	0.993964	1	0.00523322	-0.152456	-0.580536	113	c("RPS6KA5", "SOCS5", "APP", "REPS2", "EGFR", "VIL1", "CAMLG", "CDH13")
1011	GO_EPIDERMIS_DEVELOPMENT	0.725	1	0.0281515	-0.230318	-0.925432	297	c("WNT5A", "TP63", "HEY2", "SULT2B1", "DSG2", "DSC3", "PI3", "PERP", "CTSV", "SRSF6", "PDGFA", "EGFR", "PAX6", "SERPINB13", "SEC24B", "ATP7A", "SLITRK6", "ATP2C1", "CERS3", "FOXN1", "SLC4A7", "NGFR", "ASAH1", "NSDHL", "DSP", "ALOX15B", "CTNNB1", "DSC2", "FERMT1", "HDAC2", "KLK12", "KRT5", "SMO", "KLF7", "CELA2A", "CSTA", "HPSE", "TSG101", "CYP27B1", "COL7A1", "KDF1", "SPINK5", "IVL", "CRABP2", "C…
LIPN, "YBX1", "KLK7", "SOSTDC1", "TMEM79", "FURIN", "CTSK", "MAP2K1", "IGFBP5", "LGR4", "INSR", "CST6", "GORAB", "RBPJ", "ETV4", "S100A7", "ZBED2", "VDR", "ALDH3A2", "EDA2R", "MYSM1", "TGM1", "GJB5", "BNC1", "FGFR1", "NF1", "POU3F1", "NAB1", "FZD6", "SPRR2G")
1012	GO_EPIDERMIS_MORPHOGENESIS	0.109091	0.568298	0.140406	-0.437588	-1.31747	23	c("TP63", "ATP7A", "NGFR", "CTNNB1", "SMO", "SOSTDC1", "TMEM79", "IGFBP5", "GORAB")
1013	GO_EPITHELIAL_CELL_APOPTOTIC_PROCESS	0.00589666	0.0627775	0.407018	0.274457	1.50404	86	c("MDK", "NUPR1", "CCL2", "FASLG", "IL10", "JAK2", "SERPINE1", "HLA-G", "TNFAIP3", "BCL2L1", "CFLAR", "KRT18", "TCF7L2", "DAB2IP", "CAST", "TNF", "THBS1", "RB1", "NFE2L2", "MTOR", "ABL1", "EIF2S1", "KRT8", "HMOX1", "ICAM1", "ITGA4", "IL6")
1014	GO_EPITHELIAL_CELL_DEVELOPMENT	1	1	0.0020413	-0.130552	-0.512699	185	c("WNT5A", "TP63", "ARHGEF26", "GSTM3", "GSK3B", "PAX6", "SEC24B", "RILPL1", "SLITRK6", "SLC4A7", "BFSP1", "DACT2", "CTNNB1", "HSD17B4", "SMO", "LAMB2", "TMOD1", "KDF1", "SDC1", "IQGAP1", "TFCP2L1", "AR", "BMP6", "CDSN", "MAGI2", "PAFAH1B1", "TBC1D20", "GSK3A", "TMEM79", "SLC9A4", "PTPRS", "STC1", "NPHS1", "NOTCH4", "FGFR1", "FRMD6", "E2F4", "ATRX", "NTRK1", "ARID4A", "RAP1A", "TIGAR", "WNT5B", "…
NOTCH2, "F11R", "EXPH5", "CXCR4", "BAD", "F2RL1", "FRS2", "SIX3", "MARVELD2", "PDPK1", "CLDN1", "PROX1", "SPINT2", "RAPGEF3", "WDPCP", "IL6ST")
1015	GO_EPITHELIAL_CELL_DIFFERENTIATION_INVOLVED_IN_KIDNEY_DEVELOPMENT	0.165464	0.723375	0.249247	0.259963	1.24051	38	c("STAT1", "PTPRO", "PDGFB", "MYO1E", "LIF", "PODXL")
1016	GO_EPITHELIAL_CELL_MORPHOGENESIS	0.964208	1	0.0161937	-0.181858	-0.586366	31	c("ARHGEF26", "RILPL1", "DACT2")
1017	GO_EPITHELIAL_CELL_PROLIFERATION	0.998002	1	0.0020413	-0.160561	-0.648131	333	c("WNT5A", "TP63", "PRKDC", "CYP7B1", "CAV2", "SEMA5A", "SULF2", "PBLD", "SRSF6", "LAMB1", "PRKD1", "EGFR", "TGFBR1", "FZD7", "PAX6", "SLURP1", "SNAI2", "SDR16C5", "STRAP", "ATP7A", "PRKCA", "ISL1", "MAPK1", "CDH13", "CASK", "NGFR", "CAV1", "AQP11", "ANG", "HTRA1", "CTNNB1", "FERMT1", "ZNF580", "CCL24", "PHB2", "SMO", "CCN3", "TEK", "FUT1", "APELA", "HMGB1", "KDR", "ERN1", "RTN4", "KDF1", "KLF9",…
ATOH8, "SFRP1", "MCC", "C5AR2", "PEX2", "MAP2K1", "IGFBP5", "LGR4", "PTPRM", "NFIB", "ZNF703", "SERPINF1", "KIT")
1018	GO_EPITHELIAL_STRUCTURE_MAINTENANCE	0.130803	0.636523	0.249247	0.337476	1.38685	21	c("MUC13", "MUC4", "MUC2", "INAVA")
1019	GO_EPITHELIAL_TO_MESENCHYMAL_TRANSITION	0.712702	1	0.0294228	-0.235252	-0.899885	123	c("WNT5A", "HEY2", "PBLD", "TGFBR1", "GSK3B", "SNAI2", "IL17RD", "STRAP", "ISL1", "SMAD2", "CTNNB1", "LRP6", "HDAC2", "HMGA2", "RFLNB", "RTN4", "PDCD4", "SDHAF2", "ADIPOR1", "USF3", "LEF1", "WNT4", "OVOL2", "BMP7", "SFRP1", "S100A4", "PDPN", "DDX5", "ZNF703", "RBPJ", "NOTCH4", "FGFR1", "CUL7", "PHLDB1", "HEY1", "SERPINB3", "MAD2L2", "ACVR1", "MCRIP1", "SMAD4", "HEYL")
1020	GO_EPITHELIAL_TUBE_BRANCHING_INVOLVED_IN_LUNG_MORPHOGENESIS	0.762887	1	0.0323604	-0.275042	-0.811748	21	c("WNT2B", "CTNNB1", "TNC")
1021	GO_EPITHELIAL_TUBE_FORMATION	0.82578	1	0.0214354	-0.217852	-0.826907	110	c("WNT5A", "FOLR1", "RPS7", "TMED2", "NPHP3", "SEC24B", "GLMN", "TRAF6", "CTNNB1", "LRP6", "PRICKLE1", "PTK7", "LIAS", "MIB1", "WNT4", "OVOL2", "BMP7", "HNF1B", "SFRP1", "SEMA4C", "FZD1")
1022	GO_EPOXYGENASE_P450_PATHWAY	0.517523	1	0.0512184	-0.351422	-0.973319	15	c("CYP2A6", "CYP2C18", "CYP2G1P", "CYP2A13")
1023	GO_ERAD_PATHWAY	0.281218	0.938624	0.0738053	-0.297246	-1.11427	96	c("UGGT1", "UBE4B", "SEL1L", "STT3B", "UGGT2", "TRIM13", "RNFT1", "CAV1", "AQP11", "MARCHF6", "RHBDD1", "FAF2", "BCAP31", "CCDC47", "RNF139", "RNF103", "ANKZF1", "AMFR", "UBE2J2", "DNAJB14", "PRKN", "SELENOS", "ERLEC1", "ATXN3", "EDEM3", "AUP1", "FBXO27", "DERL2", "UBE4A", "SDF2L1", "DNAJB9", "HERPUD1", "TMEM129", "DNAJB12", "RCN3", "GET4", "ERLIN2", "DNAJC10")
1024	GO_ERBB2_SIGNALING_PATHWAY	0.657205	1	0.0371479	-0.280173	-0.896798	30	c("CPNE3", "EGFR", "PRKCA")
1025	GO_ERBB_SIGNALING_PATHWAY	0.958835	1	0.0100128	-0.18041	-0.695779	132	c("RPS6KA5", "SOCS5", "CPNE3", "APP", "REPS2", "EGFR", "VIL1", "CAMLG", "PRKCA", "MAPK1", "CDH13", "PIK3C2A", "NCK2", "TSG101", "PIGR", "RTN4", "NRG1")
1026	GO_ERROR_FREE_TRANSLESION_SYNTHESIS	0.785388	1	0.0307753	-0.267279	-0.798534	22	c("RPS27A", "RCHY1", "RFC3", "UBA52", "RFC4", "REV1", "RFC1", "RFC5")
1027	GO_ERROR_PRONE_TRANSLESION_SYNTHESIS	0.600229	1	0.0435378	-0.316208	-0.933245	21	c("RPS27A", "RFC3", "UBA52", "POLE2", "RFC4", "REV1", "PRIMPOL", "RFC1", "RFC5", "MAD2L2")
1028	GO_ERYTHROCYTE_DEVELOPMENT	0.992358	1	0.0145143	-0.152762	-0.481988	28	c("L3MBTL3", "SOX6", "FAM210B", "FLVCR1", "MAEA", "ARID4A", "TRIM58", "ERCC2", "BPGM", "ALAS2", "JMJD6")
1029	GO_ERYTHROCYTE_HOMEOSTASIS	0.0038912	0.0442616	0.431708	0.251933	1.52071	114	c("STAT1", "ADAR", "ISG15", "ETS1", "B2M", "AXL", "MAFB", "JAK2", "NCKAP1L", "ACIN1", "INPP5D", "SH2B3", "ANKRD54", "RB1", "SPI1", "IKZF1", "JAK3", "LYN", "HMOX1", "MED1", "CASP3")
1030	GO_ER_NUCLEUS_SIGNALING_PATHWAY	0.609603	1	0.0385579	-0.270137	-0.938355	50	c("TMEM33", "ATF6", "GSK3B", "EIF2A", "MBTPS2", "ATG10", "NCK2", "CCDC47", "AMFR", "SREBF2", "BOK", "SELENOS", "BCL2L11", "HERPUD1", "ATF6B", "ERLIN2", "MBTPS1", "ATP2A2", "LPCAT3", "AGR2", "INSIG1", "SCAP")
1031	GO_ER_TO_GOLGI_TRANSPORT_VESICLE_MEMBRANE	1.6949e-05	0.000401182	0.57561	0.421327	2.24997	59	c("CD74", "HLA-DRB1", "HLA-F", "HLA-A", "HLA-B", "HLA-DRA", "HLA-C", "HLA-DPA1", "HLA-E", "HLA-DQA1", "B2M", "HLA-DRB5", "HLA-G", "HLA-H", "SREBF1", "STX17", "HLA-DQB1", "HLA-DPB1", "HLA-DQA2")
1032	GO_ESCRT_COMPLEX	0.899113	1	0.0220834	-0.221235	-0.68455	26	c("CHMP3", "CHMP4BP1", "TSG101", "UBAP1L", "VPS25", "VPS36")
1033	GO_ESC_E_Z_COMPLEX	0.640187	1	0.041488	-0.320671	-0.888149	15	c("HDAC2", "SUZ12", "EED", "RBBP7", "TRIM37", "SIRT1", "RBBP4", "AEBP2")
1034	GO_ESTABLISHMENT_OF_CELL_POLARITY	0.960843	1	0.0097825	-0.183065	-0.703621	127	c("WNT5A", "AMOTL1", "RACK1", "GPSM2", "MAP1B", "GSK3B", "PAX6", "MAD2L1", "MPP7", "ARFGEF1", "FERMT1", "NEK3", "MAP2", "PTK7", "ITGB1", "PRKCI")
1035	GO_ESTABLISHMENT_OF_ENDOTHELIAL_BARRIER	0.293103	0.95273	0.352171	0.223351	1.10187	41	c("ENG", "TNF", "S1PR2", "VCL", "IKBKB", "ICAM1", "MSN", "PDE4D", "PPP1R16B", "EZR", "RAP2C", "TJP3", "TJP1", "RAPGEF1")
1036	GO_ESTABLISHMENT_OF_EPITHELIAL_CELL_POLARITY	0.963616	1	0.0173915	-0.185186	-0.57814	27	c("WNT5A", "FERMT1", "PTK7", "RHOA", "PARD3", "OPHN1", "IFT20")
1037	GO_ESTABLISHMENT_OF_MITOCHONDRION_LOCALIZATION	0.478409	1	0.0535669	-0.332197	-1.00016	23	c("MAP1B", "UXT", "OPA1", "UCHL1", "SPAST")
1038	GO_ESTABLISHMENT_OF_MITOTIC_SPINDLE_LOCALIZATION	0.882481	1	0.0220834	-0.21297	-0.689744	32	c("GPSM2", "PAX6", "MAD2L1")
1039	GO_ESTABLISHMENT_OF_PIGMENT_GRANULE_LOCALIZATION	0.951136	1	0.0201955	-0.205986	-0.620172	23	c("RAB11A", "MREG", "CDH3", "MKKS", "BLOC1S5", "GPR143", "BBS4", "BBS2", "BBS7", "BLOC1S6", "RAB11B", "RAB27A", "BBS5", "BLOC1S3")
1040	GO_ESTABLISHMENT_OF_PROTEIN_LOCALIZATION_TO_CHROMOSOME	0.988914	1	0.0159485	-0.160501	-0.496628	26	c("NABP2", "NIPBL", "POT1", "ATM")
1041	GO_ESTABLISHMENT_OF_PROTEIN_LOCALIZATION_TO_ENDOPLASMIC_RETICULUM	4.47887e-21	1.55993e-18	1.18665	-0.637802	-2.43202	118	c("RPL4", "RPL3", "RPS3A", "RPL7", "RPS6", "RPL5", "RPL15", "RPLP0", "RPS4X", "RPS7", "RPL6", "RPL10A", "RPLP1", "RPS8", "RPL7A", "RPL13A", "RPL22", "RPL9", "RPL37", "RPL14", "RPL8", "SEC63", "RPS23", "RPL10", "RPS14", "RPS13", "RPL23", "RPS18", "RPS20", "RPL21", "RPL18", "RPS27A", "RPL29", "RPL13", "RPS15A", "RPSA", "RPL12", "RPL41", "RPS25", "RPS27", "RPL37A", "RPS24", "RPL11", "RPS21", "RPLP2"…
SEC62, "RPS3", "RPS5", "RPL39", "RPS16", "RPL31", "RPL27")
1042	GO_ESTABLISHMENT_OF_PROTEIN_LOCALIZATION_TO_MEMBRANE	6.64587e-11	5.39745e-09	0.839089	-0.427641	-1.7254	319	c("RPL4", "RPL3", "RPS3A", "RPL7", "RPS6", "RPL5", "RPL15", "RPLP0", "NACA", "RACK1", "RPS4X", "TP63", "RPS7", "RPL6", "RPL10A", "RPLP1", "RPS8", "RPL7A", "RPL13A", "RPL22", "RPL9", "RPL37", "RPL14", "RPL8", "SEC63", "RPS23", "RAB11A", "RPL10", "RPS14", "RPS13", "RPL23", "RPS18", "RPS20", "RPL21", "NSG1", "RPL18", "RPS27A", "RPL29", "RPL13", "SSR1", "RPS15A", "RPSA", "RPL12", "EGFR", "CHP1", "ZDH…
NECTIN3, "RPLP2", "RPS11", "RPL26", "OXA1L", "RILPL1", "REEP2", "ROMO1", "VPS35", "RPL27A", "RPL23A", "RPL24", "RPS12", "MAL", "NACA4P", "ARL6IP1", "RPL36A", "MOAP1", "RPL34", "RPL18A", "RPL35A", "SEC62", "AQP11", "YWHAQ", "RAPSN", "ZDHHC24", "MFF", "RPS3", "ZDHHC20", "RPS5", "RPL39", "RPS16", "RPL31", "RPL27", "VAMP2", "GOPC", "ZDHHC6", "TIMM9", "ZDHHC2", "RPS2")
1043	GO_ESTABLISHMENT_OF_PROTEIN_LOCALIZATION_TO_MITOCHONDRIAL_MEMBRANE	0.767368	1	0.0278699	-0.242056	-0.836671	49	c("TP63", "MAPK8", "OXA1L", "ROMO1", "MOAP1", "YWHAQ", "TIMM9", "TIMM13", "TIMM29", "AP3B1", "PPP3R1", "COX18", "BCS1L", "BCL2L11", "PDCD5")
1044	GO_ESTABLISHMENT_OF_PROTEIN_LOCALIZATION_TO_PLASMA_MEMBRANE	0.731049	1	0.0296355	-0.243171	-0.858964	56	c("RACK1", "RAB11A", "NSG1", "LYPLA1", "NECTIN3", "RILPL1", "VPS35", "VAMP2", "GOPC", "ZDHHC2")
1045	GO_ESTABLISHMENT_OF_PROTEIN_LOCALIZATION_TO_POSTSYNAPTIC_MEMBRANE	0.543224	1	0.0489954	-0.344656	-0.954579	15	c("RAB11A", "NSG1", "VPS35", "RAPSN")
1046	GO_ESTABLISHMENT_OF_PROTEIN_LOCALIZATION_TO_TELOMERE	0.971494	1	0.0190795	-0.195297	-0.553918	17	c("NABP2", "POT1", "ATM")
1047	GO_ESTABLISHMENT_OF_PROTEIN_LOCALIZATION_TO_VACUOLE	0.797056	1	0.0258332	-0.23654	-0.814023	47	c("SORT1", "VPS13A", "LAMP2", "SNX16", "NCOA4", "SORL1", "AP3B1", "NEDD4", "VPS25", "VPS13C", "VPS36", "NAGPA", "VPS13D", "VPS41", "ZFYVE16", "PIK3R4")
1048	GO_ESTABLISHMENT_OF_RNA_LOCALIZATION	0.978	1	0.00699635	-0.175377	-0.690067	191	c("TOMM20", "RANBP2", "SRSF6", "NUTF2", "SEH1L", "AHCTF1", "CPSF4", "BICD2", "SFPQ", "NDC1", "MAGOH", "UPF3A", "NUP155", "RBM27", "ZC3H11A", "SRSF11", "RANBP17", "RTRAF", "SRSF5", "THOC5", "EIF5A2", "NUP133", "LTV1", "SRSF1", "THOC1", "MAGOHB", "TOMM20L", "TST", "CETN3", "THOC3", "DHX9", "NUP107", "RAE1", "HNRNPA1L2", "CPSF6")
1049	GO_ESTABLISHMENT_OF_SPINDLE_ORIENTATION	0.819068	1	0.0259736	-0.23553	-0.767427	33	c("GPSM2", "PAX6", "MAD2L1", "ITGB1", "GJA1", "PAFAH1B1")
1050	GO_ESTABLISHMENT_OF_TISSUE_POLARITY	0.33726	1	0.203509	0.179266	1.03638	110	c("PSMB9", "PSMB8", "PSME2", "PLEKHA4", "PSME1", "GRHL3", "FZD2", "PSMA4", "PSMB10", "PSMC3", "PSME3", "PSMC4", "DAB2", "AP2A2", "ABL1", "PSMC5")
1051	GO_ESTABLISHMENT_OR_MAINTENANCE_OF_BIPOLAR_CELL_POLARITY	0.975427	1	0.0141642	-0.176844	-0.594309	40	c("WNT5A", "LIN7B", "PTK7", "PRKCI", "PDCD6IP", "RHOA", "PARD3", "DLG2", "OPHN1", "IFT20", "MTCL1", "FAT1")
1052	GO_ESTABLISHMENT_OR_MAINTENANCE_OF_CELL_POLARITY	0.986014	1	0.00543352	-0.167615	-0.661368	199	c("WNT5A", "AMOTL1", "RACK1", "GPSM2", "MAP1B", "PARD6G", "GSK3B", "PAX6", "MAD2L1", "RAC3", "CAP2", "MPP7", "DST", "RHOBTB3", "ARFGEF1", "FERMT1", "NEK3", "TEK", "LIN7B", "MAP2", "PTK7", "PARVA", "ITGB1", "PRKCI")
1053	GO_ESTABLISHMENT_OR_MAINTENANCE_OF_MONOPOLAR_CELL_POLARITY	0.646659	1	0.0395979	-0.304934	-0.895064	20	c("WNT5A", "MAP1B", "PTK7", "PRKCI")
1054	GO_ESTROGEN_METABOLIC_PROCESS	0.0215909	0.179043	0.332263	-0.506989	-1.52642	23	c("HSD17B12", "SULT1E1", "HSD17B1", "SGPL1", "HSD17B2", "HSD17B4", "PLEKHA1", "DHRS11", "HSD17B7")
1055	GO_ESTROGEN_RECEPTOR_BINDING	0.0123437	0.114425	0.38073	-0.442421	-1.49391	41	c("CCDC62", "ISL1", "TAF10", "RERG", "WIPI1", "CTNNB1", "DCAF13", "PHB2", "PRMT2", "LEF1", "PPARGC1A", "STRN")
1056	GO_ETHANOL_METABOLIC_PROCESS	0.0473441	0.320625	0.222056	-0.512864	-1.4394	16	c("ALDH2", "SULT1E1", "ADH6", "ALDH1A1", "SULT1B1", "ACSS2", "ADH5")
1057	GO_ETHER_METABOLIC_PROCESS	0.20362	0.810711	0.0975449	-0.398041	-1.20772	24	c("EPHX1", "PLA2G4A", "TMEM86B", "PAFAH1B1", "EPHX3", "LPCAT2", "TXN2", "FAR1", "CHPT1", "ALOX12")
1058	GO_EUCHROMATIN	0.873239	1	0.17822	0.171012	0.802732	36	c("H1-0", "H1-2", "JUN", "H1-6", "TCF7", "KLF4", "ASH2L", "SP1", "HSF1", "RUVBL2", "SETD5")
1059	GO_EUKARYOTIC_48S_PREINITIATION_COMPLEX	0.0595794	0.382196	0.197822	-0.514092	-1.42386	15	c("EIF3L", "EIF3H", "EIF3F", "EIF3K", "EIF3E", "EIF3C", "EIF3I", "EIF3A", "EIF3CL", "EIF3M", "EIF3D")
1060	GO_EUKARYOTIC_TRANSLATION_INITIATION_FACTOR_3_COMPLEX	0.0250855	0.200959	0.30775	-0.539191	-1.52931	17	c("EIF3L", "EIF3H", "EIF3F", "EIF3K", "EIF3E", "EIF3C", "EIF3I", "EIF3A", "EIF3CL", "ABCE1", "EIF3M", "DDX3X", "EIF3D")
1061	GO_EXCITATORY_SYNAPSE	0.998897	1	0.0147735	-0.143364	-0.447576	27	c("P2RX6", "NLGN4X", "SHISA6", "PLCB4", "CYFIP1", "CADPS2", "SYP", "CALB2", "IGSF11")
1062	GO_EXCITATORY_SYNAPSE_ASSEMBLY	0.73903	1	0.0342688	-0.295919	-0.830523	16	c("WNT5A", "IL1RAP", "PTPRS", "PTPRD", "LRFN4", "NPTN", "NRXN1", "LRFN1", "SEMA4A")
1063	GO_EXCRETION	0.933902	1	0.0172343	-0.191619	-0.639946	37	c("CLCN5", "CLDN16", "ADORA2B", "CORIN", "SCNN1B", "KIRREL1", "STC1", "SCNN1G", "NPHS1", "ADORA2A", "COMT", "KCNJ1", "CLCNKA", "NPHP1", "SNX5", "ATP6V0A4", "UGT1A7", "GRHPR", "CLN3", "KCNK5", "TRPV1", "SLC22A18")
1064	GO_EXECUTION_PHASE_OF_APOPTOSIS	0.036298	0.265484	0.321776	0.249773	1.3493	69	c("FAP", "CASP1", "CASP10", "H1-0", "MADD", "KPNB1", "ACIN1", "XKR7", "BCL2L1", "CFLAR", "CASP7", "CASP5", "ERN2", "ZC3H12A", "CASP4", "CASP3", "IL6", "TP53", "AKT1", "HSF1", "CASP8", "DNASE2", "SHARPIN", "RFFL")
1065	GO_EXIT_FROM_MITOSIS	0.987805	1	0.0160304	-0.163411	-0.505633	26	c("SPAST", "PHB2", "CDC14B", "CDC14A", "CDC23", "KNTC1", "CDCA5", "ZW10", "CHMP2A")
1066	GO_EXOCRINE_SYSTEM_DEVELOPMENT	0.786017	1	0.0269563	-0.238235	-0.804442	41	c("PDGFA", "EGFR", "BTBD7", "PAX6", "SNAI2")
1067	GO_EXOCYST	0.56	1	0.166934	0.24075	0.91327	17	c("EXOC3L1", "TNFAIP2", "EXOC3L4", "EXOC7", "EXOC4")
1068	GO_EXOCYTIC_PROCESS	0.740741	1	0.323471	0.166791	0.921281	72	c("OTOF", "RAB8A", "NAPA", "SNAP29", "VAMP8", "VPS18", "STX11", "FCER1G", "LYN")
1069	GO_EXOCYTIC_VESICLE	0.986987	1	0.00562708	-0.164908	-0.646843	175	c("CTTNBP2", "ADAM10", "APP", "RAB3D", "CLCN5", "RAB5B", "LAMP1", "ATP8A1", "NTF3", "SLC4A8", "STXBP5", "MFF", "SEPTIN2", "MT3", "SV2C", "SLC2A8", "VAMP2", "DPYSL3", "CLCN4", "VDAC2", "CLCN3", "STON1", "RABAC1", "SYPL1", "PRRT2", "SLC18A2", "SLC9B2", "BACE1", "TPRG1L", "SEMA4C", "RAB3B", "RAB40B", "SEPTIN8", "TRIM9", "SYNGR1", "RAB40A", "VAMP4", "APBA1", "PTPRS", "STX6", "MCTP1")
1070	GO_EXODEOXYRIBONUCLEASE_ACTIVITY	0.276786	0.93405	0.257206	0.296911	1.15402	19	c("ISG20", "DCLRE1C", "PLD4", "RAD9A")
1071	GO_EXOGENOUS_PROTEIN_BINDING	0.685891	1	0.0323604	-0.247902	-0.894088	65	c("ITGB6", "RPSA", "EGFR", "CDK1", "LAMP1", "CD46", "NECTIN1", "ITGAV", "TYRO3", "ANPEP", "MRC1", "HYAL2", "CXADR", "PVR", "ITGB1")
1072	GO_EXONUCLEASE_ACTIVITY	0.891837	1	0.0173915	-0.204963	-0.757797	79	c("ERI1", "RAD1", "ANGEL1", "EXOSC9", "TATDN1", "EXOSC7", "PNLDC1", "APLF", "APTX", "REXO2", "DXO", "ENPP3", "EXD3", "APEX2", "POLQ", "TDP1", "WRN", "MRE11", "PARN", "XRN2", "EXOSC3", "EXOSC5", "DIS3L")
1073	GO_EXONUCLEASE_ACTIVITY_ACTIVE_WITH_EITHER_RIBO_OR_DEOXYRIBONUCLEIC_ACIDS_AND_PRODUCING_5_PHOSPHOMONOESTERS	0.395349	1	0.352171	0.194679	1.02842	55	c("PNPT1", "ISG20", "XRN1", "DCLRE1C", "PLD4", "RAD9A", "DIS3L2")
1074	GO_EXON_EXON_JUNCTION_COMPLEX	0.826727	1	0.0277996	-0.255404	-0.74968	20	c("MAGOH", "UPF3A", "SRSF1", "MAGOHB")
1075	GO_EXOPEPTIDASE_ACTIVITY	0.785056	1	0.025201	-0.226833	-0.836092	77	c("LTA4H", "CPE", "GGH", "CTSV", "PM20D2", "PRCP", "SCPEP1", "ANPEP", "CPXM2", "CPD", "DPP8", "TPP2", "MMP15", "CPM", "SCRN3", "CPXM1", "SCRN2", "METAP1D", "AGBL2", "NPEPPS", "AGBL1", "METAP2", "XPNPEP3", "METAP1", "CPQ", "PRSS16", "NPEPL1")
1076	GO_EXORIBONUCLEASE_ACTIVITY	0.378788	1	0.287857	0.211224	1.05136	40	c("PNPT1", "ISG20", "XRN1", "DIS3L2")
1077	GO_EXORIBONUCLEASE_COMPLEX	0.966741	1	0.017548	-0.190332	-0.588931	26	c("EXOSC9", "EXOSC7", "C1D", "EXOSC3", "EXOSC5", "DIS3L", "ZFC3H1", "DIS3", "WDR74", "EXOSC6", "MTREX", "LAS1L", "SUPV3L1", "CARHSP1")
1078	GO_EXPLORATION_BEHAVIOR	0.226027	0.856193	0.248911	0.333243	1.20195	15	c("APOE", "ABL2", "NLGN2", "SLC4A10", "ABAT", "PRKCE")
1079	GO_EXPORT_ACROSS_PLASMA_MEMBRANE	0.701271	1	0.0326513	-0.254871	-0.860614	41	c("ATP1A1", "ATP1B3", "ABCC4")
1080	GO_EXTRACELLULAR_LIGAND_GATED_ION_CHANNEL_ACTIVITY	0.922489	1	0.0196033	-0.2004	-0.632293	28	c("CHRNA9", "ZACN", "P2RX6", "CHRNE", "GRIK2", "GLRB", "GABRB3")
1081	GO_EXTRACELLULAR_MATRIX	0.808192	1	0.0222268	-0.223909	-0.908276	377	c("WNT5A", "EDIL3", "HSD17B12", "DMBT1", "ELN", "MGP", "GLG1", "COL4A6", "THBS3", "PI3", "PHOSPHO1", "ATRN", "CTSF", "PAPLN", "CDH2", "MXRA5", "LAMB1", "ANOS1", "TIMP3", "NDNF", "CHAD", "TFPI2", "MFGE8", "PTPRZ1", "WNT2B", "LRRN1", "SDC2", "FLRT3", "ANGPT1", "FMOD", "FCN3", "POSTN", "LRRC17", "CDH13", "CASK", "MMP3", "SMOC2", "MMRN2", "ECM2", "MFAP2", "MMP7", "SPARCL1", "MXRA7", "ANG", "DST", "PZ…
MATN3, "MMP10", "NTN5", "CCBE1", "HPSE", "SERAC1", "ANXA8", "LAMB2", "COL7A1", "COLEC12", "FBLN1", "MMP15", "SERPINB8", "ZP3", "GPC1", "WNT4", "TNXB", "SERPINF2", "VWA2", "COL6A1", "BMP7", "GPC3", "ABI3BP", "RTN4RL1", "LAMA3", "LAMA2", "LRIG2", "FBN1", "SFRP1", "COL9A3", "DCN", "AC007325.4", "S100A4", "ORM1", "NPNT")
1082	GO_EXTRACELLULAR_MATRIX_ASSEMBLY	0.724324	1	0.0320704	-0.260117	-0.853166	34	c("GPM6B", "ANTXR1", "LAMB1", "ATP7A", "LAMB2", "TNXB", "HAS1", "QSOX1", "PHLDB1", "LAMB4", "THSD4")
1083	GO_EXTRACELLULAR_MATRIX_BINDING	0.495268	1	0.0484088	-0.287748	-0.99025	47	c("ADGRG6", "DMBT1", "ELN", "RPSA", "SMOC2", "SPARCL1", "ITGAV", "BCAM", "NID1", "ITGB1", "GPC1", "SLIT2", "DCN", "TINAGL1", "ITGA2B", "OLFML2A", "FBLN2", "SPARC")
1084	GO_EXTRACELLULAR_MATRIX_DISASSEMBLY	0.903292	1	0.0170763	-0.198632	-0.721535	67	c("ADAM10", "CTSV", "SCUBE3", "MMP3", "NOXO1", "MMP7", "HTRA1", "MMP10", "MMP15", "SH3PXD2B", "KLK7", "CD44", "FURIN", "CTSK", "PDPN", "MELTF", "WASHC1", "CAPNS2", "BMP1", "TIMP1")
1085	GO_EXTRACELLULAR_MATRIX_STRUCTURAL_CONSTITUENT	0.563948	1	0.0404935	-0.257169	-0.979355	117	c("EDIL3", "ELN", "MGP", "COL4A6", "THBS3", "MXRA5", "LAMB1", "ANOS1", "TFPI2", "MFGE8", "FMOD", "POSTN", "UMODL1", "MMRN2", "MFAP2", "TNC", "NID1", "MATN3", "LAMB2", "COL7A1", "FBLN1", "ZP3", "TNXB", "COL6A1", "ABI3BP", "LAMA3", "LAMA2", "FBN1", "COL9A3", "DCN", "NPNT")
1086	GO_EXTRACELLULAR_MATRIX_STRUCTURAL_CONSTITUENT_CONFERRING_TENSILE_STRENGTH	0.972914	1	0.0154514	-0.176561	-0.575287	33	c("COL4A6", "COL7A1", "COL6A1", "COL9A3", "COL27A1", "COL28A1", "COL4A2", "COL4A4", "COL4A1", "COL4A5", "COL12A1", "COL21A1")
1087	GO_EXTRACELLULAR_STRUCTURE_ORGANIZATION	0.842158	1	0.0197519	-0.218322	-0.880164	314	c("HSD17B12", "ELN", "ADAM10", "COL4A6", "CAV2", "GPM6B", "NR2E1", "ITGB6", "SULF2", "APP", "PAPLN", "ANTXR1", "CTSV", "LAMB1", "PDGFA", "TGFBR1", "NDNF", "PRDX4", "SCUBE3", "ATP7A", "FMOD", "P3H4", "ITGB4", "POSTN", "MMP3", "CAV1", "SMOC2", "ECM2", "GAS2", "MFAP2", "NOXO1", "MMP7", "TMEM38B", "HTRA1", "ITGAV", "TNC", "FERMT1", "NID1", "CRTAP", "MATN3", "MMP10", "KDR", "SERAC1", "LAMB2", "COL7A1"…
LAMA3, "LAMA2", "FBN1", "COL9A3", "DCN", "KLK7", "CD44", "NOX1", "HAS1", "FURIN", "NPNT", "ERO1B", "CTSK", "PDPN", "ITGA2B", "P4HA1", "EGFL6", "COL27A1", "COLQ", "MELTF", "PTX3", "NPHS1", "APBB2", "RIC1", "ICAM4", "COL28A1", "OLFML2A", "FBLN2", "NF1", "WASHC1", "GFOD2", "SPARC", "CAPNS2", "QSOX1", "PHLDB1", "CSGALNACT1", "BMP1", "SULF1", "COL4A2", "TIMP1", "ITGAD", "ANXA2", "LAMB4", "WNT3A", "COL…
1088	GO_EXTRACELLULAR_TRANSPORT	0.626898	1	0.0390355	-0.283487	-0.914051	31	c("AQP4", "NPHP3", "TTLL1", "DNAH5", "TSG101")
1089	GO_EXTRACELLULAR_VESICLE_BIOGENESIS	0.793814	1	0.0304181	-0.26695	-0.787867	21	c("RAB11A", "TSG101", "SDC1", "PRKN", "PDCD6IP")
1090	GO_EXTRINSIC_APOPTOTIC_SIGNALING_PATHWAY	1.78436e-06	5.23903e-05	0.643552	0.280907	1.84718	203	c("IFI27", "IFI6", "SP100", "PML", "TNFSF10", "RBCK1", "BCL2L14", "FASLG", "TLR3", "IGF1", "JAK2", "MADD", "CX3CL1", "SERPINE1", "TNFAIP3", "IFNG", "ATF3", "P2RX7", "FYN", "BCL2L1", "CFLAR", "KRT18", "TCF7L2", "DAB2IP", "PEA15", "RELA", "TNF", "THBS1", "BCL2", "LCN2", "TMC8", "PMAIP1", "BAK1", "PSME3", "CD27", "CTTN", "SMAD3", "MCL1", "BCL10", "KRT8", "HMOX1", "ICAM1")
1091	GO_EXTRINSIC_APOPTOTIC_SIGNALING_PATHWAY_VIA_DEATH_DOMAIN_RECEPTORS	0.00261794	0.0319127	0.431708	0.289529	1.62406	81	c("SP100", "TNFSF10", "FASLG", "MADD", "SERPINE1", "TNFAIP3", "ATF3", "BCL2L1", "CFLAR", "DAB2IP", "PEA15", "TNF", "THBS1", "BCL2", "TMC8", "PMAIP1")
1092	GO_EXTRINSIC_COMPONENT_OF_CYTOPLASMIC_SIDE_OF_PLASMA_MEMBRANE	0.821815	1	0.143903	0.17959	1.01819	85	c("PLEKHA4", "GNB4", "GNGT2", "RGS1", "LCK", "ZAP70", "FYN", "STAC3", "PTK2B", "FRK", "S100A6", "LYN", "BLK", "CYTH1", "TNK2", "CARMIL2", "KCNAB2", "GNAI2")
1093	GO_EXTRINSIC_COMPONENT_OF_MEMBRANE	0.981019	1	0.00634596	-0.185732	-0.742761	257	c("DMBT1", "SOCS5", "GNAL", "CCDC115", "PPP3CA", "AP4B1", "CAV2", "CDH11", "VPS13A", "CDH2", "SYAP1", "MFGE8", "GNAQ", "PRNP", "OPA1", "COQ3", "ALOX15", "CDH13", "MAL", "GFRA1", "DCHS1", "ALOX15B", "MYZAP", "WIPI1", "PIK3C2A", "CTNNB1", "STXBP5", "SNX16", "CDH17", "ESYT2", "PSD", "PIK3C3", "ATG2B", "GNG7", "CUBN", "IQGAP1", "ULK1", "CDH3", "NMT2", "MITD1", "SOCS7", "ATP23", "GNB3", "ESYT1", "BECN…
STK39, "PIK3R1", "PTK6", "EEA1", "TEPSIN", "ATG14", "GNB5", "NLRP10", "VPS13D", "ANXA2", "ATP2A2", "RB1CC1", "CDH26", "GNAI3", "PIK3R4", "TNK1", "FOLR3", "WIPI2", "GNAT1", "SEC23A", "AAK1", "PAM16", "TPR")
1094	GO_EXTRINSIC_COMPONENT_OF_ORGANELLE_MEMBRANE	0.969442	1	0.0135373	-0.175063	-0.596685	44	c("CCDC115", "OPA1", "COQ3", "SNX16", "PSD", "ULK1", "ATP23", "NDUFAF5", "WDR91", "COQ6", "TEPSIN", "ATG14", "PAM16", "SGTA", "TAMM41", "SNX5", "COQ7")
1095	GO_EXTRINSIC_COMPONENT_OF_PLASMA_MEMBRANE	0.983952	1	0.00651414	-0.169652	-0.657808	142	c("GNAL", "PPP3CA", "CAV2", "CDH11", "CDH2", "SYAP1", "MFGE8", "GNAQ", "ALOX15", "CDH13", "DCHS1", "MYZAP", "CTNNB1", "STXBP5", "CDH17", "ESYT2", "GNG7", "CUBN", "IQGAP1", "CDH3")
1096	GO_EYE_MORPHOGENESIS	0.876382	1	0.017548	-0.206765	-0.788425	118	c("WNT5A", "NTRK2", "WNT2B", "PAX6", "NECTIN3", "MAN2A1", "NECTIN1", "MFAP2", "CTNNB1", "LRP6", "CDON", "TSKU", "YY1", "TSPAN12", "OBSL1", "SDK2", "PRKCI", "FZD5", "NAGLU", "BMP7", "FSCN2", "SP3", "FBN1", "TBC1D20", "NIPBL")
1097	GO_EYE_PHOTORECEPTOR_CELL_DEVELOPMENT	0.841751	1	0.0263947	-0.242823	-0.744639	25	c("NTRK2", "PAX6", "PRKCI", "NAGLU", "FSCN2")
1098	GO_EYE_PHOTORECEPTOR_CELL_DIFFERENTIATION	0.913326	1	0.0197519	-0.202479	-0.659737	33	c("NTRK2", "PAX6", "SDK2", "PRKCI", "NAGLU", "FSCN2")
1099	GO_E_BOX_BINDING	0.892973	1	0.0210003	-0.209664	-0.687684	34	c("SNAI2", "SFPQ", "PER1", "SREBF2", "ATOH8")
1100	GO_FACE_DEVELOPMENT	0.913593	1	0.0179363	-0.205321	-0.699817	44	c("WNT5A", "SGPL1", "MAPK1", "LRP6", "PLEKHA1", "LEF1", "NIPBL", "MAP2K1", "MKKS", "ASPH", "ALDH1A2", "PDGFRA", "DLX5", "BBS4", "PAX9", "RAF1", "CRISPLD2", "PTPN11", "ZFAND5", "ALDH1A3", "SKI", "TIPARP")
1101	GO_FAD_BINDING	0.900217	1	0.0207088	-0.208723	-0.672989	31	c("ACOX1", "SQLE", "COQ6", "LDHD", "CYB5R1", "QSOX1", "STEAP4", "NQO2", "XDH", "CRY2", "ACOX2", "AOX1", "MMACHC", "PRODH", "CYB5R3", "MTRR", "D2HGDH")
1102	GO_FATTY_ACID_BETA_OXIDATION	0.073922	0.443405	0.164406	-0.359302	-1.30887	68	c("ACOX1", "CPT1A", "CROT", "HADHA", "ETFBKMT", "ABCD3", "ACAT2", "ACADL", "GCDH", "ACAD11", "SCP2", "MECR", "HSD17B4", "CPT1B", "HADHB", "ECHDC2", "ACADM", "BDH2", "ACOT8", "SLC27A2", "MCAT", "PEX2", "ACAA1", "ETFA", "CPT2", "ETFB", "MLYCD", "ECHDC1", "EHHADH", "ACAD10", "PLIN5")
1103	GO_FATTY_ACID_BINDING	0.198456	0.803566	0.0975449	-0.385655	-1.20399	27	c("ACOX1", "NDUFAB1", "SCP2", "UGT1A8", "GSTM2", "FABP3", "PRR7", "ADH5", "OXER1")
1104	GO_FATTY_ACID_BIOSYNTHETIC_PROCESS	0.14257	0.669723	0.112379	-0.306208	-1.18094	132	c("HSD17B12", "LTA4H", "ABHD2", "HACD2", "HPGD", "SCD5", "PRKAB2", "GSTM4", "PRKAG1", "LTC4S", "ELOVL5", "ABCD3", "ELOVL4", "ELOVL6", "ALOX15", "ALOX15B", "NDUFAB1", "ACADL", "FADS1", "OXSM", "AC098591.2", "GSTM2", "MECR", "HACD3", "MIF", "ACSBG1", "PLA2G4A", "LIAS", "GPX4", "ADIPOR1", "NR1H3", "TECR", "FADS3", "LPGAT1", "MCAT", "HSD17B8", "THNSL2", "TRIB3", "PNPLA8", "ACSS2")
1105	GO_FATTY_ACID_CATABOLIC_PROCESS	0.106168	0.559084	0.133555	-0.328175	-1.23477	102	c("ACOX1", "ABHD2", "HPGD", "CPT1A", "CROT", "HADHA", "ETFBKMT", "ABCD3", "MCEE", "ACAT2", "AIG1", "GLYATL2", "ACADL", "PHYH", "GCDH", "ACAD11", "SCP2", "MECR", "HSD17B4", "SLC27A4", "CPT1B", "HADHB", "ECHDC2", "ACADM", "MMUT", "BDH2", "ACOT8", "SLC27A2", "MCAT", "PEX2", "ABHD16A", "ALDH3A2", "ACAA1", "ETFA", "CPT2", "ETFB", "MLYCD", "ECHDC1", "EHHADH", "LPIN3", "ACAD10", "PLIN5", "PCCA", "PEX13"…
1106	GO_FATTY_ACID_DERIVATIVE_BINDING	0.0554324	0.363291	0.199915	-0.459928	-1.42312	26	c("ALDH6A1", "HADHA", "ACADL", "GCDH", "AC098591.2", "SCP2", "ACBD7", "PNPLA3", "OXER1", "ACOT11", "ACBD4")
1107	GO_FATTY_ACID_DERIVATIVE_BIOSYNTHETIC_PROCESS	0.0846939	0.483815	0.152145	-0.344846	-1.27498	79	c("HSD17B12", "LTA4H", "HACD2", "HPGD", "SCD5", "LTC4S", "ELOVL5", "ELOVL4", "ELOVL6", "ALOX15", "ALOX15B", "FADS1", "GCDH", "ACSS3", "MGST2", "MIF", "ACSBG1", "MGST3", "PLA2G4A", "TECR", "BDH2", "HSD17B8", "PPT2", "PNPLA8", "FAR1", "GGT5", "ALOX12")
1108	GO_FATTY_ACID_DERIVATIVE_METABOLIC_PROCESS	0.129518	0.633129	0.118815	-0.308064	-1.19105	136	c("ACOX1", "HSD17B12", "CYP2A6", "LTA4H", "HACD2", "HPGD", "SCD5", "CYP2C18", "LTC4S", "ELOVL5", "ELOVL4", "ELOVL6", "ALOX15", "PON3", "ALOX15B", "FADS1", "DGAT1", "GCDH", "ACSS3", "MGST2", "HSD17B4", "MIF", "ACSBG1", "EPHX1", "MGST3", "PLA2G10", "PLA2G4A", "PON2", "GPX4", "TECR", "BDH2", "DGAT2", "CYP2G1P", "CYP2A13", "HSD17B8", "PPT2", "PNPLA8", "FAR1", "ABHD16A", "ZADH2", "GGT5", "ALOX12")
1109	GO_FATTY_ACID_DERIVATIVE_TRANSPORT	0.337323	1	0.0681513	-0.340065	-1.10137	32	c("ABCC4", "PLA2G12A", "PLA2R1", "MIF", "PLA2G10", "PLA2G4A", "SLCO2A1", "DRD4")
1110	GO_FATTY_ACID_LIGASE_ACTIVITY	0.534642	1	0.0491928	-0.341018	-0.957099	16	c("SLC27A4", "ACSBG1", "SLC27A2", "ACSL4", "SLC27A3", "ACSM1", "ACSF2", "ACSL3")
1111	GO_FATTY_ACID_METABOLIC_PROCESS	0.030969	0.237429	0.257206	-0.299261	-1.20744	323	c("PDK3", "ACOX1", "HSD17B12", "CYP2A6", "LTA4H", "ABHD2", "HACD2", "ECHDC3", "HPGD", "PDK1", "APPL2", "CD36", "SCD5", "CPT1A", "PRKAB2", "GSTM4", "PRKAG1", "CYP2C18", "PAM", "LYPLA1", "CROT", "HADHA", "LTC4S", "ETFBKMT", "ELOVL5", "ABCD3", "MCEE", "ACAT2", "ELOVL4", "SGPL1", "ELOVL6", "ALOX15", "AIG1", "GLYATL2", "PON3", "CAV1", "MSMO1", "ALOX15B", "NDUFAB1", "ACADL", "CRYL1", "PHYH", "FADS1", "…
MIF, "SLC27A4", "ACSBG1", "CPT1B", "ABHD5", "EPHX1", "PLA2G10", "PLA2G4A", "PON2", "LIAS", "HADHB", "GPX4", "ADIPOR1", "ECHDC2", "NR1H3", "ACADM", "TECR", "MMUT", "NDUFS6", "PDPR", "PPARGC1A", "BDH2", "DGAT2", "GPAM", "FADS3", "ACOT8", "PNPLA3", "LPGAT1", "CYP2G1P", "CYP2A13", "SLC27A2", "MCAT", "HSD17B8", "THNSL2", "FABP3", "PEX2", "TRIB3", "PNPLA8", "ACSS2", "POR", "ABHD16A", "ZADH2", "ALDH3A2"…
1112	GO_FATTY_ACID_TRANSMEMBRANE_TRANSPORT	0.173516	0.739843	0.107972	-0.415174	-1.24039	22	c("CPT1A", "PRKAB2", "ABCD3", "CPT1B", "SLC25A20")
1113	GO_FATTY_ACID_TRANSPORT	0.383745	1	0.0592219	-0.28821	-1.05618	75	c("ABCC4", "PLA2G12A", "CD36", "CPT1A", "PRKAB2", "CROT", "ABCD3", "PLA2R1", "MIF", "SLC27A4", "CPT1B", "SLC25A20", "PLA2G10", "PLA2G4A", "SLCO2A1", "DRD4", "SLC27A2", "FABP3", "SLC5A8", "PNPLA8", "LCN12", "PRKAA2", "CPT2", "EPRS1", "ACSL4", "PLA2G6", "SLC25A17", "PROCA1", "SLC27A3", "SLCO3A1", "ATP5PF", "GOT2", "NMB", "MFSD2A", "ACSL3")
1114	GO_FATTY_ACYL_COA_BIOSYNTHETIC_PROCESS	0.0319735	0.242085	0.266351	-0.472738	-1.47586	27	c("HSD17B12", "HACD2", "SCD5", "ELOVL5", "ELOVL4", "ELOVL6", "GCDH", "ACSBG1", "TECR", "HSD17B8", "PPT2")
1115	GO_FATTY_ACYL_COA_METABOLIC_PROCESS	0.0183784	0.158427	0.352171	-0.454619	-1.49112	34	c("HSD17B12", "HACD2", "SCD5", "ELOVL5", "ELOVL4", "ELOVL6", "DGAT1", "GCDH", "HSD17B4", "ACSBG1", "TECR", "DGAT2", "HSD17B8", "PPT2", "FAR1")
1116	GO_FAT_CELL_DIFFERENTIATION	0.995	1	0.00354274	-0.155741	-0.613384	195	c("ADIRF", "WNT5A", "SORT1", "ALDH6A1", "DIO2", "SULT1E1", "SYAP1", "TMEM64", "MB", "AAMDC", "SNAI2", "PTPRQ", "TBL1XR1", "FBXO9", "CCDC3", "C1QTNF3", "HMGA2", "LRP3", "BNIP3", "TLCD3B", "WDFY2", "OSBPL8", "TMEM120B", "ERO1A", "SH3PXD2B", "PPARGC1A", "BMP7", "GNB3", "SFRP1", "NIPBL", "FABP3", "TRIB3", "INHBB", "MKKS", "DLK2", "ZADH2")
1117	GO_FAT_SOLUBLE_VITAMIN_METABOLIC_PROCESS	0.593985	1	0.0410713	-0.28184	-0.934862	36	c("CYP26A1", "RBP1", "SNAI2", "VKORC1L1", "CYP27A1", "CYP27B1", "CUBN", "CYP2R1", "VKORC1", "LRP2", "UBIAD1", "VDR")
1118	GO_FC_EPSILON_RECEPTOR_SIGNALING_PATHWAY	0.000988759	0.0135936	0.45506	0.275339	1.59181	110	c("PSMB9", "PSMB8", "PSME2", "PSME1", "CARD11", "GRAP2", "ITK", "PSMA4", "PSMB10", "PSMC3", "PRKCQ", "SHC1", "RELA", "NFATC2", "PSME3", "JUN", "FCER1G", "PSMC4", "NFKB1", "IKBKB", "LYN", "PSMC5", "BCL10", "NR4A3")
1119	GO_FC_RECEPTOR_MEDIATED_STIMULATORY_SIGNALING_PATHWAY	0.00277214	0.033248	0.431708	0.287222	1.57802	87	c("PLSCR1", "FCGR3A", "NCKAP1L", "WIPF1", "CD247", "MYO1G", "FYN", "ABI1", "HSP90AB1", "FCGR1A", "WIPF2", "ACTB", "CD47", "FCER1G", "MYO10", "CD226", "CD3G", "ELMO2", "LYN", "BLK", "HSP90AA1", "ABL1", "ELMO1", "LIMK1", "BAIAP2", "NR4A3", "WAS", "ACTG1", "VAV1", "CSK", "RAC1", "PRKCE", "HCK", "GRB2", "FCGR2B")
1120	GO_FC_RECEPTOR_SIGNALING_PATHWAY	1.80932e-05	0.000421444	0.57561	0.270376	1.85161	179	c("PSMB9", "PSMB8", "PSME2", "FCGR3A", "PSME1", "CARD11", "GRAP2", "ITK", "NCKAP1L", "WIPF1", "CD247", "MYO1G", "PSMA4", "FYN", "ABI1", "PSMB10", "PSMC3", "HSP90AB1", "PRKCQ", "SHC1", "FCGR1A", "RELA", "NFATC2", "WIPF2", "ACTB", "PSME3", "JUN", "CD47", "FCER1G", "PSMC4", "MYO10", "CD3G", "ELMO2", "NFKB1", "IKBKB", "LYN", "HSP90AA1", "ABL1", "ELMO1", "PSMC5", "BCL10", "LIMK1", "BAIAP2", "NR4A3", "…
1121	GO_FEAR_RESPONSE	0.486486	1	0.191892	0.23079	1.00228	25	c("MDK", "EIF4G1", "APOE", "BCL2", "MAPK8IP2")
1122	GO_FEEDING_BEHAVIOR	0.382415	1	0.0607719	-0.315201	-1.06433	41	c("UBR3", "P2RY1", "APP", "CPT1A", "NTRK2", "UCHL1")
1123	GO_FEMALE_GAMETE_GENERATION	0.521169	1	0.0441523	-0.261741	-0.991277	108	c("PDE5A", "MCM8", "ASPM", "USP9X", "HPGD", "TRIP13", "PAQR7", "CCNB1", "AURKA", "FMN2", "TOP2A", "GDF9", "GAS2", "ANG", "CTNNB1", "POMZP3", "C14orf39", "NPR2", "ZP3", "WNT4", "IMMP2L", "DMC1", "PARN", "PAQR5", "INHBB", "BMPR1B", "MCMDC2", "ATM", "YTHDC2", "H3-3A", "PTX3", "BNC1", "ZGLP1", "MLH3", "RAD51C", "MEI4", "NCAPH2", "PPP2R1A", "SYCP2", "ERCC1", "TTK", "WDR77", "PRKAR1A", "MARF1", "PABPC1…
1124	GO_FEMALE_MEIOTIC_NUCLEAR_DIVISION	0.554433	1	0.0462303	-0.313977	-0.96284	25	c("TRIP13", "AURKA", "FMN2", "TOP2A", "ATM", "MLH3", "RAD51C", "NCAPH2", "PPP2R1A", "SYCP2", "TTK", "PRKAR1A", "MARF1", "MLH1")
1125	GO_FEMALE_SEX_DIFFERENTIATION	0.162437	0.716363	0.104733	-0.320628	-1.19971	91	c("WNT5A", "TP63", "GNRH1", "SGPL1", "GDF9", "UMODL1", "GAS2", "FZD4", "ANG", "TYRO3", "IDH1", "PLEKHA1", "UBE3A", "HYAL3", "LFNG", "ZP3", "NUP107", "WNT4", "IMMP2L", "DMC1", "SFRP1", "COL9A3", "SLIT2", "DACH1", "INHBB", "BMPR1B", "INSR", "LRP2", "KIT", "ATM", "PTX3", "MERTK")
1126	GO_FERROUS_IRON_BINDING	0.359679	1	0.0675189	-0.362999	-1.07134	21	c("ALKBH2", "EGLN2", "SNCA", "PHYH", "ISCU", "HAAO", "HEPH", "ALKBH3", "FECH", "EGLN1", "ALKBH1", "FXN", "DNAJC24", "EGLN3", "FTO")
1127	GO_FERTILIZATION	0.520645	1	0.0441523	-0.261596	-0.996163	116	c("FOLR1", "ABHD2", "CD9", "HSPA1L", "WBP2NL", "CDK1", "MFGE8", "OVGP1", "CD46", "NECTIN3", "UMODL1", "CATSPERD", "CACNA1H", "POMZP3", "PLA2G10", "FUT10", "UBE3A", "VDAC2", "HYAL3", "ADAM30", "ZP3", "AR", "SLIRP", "GLRB", "ALDOA", "TUBGCP3", "ASH1L", "H3-3A", "ROPN1B", "TRIM36", "CCDC87", "RIMS1", "STXBP1", "PLCD4", "RAB3A", "TARBP2", "IZUMO1", "SMAD4", "FOLR3", "UBXN8", "YBX3", "TRPC6", "SYCP2",…
TDRKH)
1128	GO_FIBRILLAR_CENTER	1	1		0.1324	0.80844	122	c("RSAD2", "CD2AP", "CAMK4", "KDM5D", "SP140", "TXNRD1", "SAMD4A", "KLF6", "AKNA", "CILK1", "DAB2", "NFKBIE", "TOP1", "NOP56", "PAX5", "TRERF1", "IP6K2", "EZR", "RPAIN")
1129	GO_FIBRINOLYSIS	0.0335896	0.250688	0.321776	0.406472	1.57985	19	c("SERPING1", "FAP", "USF1", "SERPINE1", "THBS1", "PLAU")
1130	GO_FIBROBLAST_APOPTOTIC_PROCESS	0.465459	1	0.0546808	-0.345242	-1.01338	20	c("TP63", "XRCC2", "PRDM11", "CUL3", "SFRP1", "BCL2L11")
1131	GO_FIBROBLAST_GROWTH_FACTOR_BINDING	0.533105	1	0.048799	-0.323777	-0.967329	22	c("GLG1", "ITGAV", "KL", "FGFBP3", "RPS2", "CEP57", "GPC1")
1132	GO_FIBROBLAST_GROWTH_FACTOR_RECEPTOR_SIGNALING_PATHWAY	0.162767	0.716363	0.104733	-0.319721	-1.1935	90	c("WNT5A", "POLR2B", "FAT4", "SULF2", "ANOS1", "OTX2", "FLRT3", "MAPK1", "POLR2C", "NGFR", "SMOC2", "CTNNB1", "KL", "SPRY3", "FGFBP3", "HNRNPH1", "FGF20", "DSTYK", "CEP57", "IQGAP1", "POLR2I", "GPC1", "WNT4")
1133	GO_FIBROBLAST_MIGRATION	0.433962	1	0.300682	0.207257	1.01514	44	c("PML", "PIP5K1A", "SLC8A1", "ARID5B", "THBS1", "MTA2", "RCC2", "ILK", "CORO1C", "AKT1", "PRKCE", "FGF2", "TMEM201", "RFFL")
1134	GO_FIBROBLAST_PROLIFERATION	0.611282	1	0.0376143	-0.2548	-0.934365	73	c("PDGFC", "WNT5A", "PRKDC", "MED31", "PDGFA", "EGFR", "FBXO4", "CCNB1", "NGFR", "CTNNB1", "BMI1", "MIF", "EMD", "RNASEH2B", "LIG4", "CCNA2", "DHX9", "PDGFD", "SFRP1", "CTC1", "PEX2", "DACH1")
1135	GO_FIBRONECTIN_BINDING	0.253968	0.897029	0.252961	0.28004	1.14174	22	c("PLEKHA2", "CCN2", "FSTL3", "IGFBP3", "CCDC80", "THBS1", "CTSL", "ITGA4", "CTSS", "LOXL3")
1136	GO_FICOLIN_1_RICH_GRANULE	0.78672	1	0.0241448	-0.223481	-0.855535	122	c("EEF1A1", "EEF2", "LTA4H", "PGM1", "CAT", "PRDX4", "GPI", "PYGL", "MAPK1", "CSNK2B", "ASAH1", "GNS", "IDH1", "MIF", "AGL", "HMGB1", "ALDOC", "PGM2", "IMPDH1", "PSMB1", "ALDOA", "GUSB", "HBB")
1137	GO_FICOLIN_1_RICH_GRANULE_MEMBRANE	0.37122	1	0.0614364	-0.303442	-1.06519	55	c("ATP6AP2", "PRCP", "LAMP1", "ADGRE3", "LAMP2", "DSP", "CD58", "LAMTOR1", "COPB1", "TMEM179B")
1138	GO_FILAMENTOUS_ACTIN	0.628821	1	0.0391956	-0.289042	-0.919714	29	c("NCKAP1", "RAC3", "LDB3", "ARPC3", "DPYSL3", "SPECC1L", "MYO1A")
1139	GO_FILOPODIUM	0.942974	1	0.012984	-0.189576	-0.70988	95	c("APP", "ANTXR1", "VIL1", "CD302", "TENM2", "ERMN", "IQGAP2", "PPP1R9A", "ACP3", "ITGAV", "MAP2", "CXADR", "NGDN", "ITGB1", "TWF1", "PDPN", "DYNC1H1", "MYO1B", "PALM", "TWF2", "UBE2K", "CYFIP1")
1140	GO_FILOPODIUM_ASSEMBLY	0.163829	0.718374	0.249247	0.230606	1.21922	56	c("AGRN", "FGD2", "FMR1", "CCR7", "TRPM2", "ZMYND8", "S1PR2", "SPATA13", "SRGAP2", "MYO10", "ARHGAP44", "PPP1R16B", "EZR", "FGD5")
1141	GO_FILOPODIUM_MEMBRANE	0.839492	1	0.0280107	-0.263589	-0.739787	16	c("ANTXR1", "ITGAV", "PDPN", "PALM")
1142	GO_FILOPODIUM_TIP	0.588235	1	0.155242	0.240565	0.899099	16	c("FMR1", "ABI1", "MYO5A", "MYO10")
1143	GO_FLAVIN_ADENINE_DINUCLEOTIDE_BINDING	0.591564	1	0.0392759	-0.256967	-0.94169	75	c("ACOX1", "FMO5", "MAOB", "FMO2", "TXNRD3", "ACADL", "GCDH", "ACAD11", "ACADM", "SQLE", "SDHA", "FMO3", "POR", "COQ6", "ETFA", "LDHD", "CHDH", "CYB5R1", "QSOX1", "DLD", "DPYD", "FMO4", "KDM1A", "STEAP4", "ACAD10", "DUS4L", "NQO2", "DUS2", "AIFM2", "XDH", "ACADSB", "CRY2", "ACOX2", "AOX1", "MMACHC", "PRODH", "ACADS", "CYB5R3", "PPOX", "ETFDH")
1144	GO_FLEMMING_BODY	0.85262	1	0.0242154	-0.230469	-0.737703	30	c("EXOC6", "KIF23", "TSG101", "BIRC6", "KIF14", "PDCD6IP")
1145	GO_FLUID_TRANSPORT	0.148358	0.682847	0.117766	-0.434987	-1.27681	20	c("SLC5A1", "AQP4", "CFTR", "AQP11", "HYAL2", "SLC26A6", "ITPR1", "INPP5K", "AHCYL1", "AQP7", "AQP1")
1146	GO_FOAM_CELL_DIFFERENTIATION	0.020644	0.173752	0.352488	0.347906	1.52801	27	c("STAT1", "MSR1", "ABCA1", "CSF1", "NFKBIA", "NFKB1")
1147	GO_FOCAL_ADHESION_ASSEMBLY	0.993859	1	0.00801916	-0.143171	-0.527718	77	c("GPM6B", "PPM1F", "FAM107A", "SORBS1", "EFNA5", "TEK", "KDR", "IQGAP1", "WNT4")
1148	GO_FOLIC_ACID_CONTAINING_COMPOUND_METABOLIC_PROCESS	0.163175	0.716365	0.109684	-0.395435	-1.23453	27	c("FOLR1", "GGH", "MTHFD2L", "ALDH1L2", "SHMT1", "SLC25A32", "MTHFS", "DHFR2", "ALDH1L1")
1149	GO_FOLIC_ACID_METABOLIC_PROCESS	0.185393	0.772836	0.102822	-0.426082	-1.24238	19	c("FOLR1", "MTHFD2L", "ALDH1L2", "SHMT1", "SLC25A32", "MTHFS", "DHFR2", "ALDH1L1")
1150	GO_FOREBRAIN_CELL_MIGRATION	0.319283	0.989197	0.0692836	-0.322944	-1.10073	44	c("NR2E1", "LAMB1", "EGFR", "CTNNB1", "TYRO3", "FUT10", "RTN4", "NRG1", "FOXG1", "CDK5R1", "ROBO1", "PAFAH1B1", "SLIT2", "FBXO45", "RHOA", "ARX", "SUN2")
1151	GO_FOREBRAIN_DEVELOPMENT	0.907	1	0.0146874	-0.209273	-0.840714	298	c("WNT5A", "FAT4", "NR2E1", "SEMA5A", "DCLK1", "APP", "ASPM", "CDH2", "LAMB1", "RRM1", "OTX2", "EGFR", "GSK3B", "NOTCH2NLA", "NTRK2", "WNT2B", "PAX6", "RAC3", "ATP7A", "ISL1", "TOP2B", "TMEM14B", "CTNNB1", "LRP6", "CDON", "TMEM108", "RYK", "TYRO3", "SMO", "NOTCH3", "DNAH5", "PGAP1", "FUT1", "BNIP3", "TSKU", "FUT10", "RTN4", "NRG1", "FOXG1", "HPRT1", "KIF14", "LEF1", "WNT4", "CDK5R1", "PPARGC1A", …
DYNC2H1, "KRAS", "XRN2", "NIN", "MKKS", "NFIB", "FBXO45", "LRP2", "RBPJ", "DLX2", "PTPRS", "RHOA", "DOCK7", "HOOK3", "FEZ1", "HERC1", "FGFR1", "NF1", "ZDHHC16", "POU3F1", "ARX", "SUN2", "ATRX", "KIF5B", "WDR47", "ALDH1A2", "TACC3", "KDM1A", "SECISBP2", "OPHN1")
1152	GO_FOREBRAIN_GENERATION_OF_NEURONS	0.762908	1	0.0282219	-0.24494	-0.839663	46	c("WNT5A", "NR2E1", "ASPM", "PAX6", "ATP7A", "FOXG1", "LEF1", "SATB2", "DCLK2", "ROBO1", "SLIT2", "DLX2", "RHOA", "FGFR1", "ARX")
1153	GO_FOREBRAIN_NEURON_DEVELOPMENT	0.500566	1	0.0513223	-0.337253	-0.989928	20	c("WNT5A", "ATP7A", "FOXG1", "DCLK2", "ROBO1", "SLIT2")
1154	GO_FOREBRAIN_NEURON_DIFFERENTIATION	0.905478	1	0.0197519	-0.205646	-0.682128	36	c("WNT5A", "PAX6", "ATP7A", "FOXG1", "SATB2", "DCLK2", "ROBO1", "SLIT2")
1155	GO_FORELIMB_MORPHOGENESIS	0.433258	1	0.0579755	-0.340277	-1.03245	24	c("TP63", "LNPK", "CTNNB1", "CRABP2", "NIPBL", "ZNF358", "WNT9A", "ATRX", "ALDH1A2")
1156	GO_FORMATION_OF_CYTOPLASMIC_TRANSLATION_INITIATION_COMPLEX	0.0323326	0.243293	0.271289	-0.531601	-1.49199	16	c("EIF3L", "EIF3H", "EIF3F", "EIF3K", "EIF5", "EIF3E", "EIF3C", "EIF3I", "EIF3A", "EIF3CL", "EIF3M", "EIF3D")
1157	GO_FORMATION_OF_PRIMARY_GERM_LAYER	0.371951	1	0.0601186	-0.282637	-1.05977	97	c("WNT5A", "LAMB1", "FZD7", "ITGB4", "ELF5", "SMAD2", "CTNNB1", "ITGAV", "TBX6", "HMGA2", "APELA", "EXT2", "COL7A1", "ITGB1", "MMP15", "LEF1", "COL6A1", "BMP7", "MESP1", "GJA1", "LAMA3", "HNF1B", "ATOH8")
1158	GO_FOUR_WAY_JUNCTION_DNA_BINDING	0.04561	0.312352	0.224966	-0.505314	-1.43322	17	c("XRCC2", "HMGB1", "BLM", "YY1", "WRN", "RAD51D", "MSH6", "XRCC3", "RAD51B", "RAD51C", "FANCM")
1159	GO_FRIZZLED_BINDING	0.0238636	0.193932	0.315325	-0.498411	-1.50059	23	c("WNT5A", "FZD7", "WNT2B", "LRP6", "RYK", "GOPC", "ZNRF3", "WNT4", "SFRP1", "FZD1", "WNT9A", "WNT3A", "WNT5B", "RNF43")
1160	GO_FUCOSYLATION	0.432243	1	0.0596037	-0.368671	-1.02109	15	c("B3GLCT", "FUT4", "FUT1", "FUT10", "POFUT1", "SLC35C1", "POFUT2", "SLC35C2", "FUT8")
1161	GO_G0_TO_G1_TRANSITION	0.890295	1	0.0196776	-0.211509	-0.716744	42	c("CBX5", "UXT", "BMI1", "RBBP8", "RHNO1", "E2F6", "SUZ12", "RRM2", "EED", "RAD51", "PCGF6", "RBBP7", "CHEK1", "TFDP2", "APAF1", "PPP2R5B", "RYBP", "CBX3", "RNF2", "TFDP1", "YAF2", "EPC1", "PHC3", "RBBP4")
1162	GO_G2_DNA_DAMAGE_CHECKPOINT	0.0314193	0.23975	0.266351	-0.443297	-1.4444	33	c("FOXN3", "CDK1", "ABRAXAS1", "NOP53", "BRCC3", "HMGA2", "BLM", "MRE11", "BABAM2", "ATM", "TOPBP1", "DONSON", "CDC14B", "TAOK3", "TRIM39", "UIMC1", "SYF2", "CHEK1", "BABAM1")
1163	GO_GABA_ERGIC_SYNAPSE	0.756586	1	0.028645	-0.245054	-0.835243	44	c("CDH13", "ATP2B1", "PHB2", "EFNA5", "CSPG5", "NLGN4X", "NRG1", "KCND3", "ERC2", "GLRB", "GABRB3")
1164	GO_GALACTOSYLTRANSFERASE_ACTIVITY	0.636364	1	0.0399219	-0.296161	-0.908207	25	c("UGT8", "B3GALT5", "ABO", "C1GALT1C1L", "C1GALT1C1", "COLGALT2", "B4GALT3", "B4GALT2", "B4GALT4", "A3GALT2", "B4GALT6", "B4GALT7", "B3GALT1", "COLGALT1", "B3GALNT1", "B3GNT6")
1165	GO_GAMETE_GENERATION	0.92008	1	0.0134462	-0.212212	-0.869176	499	c("ACOX1", "TP63", "TCFL5", "ABHD2", "ADAM10", "PDE5A", "NR2C2", "MCM8", "ASPM", "USP9X", "CTSV", "HPGD", "CCNI", "ZNF449", "SEMG1", "POC1A", "TGFBR1", "PRKAG1", "PRDX4", "TRIP13", "CIP2A", "TSPAN8", "CNBD2", "PAQR7", "SMARCA2", "SLCO4C1", "CCNB1IP1", "NECTIN3", "GMCL1", "TXNRD3", "CCNB1", "H1-1", "SGPL1", "AURKA", "FMN2", "HOOK1", "TOP2A", "KDM3A", "GDF9", "NDC1", "PCDHGA4", "CATSPERD", "CFTR", …
TYRO3, "CRTAP", "TTLL1", "POMZP3", "EIF5A2", "PLEKHA1", "SPIN1", "SLC2A8", "GOPC", "CXADR", "YY1", "WIPF3", "GPX4", "C14orf39", "ITGB1", "PMFBP1", "CEP57", "SPIN3", "NPR2", "TDRD6", "DDX6", "ZP3", "AR", "SHISA6", "WNT4", "IMMP2L", "SLC26A6", "TDRD1", "GJA1", "DMC1", "TIAL1", "SLIRP", "PAFAH1B1", "FSIP2", "FIGNL1", "TBC1D20", "PARN", "XRN2", "PAQR5", "OCA2", "LGR4", "ICA1L", "INHBB", "BCL2L11", "B…
PGM3, "H3-3A", "ING2", "PTX3", "ROPN1B", "CCDC87", "MERTK", "SLC2A14", "BNC1", "HSPA2", "GGT7", "ZGLP1", "GGT1", "FSCN3", "DLD", "ATRX", "MLH3", "SPIN2B", "FANCD2", "GAMT", "TSGA10", "CNTD1", "CEP131", "OAZ3", "KHDRBS1", "RAD51C", "MEI4", "SMAD5", "HSPB11", "ARID4A", "TARBP2", "ACVR1", "IFT20", "HSF2BP", "DDX3X", "PRKACA", "STRBP", "NCAPH2", "AGO4", "SPATC1L", "PIAS1", "SMAD4", "ZNF35", "KRT9", "…
SPATA25, "ERCC1", "TMEM203", "TXNDC2", "DHH", "TTK", "FANCC", "NPHP1", "WDR77", "PRKAR1A", "MARF1", "INPP5B", "PABPC1L", "STK11", "BBS4", "SYNE1", "HROB", "WDR48", "YBX2", "MEIG1", "ZNF148", "TSSK6", "JAM3", "TUT4", "CFAP69", "CLDN11", "JAG2", "ZSCAN2", "UBE2J1", "BBS2", "ZNF830", "ADAM28", "MLH1", "LRGUK", "KIF18A", "SPAG4", "FOXO3", "TESK2", "DDX25", "NR6A1", "BAD", "IFT27", "IFTAP", "MYCBP", "…
PYGO1, "SEPTIN7", "ALKBH5", "RNF2")
1166	GO_GAMMA_DELTA_T_CELL_ACTIVATION	0.0312684	0.238973	0.321776	0.416702	1.61132	18	c("LILRB1", "ITK", "NCKAP1L", "SOX4", "MICB", "TCF7")
1167	GO_GAMMA_TUBULIN_BINDING	0.776185	1	0.0296355	-0.257876	-0.805074	27	c("CEP57", "TUBGCP5", "TUBGCP3", "RAD51D", "FEZ1", "CEP57L1", "DDX3X", "MARK4", "NME1", "PIFO", "TUBGCP4", "B9D2", "NDRG1", "CENPJ", "RACGAP1", "NDN")
1168	GO_GAMMA_TUBULIN_COMPLEX	0.446735	1	0.0571259	-0.344592	-1.01702	21	c("UXT", "MZT2A", "TUBGCP5", "TUBGCP3", "MZT2B", "TOPORS")
1169	GO_GANGLIOSIDE_METABOLIC_PROCESS	0.706349	1	0.035542	-0.296405	-0.847042	18	c("CLN6", "NEU1", "ST8SIA6", "ST6GALNAC3", "ST6GALNAC4", "NEU4")
1170	GO_GAP_JUNCTION	0.242356	0.881074	0.0875697	-0.40236	-1.18104	20	c("GJB1", "GJA4", "GJB6", "GJB2", "CCN3", "SPECC1L", "GJA1", "PANX2", "GJB5", "GJC2")
1171	GO_GASTRULATION	0.699799	1	0.030133	-0.236251	-0.916872	146	c("WNT5A", "RACK1", "LAMB1", "OTX2", "FZD7", "NPHP3", "ITGB4", "ELF5", "SMAD2", "CTNNB1", "ITGAV", "LRP6", "TBX6", "HMGA2", "APELA", "EXT2", "CUL3", "COL7A1", "ITGB1", "MMP15", "LEF1", "COL6A1", "BMP7", "MESP1", "GPC3", "GJA1", "LAMA3", "HNF1B", "ATOH8", "SFRP1", "MKKS", "CTR9", "WLS", "ACVR2B", "CDC73", "TENM4", "FGFR1", "PHLDB1", "DLD", "COL4A2", "SYF2", "WNT3A", "ACVR1", "AMOT", "PRKACA", "SMA…
)
1172	GO_GASTRULATION_WITH_MOUTH_FORMING_SECOND	0.17667	0.749517	0.106323	-0.427372	-1.25445	20	c("WNT5A", "OTX2", "CTNNB1", "LRP6", "ACVR2B", "TENM4", "ACVR1", "AMOT", "SMAD4", "CHRD", "MEGF8", "LRP5L", "FRS2", "RNF2")
1173	GO_GATED_CHANNEL_ACTIVITY	0.61	1	0.0365315	-0.243903	-0.962704	201	c("CLCA2", "KCNJ16", "CLCN1", "PIEZO2", "ANO10", "TMEM63C", "CACNB4", "SCN4B", "CHRNA9", "CLCN5", "TRPM3", "KCNMB4", "KCNC4", "CACNA2D1", "CFTR", "ANO4", "ITGAV", "CACNA1H", "TMEM150C", "ABCC9", "KCNN4", "CACNA2D3", "ZACN", "P2RX6", "CACNA1B", "TMC3", "SCNN1B", "MCOLN1", "TMEM37", "CLCN4", "VDAC2", "CHRNE", "SCN11A", "CLCN3", "GPR89A", "KCND3", "LRRC26", "GRIK2", "MCOLN3", "CLIC3", "GLRB", "KCNS1…
CACNA1F, "SCNN1G", "SCN2B")
1174	GO_GDP_BINDING	0.933333	1	0.271289	0.130673	0.706587	67	c("RAB8A", "GBP1", "RASEF", "RAP2B")
1175	GO_GDP_DISSOCIATION_INHIBITOR_ACTIVITY	0.439252	1	0.0588438	-0.367291	-1.01727	15	c("GPSM2", "EIF5")
1176	GO_GENERAL_TRANSCRIPTION_INITIATION_FACTOR_ACTIVITY	0.911135	1	0.0191547	-0.203264	-0.680392	39	c("TAF10", "CCNH", "GTF2H3", "TAF13", "TAF2", "TAF5", "RRN3P2", "TAF12", "TAF3", "SNAPC2", "TAF8", "RRN3P1", "SNAPC1", "GTF2B", "TAF1", "TAF11", "UBTF")
1177	GO_GENERAL_TRANSCRIPTION_INITIATION_FACTOR_BINDING	0.490566	1	0.282013	0.203077	0.993656	43	c("DRAP1", "YEATS2", "ZNHIT6", "BDP1", "GTF2F1", "MTOR", "EDF1", "AHR", "PSMC5", "TP53", "GTF2A2", "RUVBL2", "HNRNPF")
1178	GO_GENERATION_OF_PRECURSOR_METABOLITES_AND_ENERGY	0.0659341	0.41124	0.172324	-0.281796	-1.1523	468	c("ACOX1", "XYLB", "PGM1", "CAT", "ATP5PB", "RANBP2", "PPP1R3E", "ALDH2", "EPM2AIP1", "ACO1", "APP", "GBE1", "GYG2", "SEH1L", "GSK3B", "NDUFB6", "SUCLG1", "PRKAG1", "ADH6", "CDK1", "MAOB", "SDHD", "ENTPD5", "JMJD8", "CAVIN3", "NDUFB3", "CROT", "PPP1CB", "ETFBKMT", "TXNRD3", "OXA1L", "ATP7A", "DMAC2L", "UQCRHL", "CCNB1", "GPI", "DMGDH", "PYGL", "PINK1", "PGK1", "SNCA", "NOP53", "SLC25A13", "ALDH1A…
NUP155, "AK4", "AKR7A3", "KL", "CALM1", "COX6A1", "PHB2", "SDHAF4", "IDH1", "MT3", "PID1", "CIAPIN1", "AGL", "ISCU", "PHGDH", "NUP133", "SHPK", "PFKFB2", "BNIP3", "MT-ATP6", "COX8A", "UGP2", "RPE", "GLRX2", "NDUFB9", "SDHAF2", "ALDOC", "NDUFA9", "HAAO", "PGM2", "COA8", "NNT", "NDUFS6", "NDUFS1", "NUP107", "RPIA", "PPARGC1A", "SELENOS", "GALK1", "FBP1", "IMMP2L", "BDH2", "RAE1", "DHTKD1", "NDUFA12…
GSK3A, "POLG2", "CS", "UQCRC2", "NDUFAF2", "PHKG1", "TAZ", "H6PD", "ADPGK", "LYRM7", "SDHA", "ENO2", "GAPDH", "ACSS2", "COX6B1", "POR", "INSR", "ENO3", "GNMT", "SUCLA2", "COQ10A", "COX4I1", "ATP5F1A", "ADH5", "NUP54", "RHOA", "CISD1", "PPP1R3C", "ETFA", "COX15", "PHKB", "ASPH", "NDUFA1", "NDUFS4", "TEFM", "PRKAA2", "INPP5K", "MTFR2", "FECH", "ATP5MC2", "ATP5MF", "DLD", "ETFB", "COX7B", "PTGES2", …
NDUFA2, "STEAP4", "CYB5A", "MECP2", "TKT", "RB1CC1", "PHKA2", "NDUFA10", "PKM", "TIGAR", "PGLS", "NDUFV3", "SEC13", "SRD5A1", "ANTKMT", "UQCR11", "ADH1B", "NDUFAF1", "ARNT", "NUP35", "SLC4A4", "TPR", "PFKFB1", "NQO2", "PPP1R2", "SDHB", "AFG1L", "NDUFA4", "NDUFA3", "NDUFB5", "AIFM2", "XDH", "TRAP1", "NUP98", "UQCRFS1", "ADSL", "DDIT4", "ATP5PF", "GNAS", "HMGCS2", "P4HA2", "HK1", "NDUFC1", "MT-ND3"…
ACSM1, "BLOC1S1", "CYC1", "OXCT1", "TACO1", "ATP5F1B", "PER2", "NIPSNAP2", "CHCHD10", "PYGM", "ETFDH", "BID", "ATP5PO", "ENO4", "NUP42", "PPP1R3D", "DLST", "DEGS1", "AKR7A2", "COX17", "NDUFV1", "ATP5F1C", "OGT", "IL6ST", "PDHB", "DNAJC30", "SDHC", "MT-ND1", "LDHA", "ALDH1B1", "UQCRC1", "NDUFB4", "NDUFB1", "ATP5F1E", "MT-CYB", "COX6B2", "COX6C")
1179	GO_GENETIC_IMPRINTING	0.815578	1	0.0290688	-0.259671	-0.766383	21	c("DIRAS3", "GSK3A", "EED", "CTR9", "ARID4A", "MECP2", "ZNF445", "GNAS", "KCNQ1")
1180	GO_GENE_SILENCING	0.988012	1	0.00502537	-0.180885	-0.725193	283	c("H2AZ2", "PABPC1", "POLR2B", "FAM172A", "ATAD2", "PPP3CA", "RANBP2", "XIST", "H3C11", "EGFR", "SEH1L", "AGO1", "SPACA6P-AS", "ERI1", "TSN", "H1-1", "AGO3", "POLR2C", "ATAD2B", "MORF4L1", "NDC1", "PPM1D", "SMAD2", "ZC3H10", "BMI1", "NUP155", "IPO8", "HDAC2", "DICER1", "SOX6", "NUP133", "BCDIN3D", "HMGB1", "H2AJ", "ZC3H7A", "H2AC15", "DHX9", "POLR2I", "NUP107", "RAE1", "MIR554", "TDRD1", "H4C1", …
KCNQ1OT1, "H1-4", "TSNAX", "EED", "MIR29B2CHG", "NUP54", "H4C4", "H3-3A", "LINC00461", "NOTCH4", "NCOR2", "AP002008.4", "POLR2L", "NUP85", "MIR23B", "CDK2", "TNRC6C", "TARBP2", "TNRC6B", "MECP2", "H4C3", "PUM2", "MIR205", "AGO4", "SEC13", "CNOT7", "H4C2", "MOV10L1", "POLR2H", "NUP35", "TPR", "HIRA", "MIR27B", "H3C6", "MIR604", "MIR3909", "CLP1")
1181	GO_GENITALIA_DEVELOPMENT	0.362445	1	0.0647943	-0.341514	-1.08668	29	c("WNT5A", "TP63", "CTNNB1", "LRP6", "TYRO3", "AR", "BMP6", "NIPBL", "LGR4", "LRP2", "MERTK")
1182	GO_GERMINAL_CENTER_FORMATION	0.000725029	0.0105216	0.477271	0.602752	2.17402	15	c("CXCL13", "TNFSF13B", "TNFAIP3", "ADA", "PKN1", "NFKB2", "UNC13D")
1183	GO_GERM_CELL_DEVELOPMENT	0.583	1	0.0386372	-0.247286	-0.973934	195	c("ABHD2", "PDE5A", "ASPM", "SEMG1", "TRIP13", "PAQR7", "SMARCA2", "CCNB1IP1", "NECTIN3", "GMCL1", "CCNB1", "AURKA", "FMN2", "HOOK1", "KDM3A", "GDF9", "CATSPERD", "CFTR", "KNL1", "ANG", "CTNNB1", "TTLL1", "POMZP3", "GOPC", "C14orf39", "CEP57", "NPR2", "ZP3", "WNT4", "SLC26A6", "TDRD1", "DMC1", "TIAL1", "SLIRP", "PAFAH1B1", "FSIP2", "TBC1D20", "PAQR5", "OCA2", "ICA1L", "INHBB", "BMPR1B", "MKKS", "…
FSCN3, "DLD", "MEI4", "SMAD5", "TARBP2", "ACVR1", "PRKACA", "STRBP", "DMRTA1", "MOV10L1", "DPY19L2P1", "AGFG1", "PPP2R1A", "ERCC1", "DHH", "FANCC", "WDR77", "MARF1", "PABPC1L", "BBS4", "YBX2", "TSSK6", "JAM3", "TUT4", "UBE2J1", "BBS2", "ZNF830", "MLH1", "FOXO3", "DDX25", "PIWIL2", "NPPC", "FANCG", "DND1", "SRPK1", "CATSPER2", "ZMYND15", "DDX20", "PYGO1", "RNF2", "SPEF2", "OSBP2", "PANX1", "YTHDF2…
1184	GO_GLANDULAR_EPITHELIAL_CELL_DEVELOPMENT	0.368843	1	0.0662842	-0.360263	-1.06327	21	c("WNT5A", "GSK3B", "PAX6", "SMO", "BMP6", "GSK3A")
1185	GO_GLANDULAR_EPITHELIAL_CELL_DIFFERENTIATION	0.543502	1	0.0451344	-0.291383	-0.966518	36	c("WNT5A", "TP63", "GSK3B", "PAX6")
1186	GO_GLAND_DEVELOPMENT	0.997003	1	0.00250132	-0.166393	-0.673328	354	c("WNT5A", "TP63", "PRKDC", "SEC63", "CYP7B1", "RPL10", "PLAG1", "SULF2", "THRA", "TSPO", "PDGFA", "EGFR", "TGFBR1", "NPHP3", "PAM", "BTBD7", "PAX6", "SNAI2", "ATP7A", "ISL1", "TAF10", "AURKA", "MAPK1", "ELF5", "FOXN1", "MAN2A1", "CSNK2B", "CAV1", "ALOX15B", "SMAD2", "SMARCC1", "CTNNB1", "LRP6", "AK4", "TNC", "PHB2", "SMO", "SRSF5", "SERPINC1", "CUL3", "HFE", "UBE3A", "CRIP1", "RTN4", "NRG1", "DB…
QDPR, "SFRP1", "CTC1", "SOSTDC1", "MAP2K1", "RPL30", "IGFBP5", "KRAS", "BCL2L11", "NFIB", "ZNF703", "INSR", "SERPINF1", "RBPJ", "PRKCSH", "ASH1L", "VDR", "WLS", "ATM", "NOTCH4", "NCOR2", "DKK3", "FGFR1", "NF1", "ATP2C2", "SULF1", "PKD2", "MST1", "ALDH1A2", "DDX39B", "ARHGAP5", "PRDX2", "WNT3A", "ARHGAP35", "RB1CC1", "ARG1", "RAP1A", "SEMA3C", "PKM", "MTX1", "PDGFRA", "PPAT", "SRD5A1", "SMAD4", "C…
PBX1, "CCDC39", "WDR77", "XDH", "MPST", "FEM1B", "HRAS", "DDR1", "TG", "LRP5L", "STK11", "SLC6A3", "IGSF3")
1187	GO_GLAND_MORPHOGENESIS	0.90625	1	0.0153676	-0.201183	-0.760126	105	c("WNT5A", "TP63", "CYP7B1", "PLAG1", "SULF2", "PDGFA", "EGFR", "BTBD7", "PAX6", "SNAI2")
1188	GO_GLIAL_CELL_ACTIVATION	0.0130523	0.11993	0.38073	0.301944	1.50808	50	c("C1QA", "TLR3", "JAK2", "LDLR", "GRN", "CX3CL1", "TLR7", "IFNG", "TNF", "AIF1", "JUN", "NR1D1", "STAP1", "CCL3", "IL6", "TYROBP", "SYT11")
1189	GO_GLIAL_CELL_APOPTOTIC_PROCESS	0.904206	1	0.0247086	-0.241598	-0.669143	15	c("PRKCA", "PRKCI", "CASP9")
1190	GO_GLIAL_CELL_DEVELOPMENT	0.790863	1	0.0243564	-0.225923	-0.846902	96	c("ADGRG6", "CD9", "APP", "EGFR", "NTRK2", "WASF3", "SLC25A46", "NCMAP", "IFNGR1", "DICER1", "MT3", "SMO", "PHGDH", "CSPG5", "EIF2B1", "LAMB2", "NRG1")
1191	GO_GLIAL_CELL_DIFFERENTIATION	0.605606	1	0.0369161	-0.246416	-0.966942	181	c("ADGRG6", "NR2E1", "CD9", "APP", "CDH2", "EGFR", "NTRK2", "CDK1", "PTPRZ1", "PAX6", "MAPK1", "WASF3", "SLC25A46", "CTNNB1", "GPR157", "NCMAP", "DAAM2", "IFNGR1", "ZNF365", "HDAC2", "DICER1", "SOX6", "MT3", "SMO", "PHGDH", "BNIP3", "CSPG5", "EIF2B1", "LAMB2", "NRG1", "TMEM98", "GPR37L1", "LEF1", "GPC1", "BOK", "KLF15", "LAMA2", "METRN", "SUZ12", "MAP2K1", "KRAS", "NFIB", "EED", "DLX2", "RHOA", "…
1192	GO_GLIAL_CELL_MIGRATION	0.5659	1	0.0420772	-0.273777	-0.953829	53	c("NR2E1", "CD9", "TSPO", "P2RY1", "LAMB1", "CERS2", "CTNNB1", "RTN4", "FOXG1", "CDK5R1", "PAFAH1B1")
1193	GO_GLIAL_CELL_PROJECTION	0.0110789	0.106061	0.38073	-0.50672	-1.58195	27	c("APP", "SLC1A1", "AQP4", "SLC2A13", "PINK1", "SLC4A8", "GJB2", "MT3", "GRM2", "ITGB1", "NFASC")
1194	GO_GLIAL_CELL_PROLIFERATION	0.523305	1	0.0462303	-0.290168	-0.979801	41	c("EEF2", "PLAG1", "TSPO", "UFL1", "CERS2", "DICER1")
1195	GO_GLIOGENESIS	0.721279	1	0.0283628	-0.231237	-0.922699	247	c("EEF2", "ADGRG6", "NR2E1", "CD9", "PLAG1", "TSPO", "P2RY1", "APP", "CDH2", "LAMB1", "UFL1", "EGFR", "NTRK2", "CDK1", "PTPRZ1", "PAX6", "MAPK1", "WASF3", "SLC25A46", "CERS2", "CTNNB1", "GPR157", "NCMAP", "DAAM2", "IFNGR1", "ZNF365", "HDAC2", "DICER1", "SOX6", "MT3", "SMO", "PHGDH", "BNIP3", "CSPG5", "EIF2B1", "RTN4", "LAMB2", "NRG1", "TMEM98", "FOXG1", "GPR37L1", "PRKCI", "LEF1", "GPC1", "BOK", …
RHOA, "HDAC11", "ADAM22", "TENM4", "HDAC10", "NF1", "ROR1", "POU3F1", "NAB1", "GJC2", "PARD3", "ADORA2A", "BACE2", "SUN2")
1196	GO_GLOBAL_GENOME_NUCLEOTIDE_EXCISION_REPAIR	0.856341	1	0.0254821	-0.237467	-0.728216	25	c("RPS27A", "GTF2H5", "GTF2H3", "DDB1", "UBA52", "USP45", "CUL4A")
1197	GO_GLOMERULAR_EPITHELIAL_CELL_DIFFERENTIATION	0.816	1	0.135741	0.191286	0.725632	17	c("PTPRO", "MYO1E", "PODXL", "ASXL1")
1198	GO_GLOMERULAR_EPITHELIUM_DEVELOPMENT	0.901786	1	0.13649	0.175862	0.683531	19	c("PTPRO", "MYO1E", "PODXL")
1199	GO_GLOMERULUS_DEVELOPMENT	0.787056	1	0.026114	-0.234921	-0.816027	50	c("SULF2", "ANGPT1", "NID1", "NOTCH3", "TEK", "LAMB2", "IQGAP1", "KLF15", "BMP7", "PDGFD", "MAGI2", "LGR4", "NPHS1", "SERPINB7", "SULF1", "COL4A4", "PDGFRA", "HEYL", "GPR4")
1200	GO_GLUCOCORTICOID_METABOLIC_PROCESS	0.911085	1	0.0236501	-0.239097	-0.671046	16	c("ATP1A1", "CACNA1H", "WNT4", "H6PD", "DKK3", "MECP2", "APOA1")
1201	GO_GLUCOCORTICOID_RECEPTOR_BINDING	0.349315	1	0.197822	0.294073	1.06067	15	c("YWHAH", "FKBP4", "SMAD3", "NR4A3", "NR4A1", "ETS2", "STAT3", "NRIP1")
1202	GO_GLUCOSAMINE_CONTAINING_COMPOUND_METABOLIC_PROCESS	0.847458	1	0.137251	0.175456	0.755234	24	c("MGAT3", "NAGK", "CHST4", "LARGE1", "GNPDA1", "RENBP", "GNE")
1203	GO_GLUCOSE_6_PHOSPHATE_METABOLIC_PROCESS	0.18379	0.769016	0.104344	-0.4117	-1.23001	22	c("GPI", "G6PC3", "SHPK", "RPE", "PGM2", "RPIA", "H6PD", "TKT", "TIGAR", "PGLS")
1204	GO_GLUCOSE_CATABOLIC_PROCESS	0.158297	0.705966	0.111011	-0.394576	-1.25552	29	c("GPI", "PGK1", "ENO1", "TKTL1", "PFKFB2", "ALDOC", "ALDOA", "ADPGK", "ENO2", "GAPDH", "ENO3")
1205	GO_GLUCOSE_IMPORT	0.13811	0.658499	0.116739	-0.350977	-1.23978	56	c("SORT1", "SLC5A1", "GRB10", "APPL2", "SLC25A27", "RHOQ", "SORBS1", "RTN2", "PID1", "PRKCI", "OSBPL8", "APPL1", "SELENOS", "KLF15", "GPC3", "GSK3A", "INSR", "SLC2A4", "PIK3R1", "ITLN1", "C2CD5", "STXBP3", "CLTCL1", "RAP1A")
1206	GO_GLUCOSE_METABOLIC_PROCESS	0.289289	0.948146	0.0716527	-0.277195	-1.08684	173	c("PDK3", "PGM1", "RANBP2", "PPP1R3E", "EPM2AIP1", "PDK1", "CPT1A", "GSK3B", "SERP1", "PPP1CB", "GPI", "USP7", "G6PC3", "PGK1", "SLC25A13", "ENO1", "PGM5", "SORBS1", "COX11", "SLC25A10", "SDHAF3", "C1QTNF3", "TKTL1", "GPLD1", "PFKFB2", "SLC35B4", "FAM3C", "DDB1", "ALDOC", "ADIPOR1", "PGM2", "PRKN", "PPARGC1A", "SELENOS", "FBP1", "BRAT1", "DGAT2", "GNB3", "SLC39A14", "ALDOA", "PPP1R3F", "GSK3A", "…
PDK4, "GHRL", "INPP5K")
1207	GO_GLUCOSYLTRANSFERASE_ACTIVITY	0.031927	0.241984	0.271289	-0.525406	-1.49021	17	c("UGGT1", "GYG2", "ALG5", "UGGT2", "ALG10B", "POGLUT3", "GBA", "ALG6", "ALG10", "POGLUT2", "GYG1")
1208	GO_GLUCURONOSYLTRANSFERASE_ACTIVITY	0.133787	0.64739	0.125033	-0.458243	-1.30953	18	c("UGT1A5", "UGT1A8", "EXT2", "LARGE2", "UGT2B7", "UGT1A4", "B3GAT3", "UGT1A6", "B4GAT1", "CSGALNACT1")
1209	GO_GLUTAMATERGIC_SYNAPSE	1	1	0	-0.138553	-0.554627	274	c("WNT5A", "CTTNBP2", "RAB11A", "ADAM10", "PPP3CA", "CDH11", "NSG1", "P2RY1", "GSK3B", "CANX", "ADAM23", "FLRT3", "NPTXR", "VPS35", "ADORA2B", "WASF3", "PPP1R9A", "FZD4", "SPARCL1", "SLC4A8", "PRRT1", "IL1RAP", "ATP2B1", "PHB2", "P2RX6", "CSPG5", "NLGN4X", "NRG1", "PPP3CB", "ITGB1", "NPTX2", "PRKCI", "ADGRB1", "DRD4", "ABHD17B", "PRRT2", "GRIK2", "SHISA6", "ERC2", "PORCN", "NEDD4", "PLCB4", "FBXO…
CADPS2, "GHRL", "SH3GL3", "PLAT", "STXBP1", "SPARC", "ADORA2A", "SYN2", "GPC4", "LGI1", "DLG2", "OPHN1", "DNM1", "PFN2", "RGS7BP", "EGLN1", "WNT3A", "PLEKHA5", "CHRM3", "RAP1A")
1210	GO_GLUTAMATE_METABOLIC_PROCESS	0.633188	1	0.0388759	-0.291425	-0.91949	28	c("ALDH5A1", "GLS2", "ADHFE1", "OAT", "MTHFS", "AADAT", "GGT1", "UROC1", "GCLM", "GOT2", "HAL", "PRODH", "FTCD", "SLC25A12", "NAGS", "GLUD2", "ALDH4A1", "GAD1", "TAT", "GLUD1", "GOT1")
1211	GO_GLUTAMATE_RECEPTOR_BINDING	0.981799	1	0.0138083	-0.168162	-0.562893	39	c("CANX", "PRNP", "RAPSN", "SHISA6", "CDK5R1", "MT-ND2", "NEDD4", "HOMER2", "NECAB2", "ADORA2A", "OPHN1", "DNM3", "IGSF11", "GNAS", "NETO2", "HOMER3")
1212	GO_GLUTAMATE_RECEPTOR_SIGNALING_PATHWAY	0.226077	0.856193	0.249247	0.205924	1.09997	65	c("GRIN3A", "CCL2", "FMR1", "CX3CL1", "IFNG", "FYN", "GRIN2D", "DLG1", "NLGN2", "PTK2B", "MAPK8IP2", "RGS9", "SLC6A9", "CACNG8", "ARC")
1213	GO_GLUTAMATE_SECRETION	0.208243	0.819068	0.0937465	-0.373333	-1.20374	31	c("SLC1A1", "NTRK2", "GLS2", "VAMP2", "GRM2", "GJA1", "SLC38A2", "APBA1", "NF1", "RIMS1", "STXBP1", "ADORA2A", "RAB3A")
1214	GO_GLUTAMINE_FAMILY_AMINO_ACID_BIOSYNTHETIC_PROCESS	0.977941	1	0.116739	0.15972	0.596944	16	c("ASS1", "GLUL", "GLS", "ASL", "ALDH18A1", "PYCR1", "GLUD1", "GLUD2", "NAGS", "SLC25A12", "CLN3", "PYCR3", "PYCR2", "NOXRED1")
1215	GO_GLUTAMINE_FAMILY_AMINO_ACID_CATABOLIC_PROCESS	0.721461	1	0.0348652	-0.283727	-0.847673	22	c("FAH", "GLS2", "ADHFE1", "OAT", "ARG1", "PPAT", "GOT2", "PRODH", "ATP2B4", "DDAH1", "DDAH2", "GLUD2", "ALDH4A1", "GAD1", "GLUD1", "GOT1")
1216	GO_GLUTAMINE_FAMILY_AMINO_ACID_METABOLIC_PROCESS	0.633643	1	0.0362255	-0.25718	-0.920696	62	c("PFAS", "FAH", "ALDH5A1", "GLS2", "ADHFE1", "CTPS2", "OAT", "PHGDH", "AGMAT", "MTHFS", "SLC39A8", "ASNSD1", "NIT2", "AADAT", "GGT1", "UROC1", "GMPS", "MECP2", "GCLM", "ARG1", "PPAT", "NOXRED1", "GOT2", "PYCR2", "HAL", "PYCR3", "PRODH", "ATP2B4", "DDAH1", "ASNS", "CLN3", "FTCD", "DDAH2", "SLC25A12", "GFPT1", "NAGS", "ADSS1", "GLUD2", "ALDH4A1", "GAD1", "TAT", "GLUD1")
1217	GO_GLUTAMINE_METABOLIC_PROCESS	0.239326	0.876803	0.0878313	-0.40756	-1.18838	19	c("PFAS", "GLS2", "CTPS2", "PHGDH", "ASNSD1", "NIT2", "GMPS", "MECP2", "PPAT")
1218	GO_GLUTATHIONE_DERIVATIVE_METABOLIC_PROCESS	0.00907574	0.0897027	0.38073	-0.546013	-1.6027	20	c("GSTA4", "GSTM3", "GSTM4", "GSTM2", "GSTO2", "MGST2", "MGST3", "MGST1")
1219	GO_GLUTATHIONE_METABOLIC_PROCESS	0.360759	1	0.0633597	-0.317407	-1.0756	42	c("GSTA4", "GSTM3", "GSTM4", "GSTM2", "MGST2", "GSS", "IDH1", "ETHE1", "GLRX2", "GPX4")
1220	GO_GLUTATHIONE_PEROXIDASE_ACTIVITY	0.0192693	0.164471	0.352488	-0.538334	-1.56969	19	c("GPX3", "LTC4S", "GPX8", "GSTM2", "MGST2", "MGST3", "MGST1", "GPX4", "PRDX6", "GPX7")
1221	GO_GLUTATHIONE_TRANSFERASE_ACTIVITY	0.00403528	0.0456167	0.407018	-0.572144	-1.6794	20	c("GSTA4", "GSTM3", "GSTM4", "LTC4S", "GSTM2", "GSTO2", "MGST2", "MGST1")
1222	GO_GLYCEROLIPID_BIOSYNTHETIC_PROCESS	0.258	0.899887	0.0774768	-0.273498	-1.08984	236	c("FITM2", "CPNE3", "PHOSPHO1", "FIG4", "PIGX", "CDIPT", "CDS2", "PLA2G12A", "PDGFA", "PIGM", "BMX", "PLD2", "DPM1", "PLEKHA3", "PIGP", "PIGA", "PTDSS1", "PIP5K1B", "ALOX15", "PIGZ", "CSNK2B", "PIGF", "PEMT", "PIGN", "DGAT1", "ANG", "PIK3C2A", "DPM3", "DDHD2", "GPLD1", "PGAP1", "PGAP4", "PLEKHA1", "ABHD5", "PLA2G10", "PLA2G4A", "SLC44A3", "SLC44A5", "PIGK", "PIGS", "PIK3C3", "NR1H3", "SYNJ1", "PY…
CRLS1, "SACM1L", "FABP3", "PIGO", "SLC44A2", "TAZ", "ETNK1", "FAR1", "RAB38", "DGKB", "ACP6", "PCTP", "ATM", "CHPT1", "DGKA", "PGAP3", "PLA2G4B", "GPAT3", "PIGW", "INPP5K", "PIK3R1", "PITPNM2", "AGPAT2", "PIGU", "PIGB", "HDHD5", "ACSL4", "INPP5F", "LPIN3", "PIGQ", "PLIN5", "LPCAT3", "PLA2G6", "PIK3R4", "LPCAT1", "MTMR9")
1223	GO_GLYCEROLIPID_CATABOLIC_PROCESS	0.377615	1	0.0607719	-0.304166	-1.06267	54	c("ABHD2", "PNPLA4", "ABHD12B", "DDHD2", "GPLD1", "ABHD5", "PLA2G10", "PLA2G4A", "GDPD1", "GDE1", "SORL1", "PNPLA3", "AADAC", "FABP3", "PRDX6", "PNPLA8", "ABHD16A", "PLA2G4B", "INPP5F", "PLA2G4E", "PLIN5", "PLA2G6", "APOA1", "SCARB1", "GPCPD1", "LIPC")
1224	GO_GLYCEROLIPID_METABOLIC_PROCESS	0.371628	1	0.0593488	-0.256026	-1.03764	365	c("FITM2", "SOCS5", "ABHD2", "CAT", "CPNE3", "PHOSPHO1", "FIG4", "PIGX", "CDIPT", "CDS2", "PLA2G12A", "PDGFA", "CPT1A", "PIGM", "BMX", "PLBD1", "PLD2", "SEL1L", "DPM1", "PNPLA4", "PLEKHA3", "HADHA", "SERINC5", "PIGP", "ABHD12B", "PIGA", "PLAAT1", "PTDSS1", "PIP5K1B", "ALOX15", "PIGZ", "CSNK2B", "TBL1XR1", "SERINC3", "CAV1", "PIGF", "PEMT", "PIGN", "DGAT1", "ANG", "IMPA2", "PIK3C2A", "MTMR10", "IN…
MBOAT2, "SERAC1", "SLC44A5", "PIGK", "GDPD1", "PIGS", "PIK3C3", "HADHB", "TMEM86B", "OSBPL8", "NR1H3", "SYNJ1", "PYURF", "BPNT1", "ZP3", "GDE1", "SORL1", "FAM126A", "PLD1", "DGAT2", "MPPE1", "SLC44A1", "SOCS7", "PAFAH1B1", "GNB3", "PLAAT5", "GPAM", "PTPMT1", "PGAP2", "MTMR7", "LPCAT2", "PNPLA3", "CRLS1", "LPGAT1", "SACM1L", "AADAC", "PIP4P2", "FABP3", "PIGO", "SLC44A2", "TAZ", "ETNK1", "PRDX6", "…
PLA2G4B, "GPAT3", "PIGW", "ITPKA", "INPP5K", "PIK3R1", "PLCD4", "ATG14", "PITPNM2", "AGPAT2", "PIP4P1", "PGP", "PIGU", "PIGB", "HDHD5", "ACSL4", "INPP5F", "LPIN3", "MECP2", "PLA2G4E", "PIGQ", "PLIN5", "LPCAT3", "PLA2G6", "PIK3R4", "LPCAT1", "MTMR9")
1225	GO_GLYCEROL_ETHER_METABOLIC_PROCESS	0.424719	1	0.0585938	-0.355801	-1.03745	19	c("PLA2G4A", "TMEM86B", "PAFAH1B1", "LPCAT2", "TXN2", "FAR1", "CHPT1")
1226	GO_GLYCEROPHOSPHOLIPID_CATABOLIC_PROCESS	0.587652	1	0.0427591	-0.299925	-0.936348	27	c("ABHD12B", "PLA2G10", "PLA2G4A", "GDPD1", "GDE1", "PRDX6", "PNPLA8", "ABHD16A", "PLA2G4B", "INPP5F", "PLA2G4E", "PLA2G6", "SCARB1", "GPCPD1", "LIPC")
1227	GO_GLYCEROPHOSPHOLIPID_METABOLIC_PROCESS	0.290709	0.949865	0.0713053	-0.265059	-1.06801	309	c("SOCS5", "CPNE3", "PHOSPHO1", "FIG4", "PIGX", "CDIPT", "CDS2", "PLA2G12A", "PDGFA", "PIGM", "BMX", "PLBD1", "PLD2", "DPM1", "PLEKHA3", "HADHA", "SERINC5", "PIGP", "ABHD12B", "PIGA", "PLAAT1", "PTDSS1", "PIP5K1B", "ALOX15", "PIGZ", "CSNK2B", "SERINC3", "PIGF", "PEMT", "PIGN", "IMPA2", "PIK3C2A", "MTMR10", "INPP5A", "DPM3", "PHB2", "DDHD2", "GPLD1", "PGAP1", "PGAP4", "PLEKHA1", "ABHD5", "PLA2G10"…
OSBPL8, "NR1H3", "SYNJ1", "PYURF", "BPNT1", "ZP3", "GDE1", "FAM126A", "PLD1", "MPPE1", "SLC44A1", "SOCS7", "PAFAH1B1", "PLAAT5", "GPAM", "PTPMT1", "PGAP2", "MTMR7", "LPCAT2", "PNPLA3", "CRLS1", "LPGAT1", "SACM1L", "PIP4P2", "FABP3", "PIGO", "SLC44A2", "TAZ", "ETNK1", "PRDX6", "PNPLA8", "FAR1", "RAB38", "DGKB", "ABHD16A", "ACP6", "PCTP", "ATM", "CHPT1", "DGKA", "PGAP3", "IP6K3", "PLA2G4B", "GPAT3"…
HDHD5, "INPP5F", "LPIN3", "MECP2", "PLA2G4E", "PIGQ", "LPCAT3", "PLA2G6", "PIK3R4", "LPCAT1", "MTMR9")
1228	GO_GLYCOGEN_BIOSYNTHETIC_PROCESS	0.00632352	0.0665471	0.407018	-0.482674	-1.61198	37	c("PGM1", "PPP1R3E", "EPM2AIP1", "GBE1", "GYG2", "GSK3B", "PPP1CB", "SORBS1", "AGL", "UGP2", "PGM2", "SELENOS", "PPP1R3F", "GSK3A", "PHKG1", "INSR", "PPP1R3C", "INPP5K", "GYG1", "NHLRC1")
1229	GO_GLYCOLIPID_BINDING	0.463194	1	0.0549074	-0.345931	-1.0154	20	c("SELP", "GLTP", "CLN6", "PIGK", "CD1C", "MPPE1")
1230	GO_GLYCOLIPID_BIOSYNTHETIC_PROCESS	0.0288958	0.223172	0.271289	-0.399518	-1.42476	60	c("UGT8", "PIGX", "PIGM", "DPM1", "PIGP", "ST8SIA1", "PIGA", "PIGZ", "PIGF", "PIGN", "DPM3", "PGAP1", "PGAP4", "PIGK", "PIGS", "PYURF", "ST8SIA6", "GAL3ST2", "MPPE1", "PGAP2", "ST6GALNAC3", "PIGO", "B3GNT5", "B4GALT3", "ST6GALNAC4", "PGAP3", "PIGW")
1231	GO_GLYCOLYTIC_PROCESS_THROUGH_FRUCTOSE_6_PHOSPHATE	0.0803167	0.466065	0.165657	-0.447334	-1.35728	24	c("GPI", "PGK1", "ENO1", "ALDOC", "GALK1", "ALDOA", "ADPGK", "ENO2", "GAPDH", "ENO3")
1232	GO_GLYCOPROTEIN_BIOSYNTHETIC_PROCESS	0.132	0.640642	0.11725	-0.283448	-1.1387	298	c("GXYLT2", "HS6ST2", "TMEM59", "ALG14", "UGGT1", "B3GLCT", "MAN1A2", "PXYLP1", "CHP1", "ALG5", "DPY19L3", "EXTL3", "ALG9", "SERP1", "OST4", "STT3B", "DPM1", "ENTPD5", "MAGT1", "ALG1", "TET1", "GXYLT1", "ALG12", "ATP7A", "ST8SIA1", "UGGT2", "DPY19L4", "MAN2A1", "XXYLT1", "SLC35D1", "FUT4", "EOGT", "B3GALT5", "AQP11", "ALG13", "CHST10", "CTNNB1", "POMK", "ARFGEF1", "DSEL", "DPM3", "MT3", "FUT1", "…
TMTC3, "ITM2A", "RXYLT1", "B3GNT10", "ST8SIA6", "ALG3", "GAL3ST2", "C1GALT1C1", "NDST2", "MUC21", "SLC39A8", "FAM20B", "ACOT8", "DCN", "CHST3", "ALG10B", "POFUT1", "ST6GAL2", "CRPPA", "ST6GALNAC3", "POGLUT3", "GALNT11", "OSTC", "DDOST", "B3GAT3", "BMPR1B", "B3GNT5", "GALNT2", "CHST9", "B4GALT3", "EDEM3", "HS2ST1", "ST6GALNAC2", "RPN1", "ST6GALNAC4", "PGM3", "XYLT1", "SDF2L1", "MAN1A1", "ST3GAL3",…
CSGALNACT1, "DAD1", "ALG10", "TMTC1", "POGLUT2", "GCNT3", "DPY19L1", "DOLK", "ALG1L2", "RPN2", "DOLPP1", "TMTC2")
1233	GO_GLYCOPROTEIN_CATABOLIC_PROCESS	0.831818	1	0.0276589	-0.250138	-0.753102	23	c("MANBA", "STT3B", "HPSE", "GPC1", "SGSH", "EDEM3", "FBXO27")
1234	GO_GLYCOPROTEIN_METABOLIC_PROCESS	0.046953	0.319159	0.206588	-0.29265	-1.18459	358	c("GXYLT2", "HS6ST2", "TMEM59", "SULF2", "ALG14", "UGGT1", "B3GLCT", "MAN1A2", "PXYLP1", "CHP1", "ALG5", "DPY19L3", "EXTL3", "ALG9", "NDNF", "SERP1", "OST4", "MANBA", "SEL1L", "STT3B", "DPM1", "ENTPD5", "MAGT1", "ALG1", "TET1", "GXYLT1", "ALG12", "ATP7A", "ST8SIA1", "UGGT2", "TRIM13", "DPY19L4", "MAN2A1", "XXYLT1", "SLC35D1", "GANAB", "FUT4", "EOGT", "B3GALT5", "AQP11", "MARCHF6", "ALG13", "CHST1…
ABO, "FUT10", "CSPG5", "AGA", "C1GALT1C1L", "NUDT14", "LARGE2", "NUS1", "AMFR", "GALNT1", "STT3A", "TMTC3", "GPC1", "ITM2A", "RXYLT1", "B3GNT10", "ST8SIA6", "ALG3", "GAL3ST2", "C1GALT1C1", "NDST2", "PORCN", "MUC21", "SLC39A8", "FAM20B", "ACOT8", "DCN", "CHST3", "ALG10B", "POFUT1", "ST6GAL2", "CRPPA", "SGSH", "ST6GALNAC3", "POGLUT3", "GALNT11", "OSTC", "DDOST", "B3GAT3", "BMPR1B", "B3GNT5", "GALNT…
PGM3, "PTX3", "XYLT1", "SDF2L1", "MAN1A1", "ST3GAL3", "GALNT14", "NECAB1", "B3GNT9", "ALG6", "NECAB2", "SLC51B", "MUC7", "GALNT4", "B4GAT1", "BACE2", "PCSK6", "NAGPA", "CSGALNACT1", "NEU4", "SPOCK3", "DAD1", "SULF1", "ALG10", "TMTC1", "POGLUT2", "GCNT3", "DPY19L1", "HYAL1", "DOLK", "ALG1L2", "RPN2", "DOLPP1", "TMTC2")
1235	GO_GLYCOSAMINOGLYCAN_BINDING	0.589769	1	0.0382417	-0.249422	-0.972016	157	c("HSD17B12", "APLP2", "SELP", "RPL22", "THBS3", "LTF", "SEMA5A", "SULF2", "APP", "RPL29", "ANOS1", "NDNF", "PRNP", "LGR6", "H1-1", "POSTN", "FBLN7", "GNS", "SMOC2", "PGLYRP3", "ECM2", "PGLYRP1", "MMP7", "ANG", "FGFBP3", "CCN3", "HYAL2", "SERPINC1", "LYVE1", "DPYSL3", "TNXB", "BMP7", "ABI3BP", "RTN4RL1", "PAFAH1B1", "FBN1", "SFRP1", "SLIT2", "PTPRF", "DCN", "CD44", "SGSH")
1236	GO_GLYCOSIDE_METABOLIC_PROCESS	0.698529	1	0.141225	0.221683	0.82853	16	c("AKR1B10", "AKR1C1", "GBA2", "AKR1B1", "AKR1C2", "FUCA2", "NAGA", "ABHD10", "CBR4", "AKR1A1", "AKR7A2", "AKR1C3", "FUCA1", "GBA", "GLA", "GUSB")
1237	GO_GLYCOSPHINGOLIPID_BIOSYNTHETIC_PROCESS	0.73516	1	0.0339724	-0.278345	-0.831592	22	c("UGT8", "ST8SIA1", "ST8SIA6", "ST6GALNAC3", "B4GALT3", "ST6GALNAC4")
1238	GO_GLYCOSPHINGOLIPID_METABOLIC_PROCESS	0.480372	1	0.0489954	-0.28378	-1.00812	58	c("UGT8", "GLTP", "CERK", "ST8SIA1", "ASAH1", "SUMF1", "CLN6", "ESYT2", "NEU1", "ST8SIA6", "ESYT1", "ST6GALNAC3", "B4GALT3", "KIT", "ST6GALNAC4", "GLA", "GBA", "GLB1", "NEU4")
1239	GO_GLYCOSYLATION	0.0639361	0.401743	0.175204	-0.300723	-1.19884	242	c("GXYLT2", "TMEM59", "ALG14", "UGGT1", "B3GLCT", "MAN1A2", "PIGM", "CHP1", "ALG5", "DPY19L3", "EXTL3", "ALG9", "SERP1", "OST4", "STT3B", "DPM1", "ENTPD5", "MAGT1", "ALG1", "TET1", "GXYLT1", "ALG12", "ST8SIA1", "UGGT2", "DPY19L4", "PIGZ", "MAN2A1", "XXYLT1", "FUT4", "EOGT", "B3GALT5", "AQP11", "ALG13", "POMK", "ARFGEF1", "DPM3", "MT3", "FUT1", "EXT2", "SERP2", "ABO", "FUT10", "C1GALT1C1L", "NUDT1…
MUC21, "SLC39A8", "NANS", "ALG10B", "POFUT1", "ST6GAL2", "CRPPA", "ST6GALNAC3", "POGLUT3", "GALNT11", "OSTC", "DDOST", "B3GAT3", "B3GNT5", "GALNT2", "B4GALT3", "EDEM3", "ST6GALNAC2", "RPN1", "ST6GALNAC4", "GBA", "PGM3", "SDF2L1", "MAN1A1", "ST3GAL3", "GALNT14", "COG6", "B3GNT9", "ALG6", "SLC51B", "MUC7", "GALNT4", "B4GAT1", "NAGPA", "DAD1", "ALG10", "TMTC1", "POGLUT2", "GCNT3", "DPY19L1", "DOLK",…
1240	GO_GLYCOSYLCERAMIDE_METABOLIC_PROCESS	0.645497	1	0.0405756	-0.315965	-0.886784	16	c("UGT8", "ST6GALNAC3", "B4GALT3", "GLA", "GBA")
1241	GO_GLYCOSYL_COMPOUND_BIOSYNTHETIC_PROCESS	0.927966	1	0.0172343	-0.197443	-0.6667	41	c("PUDP", "UCK1", "DHFR2", "HPRT1", "IMPDH1", "NME4", "ADK", "LCMT2", "IMPDH2", "GMPS", "TYW1", "DTYMK", "APRT", "UMPS", "NME1", "ADAL", "NME9", "NME3", "GUK1", "TYW5")
1242	GO_GLYCOSYL_COMPOUND_CATABOLIC_PROCESS	0.00874813	0.0874096	0.38073	0.374859	1.69908	33	c("NT5C3A", "TYMP", "APOBEC3G", "APOBEC3F", "ADA", "APOBEC3A", "APOBEC3D", "APOBEC3C")
1243	GO_GLYCOSYL_COMPOUND_METABOLIC_PROCESS	0.846857	1	0.143903	0.158866	0.921329	113	c("NT5C3A", "TYMP", "GIMAP7", "APOBEC3G", "APOBEC3F", "CARD11", "AKR1B10", "DLG1", "ADA", "GTPBP1", "APOBEC3A", "APOBEC3D", "APOBEC3C", "NT5C2")
1244	GO_GOLGI_ASSOCIATED_VESICLE	0.953954	1	0.0102389	-0.187997	-0.735933	165	c("SORT1", "FOLR1", "CD59", "TMED2", "CLTC", "ADAM10", "CCDC115", "GNRH1", "APP", "COPZ2", "TGOLN2", "TMED3", "SEC24B", "RHOQ", "DIPK2A", "SPPL2A", "ATP7A", "CFTR", "AFTPH", "DDHD2", "COPB1", "SAR1B", "GOPC", "CSPG5", "STEAP2", "COL7A1", "BNIP1", "COPA", "GPR89A", "ERGIC1", "SREBF2", "KDELR3", "GJA1", "AP1G1", "TMED10", "BACE1", "F8", "FURIN", "USE1", "TEX261")
1245	GO_GOLGI_ASSOCIATED_VESICLE_MEMBRANE	0.00457804	0.0507331	0.407018	0.251681	1.4257	104	c("CD74", "HLA-DRB1", "HLA-F", "HLA-A", "HLA-B", "HLA-DRA", "HLA-C", "HLA-DPA1", "HLA-E", "HLA-DQA1", "B2M", "HLA-DRB5", "HLA-G", "HLA-H", "SREBF1", "STX17", "CLTA", "HLA-DQB1", "AP1G2", "SYNRG", "HLA-DPB1")
1246	GO_GOLGI_CISTERNA	0.542047	1	0.0425878	-0.260342	-0.977828	98	c("SORT1", "TMEM59", "TMED2", "NSG1", "TMED3", "GOLIM4", "MAN2A1", "FUT4", "GOLGA8A", "BCAP31", "MOB4", "FUT1", "SAR1B", "HACE1", "ABO", "FUT10", "GALNT1", "GPR89A", "SORL1", "PSENEN", "GAL3ST2", "ST6GAL2", "GOLGA2P5", "GOLGA8N", "GALNT2", "B4GALT3", "GOLGA8R", "XYLT1", "ST3GAL3", "GOLGA5", "NAGPA", "CSGALNACT1")
1247	GO_GOLGI_CISTERNA_MEMBRANE	0.264403	0.911515	0.0776799	-0.309424	-1.13323	74	c("SORT1", "TMED2", "NSG1", "TMED3", "GOLIM4", "FUT4", "GOLGA8A", "BCAP31", "MOB4", "FUT1", "SAR1B", "HACE1", "ABO", "FUT10", "GALNT1", "GPR89A", "PSENEN", "GAL3ST2", "ST6GAL2", "GOLGA2P5", "GOLGA8N", "GALNT2", "B4GALT3", "GOLGA8R", "ST3GAL3", "NAGPA", "CSGALNACT1")
1248	GO_GOLGI_CIS_CISTERNA	0.369159	1	0.0672065	-0.39101	-1.08297	15	c("TMEM59", "GOLGA8A", "GOLGA2P5", "GOLGA8N", "GOLGA8R", "XYLT1")
1249	GO_GOLGI_LUMEN	0.826625	1	0.0227982	-0.223105	-0.795637	60	c("WNT5A", "PROS1", "APP", "PDGFA", "GOLIM4", "SDC2", "FMOD", "CSPG5", "SDC1", "GPC1", "WNT4", "MUC21", "GPC3", "DCN", "FURIN")
1250	GO_GOLGI_ORGANIZATION	0.846386	1	0.0197519	-0.213377	-0.822921	132	c("RAB2A", "TMED2", "VRK1", "PRKD1", "TMED3", "CDK1", "ATL3", "MAPK1", "HOOK1", "GOLGA8A", "UBXN2A", "ARFGEF1", "COG2", "SURF4", "DNAJC28", "HACE1", "OBSL1", "TMED10", "TBC1D20", "GOLGA2P5", "DYNC2H1", "MAP2K1", "GOLGA8N", "GOLGB1", "ATP8B1", "AKAP9", "VAMP4", "VPS51", "GOLGA8R", "TMED7", "STX6", "FHDC1", "GOLGA5", "CUL7")
1251	GO_GOLGI_STACK	0.510532	1	0.0448645	-0.260318	-1.00314	130	c("SORT1", "TMEM59", "TMED2", "VRK1", "SULF2", "NSG1", "TMED3", "GOLIM4", "MARCHF9", "MAN2A1", "FUT4", "GOLGA8A", "TOM1L1", "BCAP31", "COG2", "MOB4", "FUT1", "SAR1B", "HACE1", "ABO", "FUT10", "TMBIM4", "GALNT1", "GPR89A", "SORL1", "PSENEN", "GAL3ST2", "RASIP1", "LPCAT2", "ST6GAL2", "GOLGA2P5", "GOLGA8N", "GOLGB1", "GALNT2", "B4GALT3", "AKAP9", "GOLGA8R", "XYLT1", "ST3GAL3", "GOLGA5", "NAGPA", "CS…
1252	GO_GOLGI_TO_ENDOSOME_TRANSPORT	0.332953	1	0.0711327	-0.392242	-1.11251	17	c("SORT1", "VPS13A", "WIPI1")
1253	GO_GOLGI_TO_PLASMA_MEMBRANE_PROTEIN_TRANSPORT	0.90625	1	0.184706	0.159825	0.762665	38	c("OPTN", "BLZF1", "KRT18", "VAMP5", "SPTBN1", "GGA2", "GGA3", "C16orf70", "CSK", "MACF1")
1254	GO_GOLGI_TO_PLASMA_MEMBRANE_TRANSPORT	0.983471	1	0.0103505	-0.159101	-0.564713	57	c("RACK1", "LYPLA1", "COMMD1", "EXOC6", "VAMP2", "GOPC", "STEAP2")
1255	GO_GOLGI_TO_VACUOLE_TRANSPORT	0.232	0.864856	0.266351	0.320242	1.21482	17	c("ANKFY1", "AP3D1", "AP1G2")
1256	GO_GOLGI_VESICLE_BUDDING	0.719674	1	0.0294936	-0.23619	-0.873706	80	c("FOLR1", "CD59", "TMED2", "VAPA", "SEC24B", "VAPB", "PPP6C", "PPP6R3", "SAR1B", "CUL3", "COL7A1", "PRKCI", "TRAPPC2L", "TMED10", "F8", "TBC1D20", "ARFGAP3", "TRAPPC6A", "SAR1A", "CTSC", "SEC31B", "CNIH1", "TRAPPC5", "SEC13", "INSIG1", "SCAP", "SEC23A")
1257	GO_GOLGI_VESICLE_TRANSPORT	0.996004	1	0.00288973	-0.173229	-0.699894	346	c("SORT1", "RACK1", "FOLR1", "CD59", "GAS1", "PROS1", "TMED2", "VPS13A", "PRKD1", "COPZ2", "KIF11", "TMED3", "VAPA", "LAMP1", "COG8", "SEC24B", "NAPG", "VAPB", "LYPLA1", "BICD2", "ARF5", "DCTN6", "SPAST", "ATP9B", "COMMD1", "WIPI1", "BCAP31", "EXOC6", "PPP6C", "KIF23", "COG2", "SURF4", "WHAMMP3", "PGAP1", "PPP6R3", "COPB1", "SAR1B", "CUL3", "RNF139", "VAMP2", "DNAJC28", "GOPC", "STEAP2", "COL7A1"…
AP1G1, "TMED10", "F8", "TBC1D20", "ARFGAP3", "USE1", "TEX261", "DYNC1H1", "MYO1B", "GOLGB1", "KDELR1", "TRAPPC6A", "ACTR10", "DCTN3", "SAR1A", "BBS1", "GABARAPL2", "VPS51", "TMED7", "STX6", "VPS13C", "GOLGA5", "COG6", "CTSC", "BCAP29", "RAB6B", "EXOC5", "SEC31B", "CNIH1", "TRAPPC8", "TRAPPC5", "VPS54", "TBC1D14", "YIF1B", "SNX1", "KIF4A", "SLC10A7", "STXBP6", "SEC13", "INSIG1", "KLC1", "DCTN5", "…
SEC22A, "VTI1A", "TMED1", "YIF1A", "YKT6", "KIF22", "PDCD6", "CEP19", "COPE", "ZW10", "VAMP3", "USO1", "KIF5A", "SNX12", "COPZ1", "TMED9", "CUX1", "CTAGE4")
1258	GO_GPI_ANCHOR_METABOLIC_PROCESS	0.00154835	0.0200436	0.45506	-0.536186	-1.73654	32	c("PIGX", "PIGM", "DPM1", "PIGP", "PIGA", "PIGZ", "PIGF", "PIGN", "DPM3", "GPLD1", "PGAP1", "PGAP4", "PIGK", "PIGS", "PYURF", "MPPE1", "PGAP2", "PIGO", "PGAP3", "PIGW", "PIGU", "PIGB", "PIGQ")
1259	GO_GRANULOCYTE_CHEMOTAXIS	7.25906e-10	4.61676e-08	0.801216	0.427796	2.46608	106	c("CXCL11", "CXCL10", "CD74", "CMKLR1", "CCL8", "CCL5", "CXCL9", "SAA1", "MDK", "CSF1R", "CXCL13", "CCL2", "NCKAP1L", "GBF1", "CX3CL1", "CSF1", "THBS1", "CCR7", "C3AR1", "CCL7", "KARS1", "EDN1", "MCU", "CCL4", "FCER1G", "RAC2", "CXCL3", "XCL1")
1260	GO_GRANULOCYTE_DIFFERENTIATION	0.744212	1	0.0317091	-0.268799	-0.839176	27	c("ZBTB46", "HAX1", "L3MBTL3", "NKAP", "LEF1", "SP3", "CUL4A", "JAGN1")
1261	GO_GRANULOCYTE_MIGRATION	3.82812e-09	1.99992e-07	0.761461	0.374354	2.22815	126	c("CXCL11", "CXCL10", "CD74", "CMKLR1", "CCL8", "CCL5", "CXCL9", "SAA1", "MDK", "CSF1R", "CXCL13", "CCL2", "NCKAP1L", "GBF1", "CX3CL1", "SLAMF8", "CSF1", "THBS1", "CCR7", "C3AR1", "CCL7", "KARS1", "EDN1", "MCU", "CCL4", "FCER1G", "RAC2", "CXCL3", "XCL1", "MCOLN2", "CD300A", "PDE4D", "CCL3", "IL17A", "CCL20")
1262	GO_GROWTH_FACTOR_ACTIVITY	0.383979	1	0.203509	0.176107	1.05121	102	c("TYMP", "MACC1", "MDK", "CSF3", "IL10", "IGF1", "GRN", "GDF15", "PDGFB", "CCN2", "CSF1", "CXCL12", "LIF", "HDGF")
1263	GO_GROWTH_FACTOR_BINDING	0.616314	1	0.0363783	-0.250372	-0.953469	117	c("SORT1", "IGF1R", "GLG1", "CD36", "PDGFA", "EGFR", "TGFBR1", "NTRK2", "IL11RA", "GHR", "HAX1", "ITGB4", "NGFR", "HTRA1", "ITGAV", "KL", "FGFBP3", "IL36RN", "CCN3", "TEK", "HYAL2", "KDR", "RPS2")
1264	GO_GROWTH_FACTOR_RECEPTOR_BINDING	0.998992	1	0.00458288	-0.120425	-0.45608	108	c("PDGFC", "SOCS5", "APP", "PDGFA", "FLRT3", "GLMN", "IL1RAP", "KL", "IL36RN", "ERN1", "FGF20", "TIMM50", "VEGFC", "PDGFD", "VAV3", "IL36A", "TLR5", "TSLP", "FRS3", "FGF17", "GDNF", "IL1A", "SNX1", "FGF9", "PDGFRA", "AGR2", "NCSTN", "CNTF", "FAM83B", "FLRT2", "TOLLIP", "ARTN", "YES1", "IRAK4", "ITGB3", "NPTN", "FRS2", "ECM1", "EPGN", "ATXN2", "VEGFB", "KLB", "IL6ST", "PDCL3", "IL6R")
1265	GO_GROWTH_PLATE_CARTILAGE_DEVELOPMENT	0.724059	1	0.034641	-0.295895	-0.839246	17	c("THBS3", "POC1A", "POR", "STC1", "COL27A1")
1266	GO_GTPASE_REGULATOR_ACTIVITY	1	1	0	-0.138738	-0.555414	275	c("GPSM2", "RANBP2", "TBC1D8B", "ARHGAP29", "CHN2", "GNAQ", "ACAP2", "AGAP7P", "GARNL3", "ELMOD2", "ALDH1A1", "RGS5", "IQGAP2", "RGPD8", "EIF5", "ADAP1", "RTKN", "RGS17", "STXBP5", "SYDE2", "IPO5", "HACD3", "ARHGAP28", "GOPC", "TBC1D10A", "RASA1", "AGAP9", "RGPD2", "RGPD4", "TBC1D9", "IQGAP1", "ARHGEF12", "TBC1D15", "USP6", "IQGAP3", "RGPD1", "VAV3", "DOCK1", "LARS1", "SLIT2", "TBC1D20", "ARFGAP3…
ECT2, "NF1", "TBC1D30", "RIMS1", "RASA4", "GNB5", "TBC1D19", "BNIP2", "RALGAPA1", "OPHN1", "TBC1D14", "ARHGAP5", "ARHGAP35", "RASA4B", "ARHGAP19")
1267	GO_GTP_DEPENDENT_PROTEIN_BINDING	0.10274	0.548837	0.145516	-0.445804	-1.3319	22	c("RAB3D", "RAB5B", "GCHFR", "RAPGEF6", "AP3B1", "AP1G1", "RAB3B", "RAB38", "EEA1", "RAB3A", "RAB32", "RAPGEF5")
1268	GO_GTP_METABOLIC_PROCESS	0.722851	1	0.0343431	-0.280715	-0.851733	24	c("RHOQ", "OPA1", "MFN1", "AK4", "IMPDH1", "NME4", "RHOA", "IMPDH2", "GNAI3", "NME1", "AK3", "NME9", "NME3")
1269	GO_GTP_RHO_BINDING	0.978236	1	0.0189288	-0.178242	-0.526056	21	c("RTKN", "WHAMMP3", "TNFAIP1", "PKN3", "STXBP6")
1270	GO_GUANOSINE_CONTAINING_COMPOUND_METABOLIC_PROCESS	0.861407	1	0.0222984	-0.219622	-0.734072	38	c("RHOQ", "OPA1", "CASK", "MFN1", "AK4", "HPRT1", "IMPDH1", "NME4", "RHOA", "IMPDH2", "DLG2", "GMPS", "GNAI3", "NME1", "AK3", "NME9", "LRGUK", "NME3", "GUK1")
1271	GO_GUANYL_NUCLEOTIDE_EXCHANGE_FACTOR_ACTIVITY	0.0440932	0.305395	0.321776	0.183632	1.16561	205	c("RASGRP3", "FGD2", "SMCR8", "RIN2", "EPS8", "ABR", "DOCK10", "MADD", "GBF1", "ARHGEF11", "KALRN", "EPS8L1", "RGL1", "AKAP13", "MYCBP2", "PSD4", "DENND2D", "DENND4A", "ARHGEF3", "ARHGEF37", "CCDC88C", "SPATA13", "RGL2", "CCDC88A", "DNMBP", "RASGEF1B", "HPS1", "DOCK2", "DOCK4", "RCC2", "TRIO", "DOCK8", "ELMO1", "CYTH1", "CYTH2", "EPS8L2", "DENND1A", "CYTH4", "TAGAP", "PLEKHG4", "RAB3IL1", "SH2D3C…
1272	GO_G_PROTEIN_ALPHA_SUBUNIT_BINDING	0.836364	1	0.0273777	-0.248873	-0.749294	23	c("GPSM2", "F2R")
1273	GO_G_PROTEIN_BETA_GAMMA_SUBUNIT_COMPLEX_BINDING	0.316397	0.983899	0.0743625	-0.399514	-1.12127	16	c("GNAL", "GNAQ")
1274	GO_G_PROTEIN_COUPLED_CHEMOATTRACTANT_RECEPTOR_ACTIVITY	0.000935084	0.0130023	0.477271	0.548938	2.13358	19	c("CMKLR1", "CCR5", "CXCR3", "CXCR6", "CX3CR1", "CCR1", "CCR7", "CXCR5")
1275	GO_G_PROTEIN_COUPLED_RECEPTOR_ACTIVITY	0.896104	1	0.0155349	-0.210147	-0.833631	220	c("ADGRG6", "PTGFR", "ACKR3", "GNRHR2", "P2RY1", "HPGD", "LTB4R2", "F2R", "ZNF219", "FZD7", "RRH", "ELOVL4", "ADGRA3", "GPR161", "ADGRE3", "ADGRL2", "GPR87", "ADORA2B", "VIPR1", "FZD4", "TM2D1", "OGFRL1", "GPR157", "NPR3", "GPR135", "SMO", "TAS2R20", "TAS2R46", "TAS2R4", "GPR160", "GPR52", "GRM2", "ADGRF4", "BDKRB1", "GPR37L1", "ADGRB1", "TAS2R13", "TAS2R31", "DRD4", "FZD5", "CRCP", "GPR85", "ADR…
OR6A2, "OXER1", "ADGRL3", "OPN3", "ADRA2A", "GPR173", "INPP5K", "FZD6", "HRH4", "ADORA2A", "FZD8")
1276	GO_G_PROTEIN_COUPLED_RECEPTOR_BINDING	0.000218075	0.00364989	0.518848	0.253525	1.74479	185	c("STAT1", "CXCL11", "RTP4", "CXCL10", "C3", "CCL8", "CCL5", "CXCL9", "SAA1", "CALM3", "CXCL13", "CCL2", "DNAJA1", "JAK2", "ARHGEF11", "CX3CL1", "FYN", "PSAP", "YARS1", "CXCL12", "CCL7", "EDN1", "HSPA8", "CCDC88C", "S1PR2", "CCL4", "CXCL3", "XCL1")
1277	GO_G_PROTEIN_COUPLED_RECEPTOR_SIGNALING_PATHWAY_COUPLED_TO_CYCLIC_NUCLEOTIDE_SECOND_MESSENGER	0.993982	1	0.00458288	-0.156995	-0.604986	130	c("ADGRG6", "GNAL", "PTGFR", "P2RY1", "GNAQ", "PRKCA", "GPR161", "ADGRE3", "ADGRL2", "ADORA2B", "VIPR1")
1278	GO_H4_H2A_HISTONE_ACETYLTRANSFERASE_COMPLEX	0.235955	0.871604	0.0886261	-0.408092	-1.18993	19	c("ING3", "MORF4L1", "YEATS4", "ACTL6A", "DMAP1")
1279	GO_H4_HISTONE_ACETYLTRANSFERASE_ACTIVITY	0.969213	1	0.0192297	-0.197407	-0.559904	17	c("KAT8", "KANSL2", "USP22", "KANSL1L", "NAA50", "OGT", "PHF20", "MSL3", "HAT1", "KANSL1", "NAA60")
1280	GO_H4_HISTONE_ACETYLTRANSFERASE_COMPLEX	0.675448	1	0.0341946	-0.261562	-0.889555	43	c("ING3", "KAT8", "MORF4L1", "PHF20L1", "KANSL2", "YEATS4", "ACTL6A", "DMAP1")
1281	GO_HAIR_CELL_DIFFERENTIATION	0.43609	1	0.0552496	-0.310522	-1.03	36	c("HEY2", "SEC24B", "SLITRK6", "SLC4A7", "CTNNB1", "SPINK5", "MCOLN3", "PAFAH1B1", "RBPJ", "FGFR1", "MYO6", "TPRN", "DLL1", "ERCC2", "MYCL", "JAG2", "WDPCP", "LRTOMT", "STRC", "ERCC3", "ESRP1", "NOTCH1", "RIPOR2", "PDZD7", "JAG1")
1282	GO_HEAD_MORPHOGENESIS	0.862894	1	0.0233667	-0.220597	-0.714446	32	c("ATP6AP2", "SGPL1", "LRP6", "PLEKHA1", "LEF1", "NIPBL", "FLVCR1")
1283	GO_HEART_DEVELOPMENT	0.995005	1	0.00323244	-0.177633	-0.725707	451	c("WNT5A", "ADGRG6", "FOLR1", "PRKDC", "ELN", "TMED2", "NDRG4", "HEY2", "FAT4", "CPE", "DSG2", "EPHB4", "EGFR", "TGFBR1", "MB", "FZD7", "NPHP3", "PAM", "UBE4B", "CDK1", "SEC24B", "SNAI2", "FLRT3", "DIPK2A", "CCNB1", "ISL1", "MAPK1", "DCHS1", "DSP", "SMAD2", "HECTD1", "SGCB", "MOSPD3", "LDB3", "CTNNB1", "LRP6", "TBX6", "SOX6", "SNX17", "SMO", "DNAH5", "TEK", "APELA", "PRICKLE1", "CXADR", "PTK7", "…
ITGB1, "ARID2", "RBM20", "MIB1", "SH3PXD2B", "OVOL2", "BMP7", "MESP1", "MDM4", "GPC3", "GJA1", "ROBO1", "FBN1", "MAP2K4", "SLIT2", "NEDD4", "TNNC1", "NIPBL", "GSK3A", "POFUT1", "FZD1", "GALNT11", "FHL2", "DYNC2H1", "TAZ", "MAP2K1")
1284	GO_HEART_FORMATION	0.154977	0.696456	0.114751	-0.414316	-1.2571	24	c("WNT5A", "FOLR1", "ISL1", "CTNNB1", "LEMD2", "MESP1", "ROBO1", "LRP2", "RBPJ")
1285	GO_HEART_GROWTH	0.781986	1	0.0254118	-0.227495	-0.838534	77	c("NDRG4", "HEY2", "TGFBR1", "CDK1", "DIPK2A", "CCNB1", "MAPK1", "CXADR", "YY1", "FGF20", "ARID2", "MESP1", "GJA1", "MAP2K4", "GSK3A")
1286	GO_HEART_MORPHOGENESIS	0.702	1	0.0297775	-0.234782	-0.924541	194	c("WNT5A", "ADGRG6", "FOLR1", "ELN", "TMED2", "NDRG4", "HEY2", "FAT4", "CPE", "EPHB4", "TGFBR1", "NPHP3", "UBE4B", "SEC24B", "SNAI2", "ISL1", "DCHS1", "DSP", "CTNNB1", "TBX6", "SMO", "TEK", "RTN4", "PARVA", "NRG1", "PDCD4", "LEMD2", "ARID2", "MIB1", "OVOL2", "BMP7", "MESP1", "MDM4", "ROBO1", "SLIT2", "NEDD4", "TNNC1", "NIPBL", "GSK3A", "FZD1", "FHL2", "MKKS", "INSR", "LRP2", "RBPJ")
1287	GO_HEART_PROCESS	0.906	1	0.0147735	-0.204512	-0.805469	195	c("ATP1A1", "ATP1B3", "TMEM38A", "HEY2", "DSG2", "PDE5A", "THRA", "CACNB4", "SCN4B", "SLC1A1", "CACNA2D1", "CAV1", "DSP", "TMEM38B", "DSC2", "NUP155", "CACNA1H", "GSTM2", "ATP2B1", "CALM1", "CORIN", "ABCC9", "ASB3", "APELA", "CACNA2D3", "CACNA1B", "CXADR", "TRPC1", "TMEM65", "NPR2", "KCND3", "GJA1", "TNNC1", "GSK3A", "CACNA1D", "TAZ", "ATP2A3", "ITPR1", "KCNK1", "AKAP9", "RNLS", "STC1", "CACNA1F"…
1288	GO_HEART_TRABECULA_MORPHOGENESIS	0.0776053	0.455177	0.166934	-0.445902	-1.37972	26	c("ADGRG6", "HEY2", "TGFBR1", "UBE4B", "TEK", "NRG1", "OVOL2", "BMP7", "FHL2", "RBPJ")
1289	GO_HEART_VALVE_DEVELOPMENT	0.981191	1	0.0117232	-0.162726	-0.566871	52	c("ELN", "HEY2", "SNAI2", "DCHS1", "HECTD1")
1290	GO_HEAT_SHOCK_PROTEIN_BINDING	0.993952	1	0.00562708	-0.160606	-0.611838	115	c("HSPA1L", "SACS", "CDK1", "ETFBKMT", "SLC12A2", "SNCA", "METTL21A", "DNAJA2", "HDAC2", "RPS3", "KDR", "GMEB1", "ERN1", "PTGES3L", "DNAJB14", "PRKN", "FICD")
1291	GO_HELICASE_ACTIVITY	0.00229997	0.0287065	0.431708	0.233082	1.51429	156	c("DDX60", "DHX58", "DDX58", "IFIH1", "HELZ2", "MOV10", "DDX60L", "DDX23", "SETX", "UPF1", "DDX3Y", "NAV2")
1292	GO_HEMATOPOIETIC_PROGENITOR_CELL_DIFFERENTIATION	1.71843e-06	5.08839e-05	0.643552	0.300512	1.95237	156	c("HERC6", "EIF2AK2", "ADAR", "PSMB9", "PSMB8", "PSME2", "CSF1R", "PSME1", "PLD4", "LMO2", "SOX4", "PSMA4", "PSMB10", "PSMC3", "FSTL3", "MEOX1", "STON2", "SMPD3", "HOXB3", "BCL2", "BATF", "HEATR9", "PRRC2C", "SPI1", "SIPA1L3", "PSME3", "NFE2L2", "PSMC4")
1293	GO_HEMATOPOIETIC_STEM_CELL_DIFFERENTIATION	9.68716e-05	0.00184992	0.538434	0.339359	1.94542	80	c("EIF2AK2", "PSMB9", "PSMB8", "PSME2", "PSME1", "LMO2", "PSMA4", "PSMB10", "PSMC3", "MEOX1", "BATF", "PSME3", "NFE2L2", "PSMC4", "ABL1", "PSMC5", "TCF12", "KMT2A", "PSMD11", "TP53")
1294	GO_HEMATOPOIETIC_STEM_CELL_PROLIFERATION	0.896907	1	0.0240742	-0.233629	-0.689523	21	c("WNT5A", "WNT2B", "KAT7", "NKAP")
1295	GO_HEME_METABOLIC_PROCESS	0.546638	1	0.0453152	-0.299197	-0.964703	31	c("TSPO", "TMEM14C", "PGRMC1", "BDH2", "UGT1A4", "IBA57", "COX15", "HPX", "BLVRA", "FECH", "BLVRB", "FXN", "PPOX", "CPOX", "ALAS2", "SRRD", "UROD", "SLC25A38")
1296	GO_HEPARAN_SULFATE_PROTEOGLYCAN_BIOSYNTHETIC_PROCESS	0.224886	0.853553	0.0922597	-0.398754	-1.19133	22	c("HS6ST2", "PXYLP1", "EXTL3", "CTNNB1", "EXT2", "NDST2", "B3GAT3", "HS2ST1", "XYLT1", "CSGALNACT1")
1297	GO_HEPARAN_SULFATE_PROTEOGLYCAN_METABOLIC_PROCESS	0.0385888	0.276976	0.24134	-0.465237	-1.45245	27	c("HS6ST2", "SULF2", "PXYLP1", "EXTL3", "CTNNB1", "EXT2", "HPSE", "GPC1", "NDST2", "SGSH", "B3GAT3", "HS2ST1", "XYLT1", "CSGALNACT1", "SULF1")
1298	GO_HEPARIN_BINDING	0.572581	1	0.0398407	-0.255012	-0.971827	114	c("HSD17B12", "APLP2", "SELP", "RPL22", "THBS3", "LTF", "APP", "RPL29", "ANOS1", "NDNF", "LGR6", "H1-1", "POSTN", "FBLN7", "SMOC2", "ECM2", "MMP7", "ANG", "FGFBP3", "CCN3", "SERPINC1", "TNXB", "BMP7", "ABI3BP", "RTN4RL1", "PAFAH1B1", "FBN1", "SFRP1", "SLIT2", "PTPRF")
1299	GO_HEPATICOBILIARY_SYSTEM_DEVELOPMENT	0.995976	1	0.004809	-0.148074	-0.567541	124	c("SEC63", "RPL10", "SULF2", "EGFR", "NPHP3", "ATP7A", "TAF10", "AURKA", "MAN2A1", "CSNK2B", "AK4", "SRSF5", "CUL3", "HFE", "DBP", "WNT4", "MESP1", "SP3", "HNF1B", "QDPR", "NIPBL", "RPL30", "KRAS")
1300	GO_HEPATOCYTE_GROWTH_FACTOR_RECEPTOR_SIGNALING_PATHWAY	0.294521	0.95273	0.216543	0.320093	1.15452	15	c("PTPN1", "MUC20", "RAC1", "MET", "HPN", "BCAR1", "PAK1", "MST1R", "PTPN2", "SIRT2", "HGF", "ADAMTS12", "NRP1", "STMN1", "MST1")
1301	GO_HETEROCHROMATIN	0.84375	1	0.276501	0.140406	0.79453	76	c("PML", "RNF40", "BAZ1B", "DNMT1", "CBX6", "KDM4C", "BAZ2A", "IKZF1", "PHC2", "CENPB", "TNKS1BP1", "SNAI1", "SATB1", "HSF1", "RING1")
1302	GO_HETEROCHROMATIN_ORGANIZATION	0.814815	1	0.30775	0.148426	0.819842	72	c("ZNFX1", "DNMT1", "MTHFR", "SMCHD1", "H4C14", "ATF7IP", "BAZ2A")
1303	GO_HETEROPHILIC_CELL_CELL_ADHESION_VIA_PLASMA_MEMBRANE_CELL_ADHESION_MOLECULES	0.0335135	0.250626	0.257206	-0.439676	-1.44211	34	c("SELP", "FAT4", "CDH2", "TENM2", "AMIGO1", "NECTIN3", "NECTIN1", "DCHS1", "ALCAM", "CXADR", "PVR", "AMIGO2", "LGALS7B")
1304	GO_HETEROTRIMERIC_G_PROTEIN_COMPLEX	0.889135	1	0.0227269	-0.225878	-0.698919	26	c("GNAL", "GNAQ", "GNG7", "GNB3", "GNG4", "GNB5", "GNAI3", "GNAT1")
1305	GO_HETEROTYPIC_CELL_CELL_ADHESION	0.595188	1	0.0397596	-0.26949	-0.94152	54	c("DSG2", "PERP", "GLDN", "ALOX15", "DSP", "ITGAV", "DSC2", "CD58", "CXADR", "PARVA", "ITGB1", "BMP7", "NFASC", "CD44")
1306	GO_HEXOSE_CATABOLIC_PROCESS	0.107482	0.562933	0.135741	-0.377003	-1.29238	46	c("PGM1", "GPI", "PGK1", "ALDH1A1", "FUT4", "ENO1", "TKTL1", "FUT1", "PFKFB2", "FUT10", "ALDOC", "PGM2", "GALK1", "ALDOA", "ADPGK", "ENO2", "GAPDH", "ENO3")
1307	GO_HEXOSE_TRANSMEMBRANE_TRANSPORTER_ACTIVITY	0.157355	0.703422	0.114267	-0.448179	-1.27117	17	c("SLC5A1", "SLC2A8", "MFSD4B", "SLC2A11", "PPBP", "SLC2A4", "SLC2A14")
1308	GO_HIGH_DENSITY_LIPOPROTEIN_PARTICLE	0.00146486	0.0192697	0.45506	0.574223	2.14613	16	c("APOL1", "SAA1", "APOE", "SAA4", "SAA2", "PLA2G7", "APOC1")
1309	GO_HINDBRAIN_DEVELOPMENT	0.865055	1	0.0185498	-0.210999	-0.80531	120	c("CNTN1", "ATRN", "SEC24B", "ATP7A", "PTBP2", "SLC25A46", "FZD4", "CTNNB1", "LRP6", "ZNF365", "TTLL1", "SMO", "NLGN4X", "TRNP1", "GPR37L1", "ITGB1", "KIF14", "LEF1", "CDK5R1", "PPARGC1A", "NAGLU", "BMP7", "HNF1B", "SEMA4C", "MAP2K1", "PSMG1", "NFIB", "WLS", "PTPRS", "HERC1")
1310	GO_HINDBRAIN_MORPHOGENESIS	0.51027	1	0.0483118	-0.301235	-0.988032	34	c("ATP7A", "SLC25A46", "LRP6", "ZNF365", "TTLL1", "SMO", "TRNP1", "KIF14", "MAP2K1", "HERC1", "OPHN1", "AGTPBP1", "DLL1", "GLI2", "PROX1", "CDK5", "DAB1", "MTPN", "GNPAT", "PTPN11", "FAIM2")
1311	GO_HINDLIMB_MORPHOGENESIS	0.961187	1	0.0198261	-0.193072	-0.576829	22	c("TP63", "CTNNB1")
1312	GO_HIPPOCAMPAL_MOSSY_FIBER_TO_CA3_SYNAPSE	0.690639	1	0.0369161	-0.290964	-0.869295	22	c("RAPGEF4", "NECTIN3", "NECTIN1", "GRIK2", "BACE1")
1313	GO_HIPPOCAMPUS_DEVELOPMENT	0.697626	1	0.031637	-0.247113	-0.887113	63	c("NR2E1", "GSK3B", "TMEM108", "SMO", "KIF14", "LEF1", "CDK5R1", "DCLK2", "PAFAH1B1", "LRP8", "XRN2", "MKKS", "DLX2", "PTPRS", "FEZ1", "KIF5B", "WNT3A", "SRD5A1", "NME1", "BBS4", "EIF2B3", "UQCRQ", "BBS2", "ALK", "MFSD2A", "ATP2B4", "PROX1", "CDK5", "KCNA1", "DAB1")
1314	GO_HIPPO_SIGNALING	0.918776	1	0.017626	-0.201772	-0.683749	42	c("AMOTL1", "FAT4")
1315	GO_HISTONE_ACETYLTRANSFERASE_BINDING	0.0117256	0.110091	0.38073	0.370389	1.62675	27	c("STAT1", "ETS1", "MTF1", "SP1", "NR4A3", "TP53")
1316	GO_HISTONE_BINDING	0.62003	1		0.144998	0.950087	210	c("PARP9", "DTX3L", "STAT1", "YEATS2", "FMR1", "BAZ1B", "JAK2", "MLLT6", "SCML4", "SFMBT2", "PTMA", "L3MBTL2", "KMT2D", "BRD2", "PKN1", "ZMYND8", "CTSL", "SMARCA4", "BAZ2A", "ANP32E", "SART3", "PHC2", "SBNO2", "MCM3AP", "KMT2A", "NASP", "CHD8", "PRKCB", "CARM1", "SUPT6H", "RCC1", "GLYR1", "RAG1", "GRWD1", "SGF29", "CD1D", "SPTY2D1", "KDM5A", "PHF2")
1317	GO_HISTONE_DEACETYLASE_BINDING	0.412607	1	0.203509	0.162024	0.94455	103	c("HDAC9", "IKZF3", "USF1", "UHRF1BP1", "CCND1", "PRDM1", "CIR1", "SMG5", "HSP90AB1", "RELA", "PKN1", "RAD9A", "SP2", "NACC1", "AKAP8L", "MTA2", "KLF4", "HSP90AA1", "SP1", "CRY1", "HDAC6", "TP53", "HIC1")
1318	GO_HISTONE_DEACETYLASE_COMPLEX	0.502058	1	0.0467883	-0.272655	-0.999181	75	c("ING3", "HEY2", "CBX5", "HINT1", "MORF4L1", "TBL1XR1", "KDM3A", "HDAC2", "DMAP1", "SATB2", "BRMS1L", "HDAC3", "SAP30L", "SAP30", "RCOR3", "HDAC11", "ING2", "TBL1X", "NCOR2", "HDAC10", "SUDS3")
1319	GO_HISTONE_DEACETYLATION	0.901235	1	0.0172343	-0.202464	-0.741502	74	c("PRKD1", "MAPK8", "SDR16C5", "SFPQ", "PINK1", "PRDM5", "MORF4L1", "TBL1XR1", "HDAC2", "PER1", "BRMS1L", "HDAC3", "NIPBL", "ATXN3", "RCOR3", "HDAC11", "ING2", "TBL1X", "HDAC10", "SUDS3")
1320	GO_HISTONE_DEUBIQUITINATION	0.751136	1	0.0327242	-0.272145	-0.819359	23	c("USP7", "TAF10", "BRCC3", "MYSM1", "USP49", "USP22", "UIMC1", "USP16")
1321	GO_HISTONE_EXCHANGE	0.550209	1	0.0433637	-0.277468	-0.96669	53	c("KNL1", "CENPC", "ITGB3BP", "MIS18A", "CENPW", "DMAP1", "CENPM", "CENPQ", "H4C1", "CENPH", "H4C5", "CENPP", "CENPO", "H4C6", "H4C4", "CENPL", "VPS72", "SMARCA5", "RBBP7", "H4C3", "H4C2", "ZNHIT1", "NPM1")
1322	GO_HISTONE_H2A_ACETYLATION	0.123557	0.616014	0.132147	-0.469187	-1.31682	16	c("ING3", "MORF4L1", "YEATS4", "ACTL6A", "DMAP1")
1323	GO_HISTONE_H2A_MONOUBIQUITINATION	0.811859	1	0.0290688	-0.27458	-0.778788	17	c("BMI1", "DDB1", "SKP1", "PCGF6", "TRIM37", "CUL4B", "RYBP", "RNF2", "PCGF3", "DDB2", "PCGF1", "PCGF2")
1324	GO_HISTONE_H2A_UBIQUITINATION	0.28	0.937844	0.271289	0.268131	1.15517	26	c("DTX3L", "RING1", "KDM2B", "OTUB1", "PCGF5")
1325	GO_HISTONE_H3_ACETYLATION	0.883264	1	0.0188533	-0.204854	-0.729187	59	c("JADE3", "TADA1", "ING5", "TAF10", "KAT7", "NAP1L2", "PER1", "LEF1", "TAF5", "KAT6B", "TADA2A", "TAF12")
1326	GO_HISTONE_H3_DEACETYLATION	0.831933	1	0.138022	0.186371	0.742444	20	c("HDAC9", "HDAC7", "ELK4", "HDAC6")
1327	GO_HISTONE_H3_K27_METHYLATION	0.537815	1	0.175204	0.233716	0.931048	20	c("H1-2", "SUPT6H", "GATA3", "CHD5", "EHMT2", "PHF19", "EHMT1", "MTF2", "EZH1", "KPNA7", "EZH2", "ZNF304", "H1-3", "PHF1", "MACROH2A1", "OGT", "BEND3", "EED", "H1-4", "SUZ12")
1328	GO_HISTONE_H3_K4_METHYLATION	0.987448	1	0.0112107	-0.159583	-0.555982	53	c("ZNF711", "PAXIP1", "DNMT3B", "CTNNB1", "WDR61", "ASH1L", "H1-4", "CTR9", "KDM1A", "ARID4A", "SMAD4", "BEND3", "WDR82", "SETD3", "WDR5B", "MYB", "SETMAR")
1329	GO_HISTONE_H3_K4_TRIMETHYLATION	0.98764	1	0.0169971	-0.16867	-0.491812	19	c("WDR61", "H1-4", "CTR9", "ARID4A", "BEND3", "WDR82")
1330	GO_HISTONE_H3_K9_METHYLATION	0.765273	1	0.0289274	-0.244403	-0.808602	35	c("PRDM5", "DNMT3B", "KDM3A", "SUV39H1", "ASH1L", "ATRX", "KDM1A", "ARID4A", "MECP2", "BEND3", "SETD7", "MYB", "KDM4D", "SUV39H2")
1331	GO_HISTONE_H3_K9_MODIFICATION	0.892518	1	0.0194542	-0.209149	-0.716967	46	c("PRDM5", "DNMT3B", "KDM3A", "NAP1L2", "SUV39H1", "ASH1L", "ATRX", "KDM1A", "ARID4A", "MECP2", "CHEK1", "SMAD4", "BEND3", "SETD7", "MYB", "KDM4D", "SUV39H2")
1332	GO_HISTONE_H3_K9_TRIMETHYLATION	0.927252	1	0.0226556	-0.233254	-0.654647	16	c("SUV39H1", "ATRX", "ARID4A", "MECP2", "BEND3", "KDM4D", "SUV39H2", "SMARCB1", "SIRT1")
1333	GO_HISTONE_H4_ACETYLATION	0.644033	1	0.0353157	-0.25282	-0.91505	66	c("ING3", "JADE3", "KAT8", "ING5", "MORF4L1", "KAT7", "KANSL2", "YEATS4", "ACTL6A", "PER1", "DMAP1", "LEF1")
1334	GO_HISTONE_H4_K16_ACETYLATION	0.970555	1	0.0187018	-0.186867	-0.548505	20	c("KAT8", "KANSL2")
1335	GO_HISTONE_H4_K5_ACETYLATION	0.331409	1	0.0720033	-0.393643	-1.10479	16	c("JADE3", "KAT8", "KAT7", "KANSL2")
1336	GO_HISTONE_KINASE_ACTIVITY	0.2194	0.843367	0.0943564	-0.431679	-1.21155	16	c("VRK1", "CDK1", "CCNB1", "PRKCA", "AURKA")
1337	GO_HISTONE_LYSINE_N_METHYLTRANSFERASE_ACTIVITY	0.951923	1	0.0160304	-0.188607	-0.63384	40	c("ZNF711", "SMYD3", "SUV39H1", "SUZ12", "ASH1L", "EED", "N6AMT1", "WDR82", "SETD3", "SETD7", "SUV39H2", "SETMAR")
1338	GO_HISTONE_METHYLATION	0.994985	1	0.00434551	-0.154719	-0.596215	130	c("TET1", "ZNF711", "PRDM5", "PAXIP1", "DNMT3B", "KDM3A", "CTNNB1", "SMYD3", "WDR61", "PRDM11", "PRMT2", "SETD6", "PAXBP1", "SUV39H1", "SUZ12", "ASH1L", "H1-4", "FBL", "EED", "CTR9", "N6AMT1", "PRMT8", "ATRX", "KDM1A", "RNF20", "ARID4A", "MECP2", "SMAD4", "BEND3", "PWP1", "WDR82", "SETD3", "WDR5B", "SETD7", "MYB", "KDM4D", "SUV39H2", "SETMAR")
1339	GO_HISTONE_METHYLTRANSFERASE_ACTIVITY	0.77325	1	0.0270967	-0.237315	-0.826706	52	c("ZNF711", "PRDM5", "SMYD3", "PRDM11", "PRMT2", "SUV39H1", "SUZ12", "ASH1L", "FBL", "EED", "N6AMT1", "PRMT8")
1340	GO_HISTONE_METHYLTRANSFERASE_ACTIVITY_H3_K4_SPECIFIC	0.98715	1	0.0196033	-0.179275	-0.496531	15	c("ZNF711", "ASH1L", "WDR82", "SETD3", "SETMAR")
1341	GO_HISTONE_METHYLTRANSFERASE_COMPLEX	0.866667	1	0.282013	0.13976	0.789292	75	c("HDAC9", "KDM5D", "UTY", "MAX", "KMT2D", "KDM4C", "HCFC1", "ASH2L", "KMT2B", "MCRS1", "MGA", "KMT2A", "CHD8", "NCOA6", "KDM5A", "RUVBL2")
1342	GO_HISTONE_MONOUBIQUITINATION	0.135134	0.649675	0.249247	0.282047	1.23288	29	c("DTX3L", "RNF40", "RAG1", "RING1", "KDM2B", "UBE2E1")
1343	GO_HISTONE_MRNA_METABOLIC_PROCESS	0.648649	1	0.164406	0.204365	0.88752	25	c("XRN1", "UPF1", "SSB", "TENT4B", "CPSF2")
1344	GO_HISTONE_PHOSPHORYLATION	0.436034	1	0.0549074	-0.310928	-1.0384	37	c("RPS6KA5", "VRK1", "CDK1", "CCNB1", "PRKCA", "AURKA", "HMGA2", "MAP3K12", "CCNA2")
1345	GO_HISTONE_UBIQUITINATION	0.529412	1	0.276501	0.201326	0.9976	47	c("DTX3L", "RNF40")
1346	GO_HOMEOSTASIS_OF_NUMBER_OF_CELLS	1.61684e-06	4.82677e-05	0.643552	0.262788	1.75388	227	c("STAT1", "ADAR", "ISG15", "LGALS9", "CD74", "CARD11", "ETS1", "B2M", "AXL", "MAFB", "DOCK10", "JAK2", "NCKAP1L", "TNFSF13B", "ACIN1", "GAPT", "SASH3", "INPP5D", "TNFAIP3", "UBAP2L", "P2RX7", "IL2RA", "ADA", "CSF1", "GPR183", "SH2B3", "PKN1", "CCR7", "BCL2", "GPR174", "ANKRD54", "CORO1A", "PMAIP1", "RB1", "BAK1", "TCIRG1", "SPI1", "FCER1G", "BAP1", "IKZF1", "SPNS2", "SART3", "JAK3", "LYN", "ABL1…
1347	GO_HOMEOSTASIS_OF_NUMBER_OF_CELLS_WITHIN_A_TISSUE	0.655738	1	0.155242	0.206809	0.871096	23	c("SASH3", "P2RX7", "CSF1", "BCL2", "CORO1A", "IL7")
1348	GO_HOMOLOGOUS_CHROMOSOME_PAIRING_AT_MEIOSIS	0.139913	0.661015	0.118815	-0.394864	-1.27316	31	c("TRIP13", "CCNB1IP1", "P3H4", "NDC1", "C14orf39", "SYCE1L", "DMC1", "MRE11", "MCMDC2", "RAD21", "MLH3", "FANCD2", "CCNE2", "MEI4", "AGO4", "ANKRD31", "SYCP2", "CCNE1", "RNF212", "MLH1", "TERB1")
1349	GO_HOMOLOGOUS_CHROMOSOME_SEGREGATION	0.07173	0.434659	0.169571	-0.396665	-1.34419	42	c("TRIP13", "CCNB1IP1", "P3H4", "FMN2", "NDC1", "CENPC", "C14orf39", "SYCE1L", "DMC1", "MRE11", "MCMDC2", "SGO2", "RAD21", "ATM", "MLH3", "FANCD2", "CCNE2", "MEI4", "ESPL1", "AGO4", "ANKRD31", "PTTG1", "SYCP2", "CCNE1")
1350	GO_HOMOLOGOUS_RECOMBINATION	0.0674394	0.416598	0.175204	-0.389497	-1.33521	46	c("TRIP13", "CCNB1IP1", "ZNF711", "TOP2A", "TOP2B", "C11orf80", "C14orf39", "DMC1", "MRE11", "RAD51D", "KLHDC3", "MCMDC2", "RAD21", "PSMC3IP", "ATM", "HDAC10", "MLH3", "FANCD2", "CNTD1", "RAD51B", "RAD51", "RAD51C", "FANCM", "ANKRD31")
1351	GO_HOMOPHILIC_CELL_ADHESION_VIA_PLASMA_MEMBRANE_ADHESION_MOLECULES	5.99125e-10	3.98364e-08	0.801216	-0.515367	-1.97294	122	c("PCDHGA10", "PCDHB1", "PCDHB9", "FAT4", "PCDHB14", "DSG2", "PCDHB15", "DSC3", "CDH11", "FAT2", "PCDHGB7", "CDH2", "PCDHGA9", "PCDHGB6", "PCDHA13", "PCDHB13", "PCDHGB4", "PCDHB16", "PCDHB3", "PCDHGA6", "PCDHAC2", "PCDHB4", "AMIGO1", "PCDHGB5", "PCDHGA11", "PCDHGB3", "NECTIN3", "PCDHGB2", "PCDH9", "CDHR1", "CDH13", "NECTIN1", "PCDHA12", "PCDHGA8", "DCHS1", "PCDHGA4", "DSC2", "ESAM", "PCDHGC4", "P…
ITGB1, "SDK2", "AMIGO2", "CDH3", "PCDHB10")
1352	GO_HOMOTYPIC_CELL_CELL_ADHESION	0.689231	1	0.0319257	-0.243335	-0.891836	72	c("DSG2", "CD9", "MEGF10", "MYL9", "PRKCA", "DSP", "DSC2", "CD99", "TYRO3", "CELA2A", "CXADR", "XG", "PLPP3", "MPL", "HBB", "UBASH3B", "PDPN", "ZNF703", "ITGA2B", "ALOX12", "METAP1", "STXBP1", "STXBP3", "WNT3A", "PDGFRA", "PKP2")
1353	GO_HORMONE_ACTIVITY	0.54013	1	0.045862	-0.300868	-0.970093	31	c("GNRH1", "KL", "APELA", "COPA", "FBN1", "METRN", "INHBB", "STC1", "GHRL", "NTS", "TG", "C1QTNF9", "NMB", "NPPC", "METRNL")
1354	GO_HORMONE_BINDING	0.00870766	0.0871242	0.38073	-0.452886	-1.55855	47	c("ATP1A1", "IGF1R", "ABHD2", "SULT2B1", "THRA", "TSPO", "EGFR", "GHR", "CDH13", "ALDH1A1", "VIPR1", "CRYM", "NPR3", "ADIPOR1", "NPR2", "AR", "IDE")
1355	GO_HORMONE_BIOSYNTHETIC_PROCESS	0.0736842	0.442468	0.166934	-0.383472	-1.32548	49	c("ATP1A1", "HSD17B12", "DIO2", "TSPO", "HSD17B1", "DHCR7", "CACNA1H", "HSD17B2", "DHRS11", "HFE", "HSD17B7", "WNT4", "PPARGC1A", "BMP6", "HSD17B8", "H6PD", "POR", "CHST9")
1356	GO_HORMONE_MEDIATED_SIGNALING_PATHWAY	0.180542	0.760646	0.0975449	-0.295033	-1.1476	151	c("TP63", "ABHD2", "CYP7B1", "NR2E1", "THRA", "APPL2", "UFL1", "PRCP", "PAQR7", "EGLN2", "ISL1", "CSNK2B", "KDM3A", "PLPP1", "LANCL2", "SCGB2A1", "PHB2", "NCOA4", "UBE3A", "PRMT2", "UFSP2", "PER1", "RWDD1", "ADIPOR1", "APPL1", "LEF1", "AR", "PIAS2", "BMP7", "GPAM", "SFRP1", "NEDD4")
1357	GO_HORMONE_METABOLIC_PROCESS	0.0145662	0.131042	0.38073	-0.34991	-1.36839	163	c("ATP1A1", "HSD17B12", "DIO2", "CYP26A1", "CPE", "SLC16A2", "ATP6AP2", "TSPO", "RBP1", "SULT1E1", "RETSAT", "HSD17B1", "IYD", "CYP2C18", "ADH6", "GHR", "PNPLA4", "SDR16C5", "SCPEP1", "DHCR7", "SGPL1", "PCSK1N", "ALDH1A1", "RDH5", "DGAT1", "CRYM", "CACNA1H", "UGT1A8", "HSD17B2", "CORIN", "HSD17B4", "SLC27A4", "PLEKHA1", "DHRS11", "HFE", "HSD17B7", "SULT1B1", "UGT2B7", "CRABP2", "SELENOM", "WNT4",…
POR, "CHST9", "CTSB")
1358	GO_HORMONE_RECEPTOR_BINDING	0.000336196	0.00525414	0.498493	0.248755	1.57761	149	c("STAT1", "OASL", "NCOA7", "CALR", "JAK2", "KDM5D", "MED25", "NCOA2", "ARID5A", "ACTN4", "FYN", "TCF7L2", "TACC2", "KDM4C", "PKN1", "ZNF366", "YWHAH", "SMARCA4", "BAZ2A", "NCOA3", "BUD31", "MED13", "PSMC5", "FKBP4", "SMAD3", "NR4A3", "PRPF6", "MED1", "CRY1", "TRERF1", "NR4A1", "PRKCB", "MED24", "NCOA6")
1359	GO_HORMONE_TRANSPORT	1	1	0.0014427	-0.146142	-0.580446	228	c("FAM3B", "CPE", "SLC16A2", "PPP3CA", "P2RY1", "RAPGEF4", "CPT1A", "EGFR", "SERP1", "PRKCA", "ISL1", "SLC25A6", "GDF9", "CFTR", "FZD4", "SMAD2", "CRYM", "CLTRN", "C1QTNF3", "EFNA5", "GPLD1", "CCN3", "KLF7", "CELA2A", "PFKFB2", "HFE", "SLC25A5", "PPP3CB", "TARDBP", "BMP8A", "SELENOM", "PRKN", "BMP6", "SLC9B2", "GJA1", "HNF1B", "SFRP1", "JAGN1", "SELENOT", "CACNA1D", "NDUFAF2", "HMGCR", "INHBB")
1360	GO_HOST_CELLULAR_COMPONENT	0.000719551	0.0104628	0.477271	0.338059	1.80684	62	c("IFIT1", "SHFL", "MOV10", "UBB", "FMR1", "XPO1", "AXL", "KPNB1", "CD209", "UBC", "DYNLT1", "NUP205", "AAAS", "NUP62")
1361	GO_HSP70_PROTEIN_BINDING	0.614316	1	0.0392759	-0.273447	-0.918955	40	c("SACS", "CDK1", "SNCA", "METTL21A", "RPS3", "ERN1", "DNAJB14", "PRKN", "FICD")
1362	GO_HSP90_PROTEIN_BINDING	0.0803538	0.466065	0.287805	0.291741	1.39215	38	c("GBP1", "KPNB1", "STIP1", "NUP62", "CDC37", "AHR", "AHSA1", "CHORDC1", "PTGES3", "HDAC6", "HSF1", "NOD2", "NR3C1")
1363	GO_HUMORAL_IMMUNE_RESPONSE	1.65042e-10	1.24445e-08	0.826657	0.336356	2.31073	188	c("CXCL11", "CXCL10", "C3", "HLA-DRB1", "SERPING1", "C1QC", "HLA-A", "C1QB", "C1QA", "H2BC21", "CXCL9", "HLA-E", "CXCL13", "CCL2", "C4B", "RNASE6", "A2M", "H2BC4", "TRBC2", "CFB", "GNLY", "C4A", "EBI3", "IFNG", "TRBC1", "ACOD1", "PDCD1", "H2BC11", "PSMB10", "GPR183", "CD28", "TNF", "CCR7", "BCL2", "H2BC6", "LCN2", "C3AR1", "VSIG4", "H2BC12", "HMGN2", "HLA-DQB1", "TRDC", "CXCL3", "KRT6A", "SPNS2",…
1364	GO_HUMORAL_IMMUNE_RESPONSE_MEDIATED_BY_CIRCULATING_IMMUNOGLOBULIN	2.14532e-06	6.16911e-05	0.627257	0.493724	2.52925	49	c("C3", "HLA-DRB1", "SERPING1", "C1QC", "C1QB", "C1QA", "C4B", "TRBC2", "C4A", "TRBC1", "TNF", "HLA-DQB1", "TRDC")
1365	GO_HYALURONAN_CATABOLIC_PROCESS	0.0669746	0.414777	0.184706	-0.497158	-1.39532	16	c("CHP1", "HYAL2", "LYVE1", "HYAL3", "GUSB", "CD44", "HYAL1", "HMMR", "CEMIP", "STAB2")
1366	GO_HYALURONAN_METABOLIC_PROCESS	0.668472	1	0.0359969	-0.273512	-0.891185	33	c("CLTC", "CHP1", "HYAL2", "LYVE1", "HYAL3", "GUSB", "CD44", "HAS1")
1367	GO_HYDROGEN_PEROXIDE_BIOSYNTHETIC_PROCESS	0.0077739	0.0795221	0.407018	0.505509	1.88931	16	c("DUOX2", "DUOXA2", "FYN", "CYBB")
1368	GO_HYDROGEN_PEROXIDE_CATABOLIC_PROCESS	0.130682	0.636356	0.126876	-0.428742	-1.29083	23	c("CAT", "GPX3", "PRDX4", "SNCA", "MT3", "NNT", "HP", "HBB", "PRDX6", "LPO", "PRDX3", "PRDX2", "HBA2")
1369	GO_HYDROGEN_PEROXIDE_METABOLIC_PROCESS	0.256572	0.899426	0.08042	-0.337343	-1.16093	47	c("CAT", "GPX3", "EGFR", "PRDX4", "MAOB", "PINK1", "SNCA", "MMP3", "NOXO1", "MT3", "NNT", "HP", "NOX1", "HBB", "PRDX6")
1370	GO_HYDROLASE_ACTIVITY_ACTING_ON_CARBON_NITROGEN_BUT_NOT_PEPTIDE_BONDS	0.992936	1	0.00599657	-0.153396	-0.578578	103	c("ACER3", "CAT", "MTHFD2L", "GLS2", "ASAH1", "PGLYRP3", "PGLYRP1", "AMPD2", "AMPD1", "BTD", "ADARB2", "HDAC2", "AGMAT", "AGA")
1371	GO_HYDROLASE_ACTIVITY_ACTING_ON_CARBON_NITROGEN_BUT_NOT_PEPTIDE_BONDS_IN_CYCLIC_AMIDINES	0.00173918	0.0223164	0.45506	0.429332	1.90081	30	c("ADAR", "APOBEC3G", "APOBEC3F", "MTHFD2", "ADA", "APOBEC3A", "APOBEC3D", "APOBEC3C", "ADA2", "GCH1")
1372	GO_HYDROLASE_ACTIVITY_ACTING_ON_CARBON_NITROGEN_BUT_NOT_PEPTIDE_BONDS_IN_LINEAR_AMIDES	0.698658	1	0.0315649	-0.24642	-0.878786	60	c("ACER3", "CAT", "GLS2", "ASAH1", "PGLYRP3", "PGLYRP1", "BTD", "HDAC2", "AGA", "BRMS1L", "HDAC3", "ASPG", "NIT2", "ATXN3", "HDAC11", "HDAC10", "SUDS3")
1373	GO_HYDROLASE_ACTIVITY_ACTING_ON_GLYCOSYL_BONDS	0.399799	1	0.0562941	-0.277568	-1.04976	107	c("ACER3", "GBE1", "IL1RL2", "MAN1A2", "MACROD2", "MANBA", "OVGP1", "GLB1L", "MAN2A1", "GANAB", "OGG1", "IL1RAP", "KL", "AGL", "HYAL2", "HPSE", "DNPH1", "GLB1L3", "IL1RL1", "MANEA", "HYAL3", "MANEAL", "NEU1", "CLN5", "NAGLU", "GUSB", "NEIL2", "EDEM3", "GLA", "GBA", "MAN1A1", "GLB1", "NAGPA", "NEU4", "ADPRHL1", "FUCA1", "HYAL1", "AMY2B", "CEMIP", "UNG", "MYORG", "MPG", "TLR6", "MAN1C1", "ACER2", "…
NEU3, "MAN2B1", "GAA")
1374	GO_HYDROLASE_ACTIVITY_HYDROLYZING_N_GLYCOSYL_COMPOUNDS	0.658324	1	0.0369161	-0.275785	-0.893185	32	c("IL1RL2", "MAN2A1", "OGG1", "IL1RAP", "DNPH1", "IL1RL1", "NEIL2", "ADPRHL1", "UNG", "MPG", "TLR6", "NEIL3", "APEX1", "BST1", "MUTYH", "PCNA")
1375	GO_HYDROLASE_ACTIVITY_HYDROLYZING_O_GLYCOSYL_COMPOUNDS	0.243077	0.881877	0.0819779	-0.313737	-1.14986	72	c("ACER3", "GBE1", "MAN1A2", "MANBA", "OVGP1", "GLB1L", "MAN2A1", "GANAB", "KL", "AGL", "HYAL2", "HPSE", "GLB1L3", "MANEA", "HYAL3", "MANEAL", "NEU1", "NAGLU", "GUSB", "EDEM3", "GLA", "GBA", "MAN1A1", "GLB1", "NAGPA", "NEU4", "FUCA1", "HYAL1", "AMY2B")
[truncated: 6,768 more rows]

## Sheet: GSEA_C5_4_LowvsNone
Column1	pathway	pval	padj	log2err	ES	NES	size	leadingEdge
[truncated: 7,126 more rows]

## Sheet: GSEA_C5_6_NegvsPos
Column1	pathway	pval	padj	log2err	ES	NES	size	leadingEdge
[truncated: 6,495 more rows]

## Sheet: GSEA_C5_1_HighvsNone_A
	"pathway"	"pval"	"padj"	"log2err"	"ES"	"NES"	"size"	"leadingEdge"
[truncated: 8,266 more rows]
